# Supplementary material for: Trioxidized cysteine in the aging proteome mimics the structural dynamics and interactome of phosphorylated serine
Source: Aging Cell. 2023 Dec 18;23(3):e14062. doi: 10.1111/acel.14062 (PMC10928580; doi:10.1111/acel.14062)
Supplement: Supplementary file 1 — Data S1. [file ACEL-23-e14062-s003.xlsx]

## Sheet: 01_F_A
Trioxidized cysteine in the aging proteome mimics the structural dynamics and interactome of phosphorylated serine
Jose Antonio Sánchez Milán 1, 2, María Fernández-Rhodes1, 2, ‡, Xue Guo 3, ‡, María Mulet 1, 2, ‡, SoFong Cam Ngan 4, Ranjith Iyappan 4, Maryam Katoueezadeh 4, Siu Kwan Sze 4, †,*, Aida Serra 1,†,* and Xavier Gallart-Palau 2, 5, †,*
1 Department of Basic Medical Sciences, University of Lleida (UdL) – Biomedical Research Institute of Lleida (IRB Lleida) - +Pec Proteomics Research Group (+PPRG) - Neuroscience Area, 25198 Lleida, Spain
2 Biomedical Research Institute of Lleida (IRBLLEIDA) - +Pec Proteomics Research Group (+PPRG) - Neuroscience Area – University Hospital Arnau de Vilanova (HUAV), 25198 Lleida, Spain
3 Institute of Molecular and Cell Biology (IMCB), 138673 Singapore.
4Department of Health Sciences, Faculty of Applied Health Sciences, Brock University, St. Catharines, Ontario L2S 3A1, Canada
5Department of Psychology, University of Lleida (UdL), 25001 Lleida, Spain
‡ María Fernández-Rhodes, Xue Guo and María Mulet contributed equally.
†Siu Kwan Sze, Aida Serra and Xavier Gallart-Palau are joint senior authors
Supplementary Dataset 1: List of identified proteins with t-Cys in skin dataset. The list of identified proteins for every age group and replicate is listed individually in different data sheets. Numbers 01, 06, 18 and 24 indicate the age of the mice. Letters F, M after the underscore indicate the sex of the mice (Female, Male) and letters A, B, C indicates the biological replicates. t-Cys residu…
Accession	GS	Description	Peptide	CalMz	P-value	PepStart	PepEnd	Spectral count
P05977	Myl1	Myosin light chain 1/3, skeletal muscle isoform	R.TGEC3KITLSQVGDVLR.A	883.952	2.9e-06	59	74	38
Q922U2	Krt5	Keratin, type II cytoskeletal 5	K.KQC3ANLQNAIAEAEQR.G	917.94	9.6e-09	399	414	25
P16858	Gapdh	Glyceraldehyde-3-phosphate dehydrogenase	K.IVSNASC3TTNCLAPLAK.V	905.938	0.0031	144	160	3
P97461	Rps5	40S ribosomal protein S5	R.VNQAIWLLC3TGAR.E	746.883	0.00017	147	159	1
P58252	Eef2	Elongation factor 2	R.C3LYASVLTAQPR.L	685.343	0.00037	728	739	1
Q63836	Selenbp2	Selenium-binding protein 2	K.C3GPGYPTPLEAMKGPR.E	574.605	0.024	8	23	1
P07724	Alb	Serum albumin	K.LQTC3CDKPLLKK.A	498.927	0.0014	299	310	39
Q9QZU5	Krtap15-1	Keratin-associated protein 15-1	R.SQGC3GSNFYRPGYFSSK.S	966.913	0.0059	114	130	1

## Sheet: 01_M_A
Accession	GS	Description	Peptide	CalMz	P-value	PepStart	PepEnd	Spectral count
Q5SX39	Myh4	Myosin-4	R.C3NGVLEGIR.I	504.743	0.043	699	707	146
P35979	Rpl12	60S ribosomal protein L12	R.C3TGGEVGATSALAPK.I	705.333	0.041	17	31	1
P02468	Lamc1	Laminin subunit gamma-1	R.CQPGFHSLTEAGC3RPC3SC3DLRGSTDECNVETGR.C	933.12	0.011	428	460	9
P07724	Alb	Serum albumin	K.YMC3ENQATISSK.L	719.795	0.0015	287	298	18
P62880	Gnb2	Guanine nucleotide-binding protein G(I)/G(S)/G(T) subunit beta-2	R.KAC3GDSTLTQITAGLDPVGR.I	1026.01	3.2e-06	23	42	1
P62874	Gnb1	Guanine nucleotide-binding protein G(I)/G(S)/G(T) subunit beta-1	R.KAC3ADATLSQITNNIDPVGR.I	1068.02	3.4e-09	23	42	1
P45591	Cfl2	Cofilin-2	K.AVLFC3LSDDKR.Q	657.822	0.00026	35	45	2
O88322	Nid2	Nidogen-2	R.C3QPGYRGDGFHC3TSDTVPEDSISGLKPCEYQQR.Y	957.406	0.00088	941	973	5
Q9CQQ7	Atp5pb	ATP synthase F(0) complex subunit B1, mitochondrial	K.SISVQQEKETIAKC3IEDLK.L	737.379	0.012	226	244	1
P48962	Slc25a4	ADP/ATP translocase 1	K.GSSQREFNGLGDC3LTK.I	880.4	0.00096	148	163	4
P07724	Alb	Serum albumin	K.VNKEC3C3HGDLLECADDRAELAK.Y	862.369	0.0012	265	286	59
P62908	Rps3	40S ribosomal protein S3	R.GLC3AIAQAESLR.Y	640.32	0.0041	95	106	3
P29341	Pabpc1	Polyadenylate-binding protein 1	R.SKGFGFVC3FSSPEEATK.A	934.923	0.00027	332	348	5
P05977	Myl1	Myosin light chain 1/3, skeletal muscle isoform	R.TGEC3KITLSQVGDVLR.A	883.952	1.1e-07	59	74	13
P07724	Alb	Serum albumin	K.AADKDTC3FSTEGPNLVTR.C	986.95	3e-06	585	602	59
Q8R429	Atp2a1	Sarcoplasmic/endoplasmic reticulum calcium ATPase 1	K.GAPEGVIDRC3NYVR.V	798.876	6.4e-06	516	529	20
P07724	Alb	Serum albumin	R.RPC3FSALTVDETYVPK.E	937.454	0.00051	509	524	78
Q99JI4	Psmd6	26S proteasome non-ATPase regulatory subunit 6	K.AEYLC3QIGDKEGALTAFRK.T	721.025	5.1e-07	108	126	2
P16858	Gapdh	Glyceraldehyde-3-phosphate dehydrogenase	K.IVSNASC3TTNCLAPLAK.V	905.938	0.0041	144	160	18
P97457	Mylpf	Myosin regulatory light chain 2, skeletal muscle isoform	K.NIC3YVITHGDAK.D	691.325	0.00037	155	166	15
Q62426	Cstb	Cystatin-B	K.VDVGGDKC3VHLR.V	449.223	2.9e-08	57	68	1
P97461	Rps5	40S ribosomal protein S5	R.VNQAIWLLC3TGAR.E	746.883	9.4e-05	147	159	1
P58252	Eef2	Elongation factor 2	R.C3LYASVLTAQPR.L	685.343	2.8e-05	728	739	2
O88990	Actn3	Alpha-actinin-3	K.DGLALC3ALIHR.H	615.32	0.00033	188	198	4
Q8VEK3	Hnrnpu	Heterogeneous nuclear ribonucleoprotein U	R.APQC3LGKFIEIAAR.K	782.912	0.0027	535	548	2

## Sheet: 01_F_B
Accession	GS	Description	Peptide	CalMz	P-value	PepStart	PepEnd	Spectral count
Q9D3H4	Gm11938	Keratin-associated protein 2-4	-.MTGSCC3GSFSSQSCGGGCCQPCCCR.D	953.632	0.00038	1	25	1						25	1
P05977	Myl1	Myosin light chain 1/3, skeletal muscle isoform	R.TGEC3KITLSQVGDVLR.A	883.952	0.00055	59	74	43						148	43
Q922U2	Krt5	Keratin, type II cytoskeletal 5	K.KQC3ANLQNAIAEAEQR.G	917.94	1.7e-07	399	414	25						414	25
Q6IME9	Krt72	Keratin, type II cytoskeletal 72	K.QC3SNLETAIADAEQR.G	424.942	0.035	372	386	12						386	12
Q9ERE2	Krt81	Keratin, type II cuticular Hb1	R.C3KLAELEGALQK.A	675.851	0.00012	366	377	10						377	10
P97461	Rps5	40S ribosomal protein S5	R.VNQAIWLLC3TGAR.E	746.883	9.7e-05	147	159	1						159	1
P58252	Eef2	Elongation factor 2	R.C3LYASVLTAQPR.L	685.343	0.0001	728	739	1						739	1
P97351	Rps3a	40S ribosomal protein S3a	K.AC3QSIYPLHDVFVR.K	848.412	0.023	200	213	3						213	3
P97861	Krt86	Keratin, type II cuticular Hb6	R.AFSCASAC3GPRPGR.C	742.823	9.1e-07	11	24	26						24	26
P97861	Krt86	Keratin, type II cuticular Hb6	R.AFSC3ASACGPRPGR.C	742.823	0.017	11	24	10						24	10
P07724	Alb	Serum albumin	K.LQTC3CDKPLLKK.A	498.927	0.0068	299	310	37						310	37

## Sheet: 01_M_B
Accession	GS	Description	Peptide	CalMz	P-value	PepStart	PepEnd	Spectral count
Q62465	Vat1	Synaptic vesicle membrane protein VAT-1 homolog	R.AC3GLNFADLMGR.Q	658.293	0.033	98	109	1
Q8BH61	F13a1	Coagulation factor XIII A chain	R.LSVQSSPEC3IVGK.F	697.846	0.017	145	157	3
P07724	Alb	Serum albumin	K.YMC3ENQATISSK.L	719.795	0.013	287	298	18
P62880	Gnb2	Guanine nucleotide-binding protein G(I)/G(S)/G(T) subunit beta-2	R.KAC3GDSTLTQITAGLDPVGR.I	1026.01	2.4e-06	23	42	1
P62874	Gnb1	Guanine nucleotide-binding protein G(I)/G(S)/G(T) subunit beta-1	R.KAC3ADATLSQITNNIDPVGR.I	1068.02	7.5e-11	23	42	1
P20152	Vim	Vimentin	R.RQVQSLTC3EVDALKGTNESLER.Q	842.082	1.1e-07	321	342	47
O88322	Nid2	Nidogen-2	R.C3QPGYRGDGFHC3TSDTVPEDSISGLKPCEYQQR.Y	957.406	3.8e-05	941	973	4
P62908	Rps3	40S ribosomal protein S3	R.GLC3AIAQAESLR.Y	640.32	0.0067	95	106	3
P17751	Tpi1	Triosephosphate isomerase	K.VSHALAEGLGVIAC3IGEK.L	907.97	1.1e-07	164	181	5
P05977	Myl1	Myosin light chain 1/3, skeletal muscle isoform	R.TGEC3KITLSQVGDVLR.A	589.637	3.7e-06	59	74	9
P60867	Rps20	40S ribosomal protein S20	K.SLEKVC3ADLIR.G	647.838	0.027	31	41	1
P07724	Alb	Serum albumin	R.RPC3FSALTVDETYVPK.E	937.454	0.00065	509	524	87
P52480	Pkm	Pyruvate kinase PKM	R.NTGIIC3TIGPASR.S	675.838	0.0087	44	56	8
Q99JI4	Psmd6	26S proteasome non-ATPase regulatory subunit 6	K.AEYLC3QIGDKEGALTAFRK.T	721.025	0.00014	108	126	2
A0A1D5RLD8	Gm10358	Glyceraldehyde-3-phosphate dehydrogenase	K.IVSNASC3TTNCLAPLAK.V	905.938	0.009	144	160	16
P97457	Mylpf	Myosin regulatory light chain 2, skeletal muscle isoform	K.NIC3YVITHGDAK.D	691.325	0.00029	155	166	11
Q62426	Cstb	Cystatin-B	K.VDVGGDKC3VHLR.V	449.223	8.9e-06	57	68	1
P97461	Rps5	40S ribosomal protein S5	R.VNQAIWLLC3TGAR.E	746.883	9.6e-05	147	159	1
P58252	Eef2	Elongation factor 2	R.C3LYASVLTAQPR.L	685.343	0.00045	728	739	2
Q8BV79	Trank1	TPR and ankyrin repeat-containing protein 1	K.HLLGRLC3QITQILLGK.A	928.028	0.036	2200	2215	1

## Sheet: 01_F_C
Accession	GS	Description	Peptide	CalMz	P-value	PepStart	PepEnd	Spectral count
P05977	Myl1	Myosin light chain 1/3, skeletal muscle isoform	R.TGEC3KITLSQVGDVLR.A	883.952	6.7e-05	59	74	37
Q922U2	Krt5	Keratin, type II cytoskeletal 5	K.KQC3ANLQNAIAEAEQR.G	917.94	1.4e-06	399	414	25
Q9D3H4	Gm11938	Keratin-associated protein 2-4	-.MTGSCC3GSFSSQSCGGGCCQPCCCR.D	953.304	5.3e-06	1	25	1
P07724	Alb	Serum albumin	K.C3C3SGSLVER.R	525.198	0.042	500	508	47
Q9ERE2	Krt81	Keratin, type II cuticular Hb1	R.C3KLAELEGALQK.A	675.851	7.7e-08	366	377	13
E9Q1Y9	Krt83	Keratin 83	R.GLSGGFGSQSVC3GAFR.S	789.355	0.04	38	53	16
P16858	Gapdh	Glyceraldehyde-3-phosphate dehydrogenase	K.IVSNASC3TTNCLAPLAK.V	905.938	0.0044	144	160	4
P97461	Rps5	40S ribosomal protein S5	R.VNQAIWLLC3TGAR.E	746.883	1.2e-05	147	159	1
P58252	Eef2	Elongation factor 2	R.C3LYASVLTAQPR.L	685.343	3.7e-05	728	739	1
P97861	Krt86	Keratin, type II cuticular Hb6	R.AFSCASAC3GPRPGR.C	742.823	3.6e-07	11	24	23
P97861	Krt86	Keratin, type II cuticular Hb6	R.AFSC3ASACGPRPGR.C	742.823	0.0068	11	24	9
P07724	Alb	Serum albumin	K.LQTC3CDKPLLKK.A	498.927	0.0014	299	310	44

## Sheet: 01_M_C
Accession	GS	Description	Peptide	CalMz	P-value	PepStart	PepEnd	Spectral count
A2A591	Krtap3-1	Keratin-associated protein 3-1	R.C3C3SVPTGPATTICSSDKSCR.C	1113.44	7.3e-05	8	27	2
Q5SX39	Myh4	Myosin-4	R.C3NGVLEGIR.I	504.743	0.044	699	707	146
P07724	Alb	Serum albumin	K.YMC3ENQATISSK.L	719.795	0.0085	287	298	18
P62880	Gnb2	Guanine nucleotide-binding protein G(I)/G(S)/G(T) subunit beta-2	R.KAC3GDSTLTQITAGLDPVGR.I	1026.01	8.4e-10	23	42	1
P62874	Gnb1	Guanine nucleotide-binding protein G(I)/G(S)/G(T) subunit beta-1	R.KAC3ADATLSQITNNIDPVGR.I	1068.02	9.3e-12	23	42	1
P20152	Vim	Vimentin	R.RQVQSLTC3EVDALKGTNESLER.Q	842.082	1.7e-07	321	342	46
P62908	Rps3	40S ribosomal protein S3	R.GLC3AIAQAESLR.Y	640.32	0.025	95	106	3
P29341	Pabpc1	Polyadenylate-binding protein 1	R.SKGFGFVC3FSSPEEATK.A	934.923	0.032	332	348	5
P05977	Myl1	Myosin light chain 1/3, skeletal muscle isoform	R.TGEC3KITLSQVGDVLR.A	589.637	4.7e-06	59	74	11
Q8R429	Atp2a1	Sarcoplasmic/endoplasmic reticulum calcium ATPase 1	K.GAPEGVIDRC3NYVR.V	798.876	8.8e-06	516	529	20
P07724	Alb	Serum albumin	R.RPC3FSALTVDETYVPK.E	937.454	0.0028	509	524	87
P52480	Pkm	Pyruvate kinase PKM	R.NTGIIC3TIGPASR.S	675.838	0.019	44	56	7
P16858	Gapdh	Glyceraldehyde-3-phosphate dehydrogenase	K.IVSNASC3TTNCLAPLAK.V	905.938	0.0049	144	160	18
P97457	Mylpf	Myosin regulatory light chain 2, skeletal muscle isoform	K.NIC3YVITHGDAK.D	691.325	0.011	155	166	13
E9Q1Y9	Krt83	Keratin 83	R.GLSGGFGSQSVC3GAFR.S	789.355	0.023	38	53	7
P97461	Rps5	40S ribosomal protein S5	R.VNQAIWLLC3TGAR.E	746.883	6.6e-05	147	159	1
P58252	Eef2	Elongation factor 2	R.C3LYASVLTAQPR.L	685.343	0.00019	728	739	1
O88990	Actn3	Alpha-actinin-3	K.DGLALC3ALIHR.H	615.32	0.00036	188	198	4
Q8VEK3	Hnrnpu	Heterogeneous nuclear ribonucleoprotein U	R.APQC3LGKFIEIAAR.K	782.912	0.00076	535	548	2

## Sheet: 06_F_A
Accession	GS	Description	Peptide	CalMz	P-value	PepStart	PepEnd	Spectral count
P48962	Slc25a4	ADP/ATP translocase 1	K.GSSQREFNGLGDC3LTK.I	880.4	0.045	148	163	5
Q8CGN5	Plin1	Perilipin-1	K.EAHPLVASVC3NAYEK.G	839.891	0.018	46	60	2
P07724	Alb	Serum albumin	K.C3C3SGSLVER.R	525.198	0.017	500	508	23
P05977	Myl1	Myosin light chain 1/3, skeletal muscle isoform	R.TGEC3KITLSQVGDVLR.A	589.637	0.0033	59	74	19
Q922U2	Krt5	Keratin, type II cytoskeletal 5	K.KQC3ANLQNAIAEAEQR.G	917.94	2.2e-08	399	414	32
Q8R429	Atp2a1	Sarcoplasmic/endoplasmic reticulum calcium ATPase 1	K.GAPEGVIDRC3NYVR.V	798.876	1.2e-07	516	529	23
Q8BFZ3	Actbl2	Beta-actin-like protein 2	R.HQGVMVGMGQKDC3YVGDEAQSKR.G	647.539	0.008	41	63	8
Q922U2	Krt5	Keratin, type II cytoskeletal 5	R.ISLGGAC3GAGGYGSR.S	687.31	0.019	46	60	13
P52480	Pkm	Pyruvate kinase PKM	R.NTGIIC3TIGPASR.S	675.838	0.04	44	56	5
P16858	Gapdh	Glyceraldehyde-3-phosphate dehydrogenase	K.IVSNASC3TTNCLAPLAK.V	905.938	0.00022	144	160	3
P97461	Rps5	40S ribosomal protein S5	R.VNQAIWLLC3TGAR.E	746.883	0.0053	147	159	1
Q9QZU5	Krtap15-1	Keratin-associated protein 15-1	R.SQGC3GSNFYRPGYFSSK.S	966.913	0.00043	114	130	1
A0PK51	Gm11562	Krtap2-4 protein	-.MTGSCCGSFSSQSCGGGCC3QPCCCQPCCCR.D	1169.36	0.026	1	30	2
P97861	Krt86	Keratin, type II cuticular Hb6	R.AFSC3ASACGPRPGR.C	742.823	3.8e-05	11	24	7

## Sheet: 06_M_A
Accession	GS	Description	Peptide	CalMz	P-value	PepStart	PepEnd	Spectral count
P02468	Lamc1	Laminin subunit gamma-1	R.CQPGFHSLTEAGC3RPC3SC3DLRGSTDECNVETGR.C	933.12	0.028	428	460	7
P35979	Rpl12	60S ribosomal protein L12	R.C3TGGEVGATSALAPK.I	705.333	0.012	17	31	1
P62880	Gnb2	Guanine nucleotide-binding protein G(I)/G(S)/G(T) subunit beta-2	R.KAC3GDSTLTQITAGLDPVGR.I	1026.01	0.012	23	42	2
P62874	Gnb1	Guanine nucleotide-binding protein G(I)/G(S)/G(T) subunit beta-1	R.KAC3ADATLSQITNNIDPVGR.I	1068.02	0.023	23	42	2
A2AUC9	Klhl41	Kelch-like protein 41	R.AKNLSEVFDC3IR.F	721.851	0.045	212	223	1
P45591	Cfl2	Cofilin-2	K.AVLFC3LSDDKR.Q	657.822	1.7e-06	35	45	2
P48962	Slc25a4	ADP/ATP translocase 1	K.GADIMYTGTLDC3WRK.I	897.396	0.00016	246	260	7
P48962	Slc25a4	ADP/ATP translocase 1	K.GSSQREFNGLGDC3LTK.I	880.4	0.00017	148	163	7
Q9QXS1	Plec	Plectin	R.C3RSDQLTGLSLLPLSEK.A	954.491	3.1e-06	3343	3359	18
P08249	Mdh2	Malate dehydrogenase, mitochondrial	K.ETEC3TYFSTPLLLGKK.G	939.464	0.018	282	297	10
P29341	Pabpc1	Polyadenylate-binding protein 1	R.SKGFGFVC3FSSPEEATK.A	934.923	0.00018	332	348	2
P05977	Myl1	Myosin light chain 1/3, skeletal muscle isoform	R.TGEC3KITLSQVGDVLR.A	589.637	3.1e-05	59	74	7
Q922U2	Krt5	Keratin, type II cytoskeletal 5	K.KQC3ANLQNAIAEAEQR.G	917.94	9.7e-09	399	414	10
Q8R429	Atp2a1	Sarcoplasmic/endoplasmic reticulum calcium ATPase 1	K.GAPEGVIDRC3NYVR.V	798.876	5.8e-09	516	529	8
P07724	Alb	Serum albumin	R.RPC3FSALTVDETYVPK.E	937.454	0.00049	509	524	81
P52480	Pkm	Pyruvate kinase PKM	R.NTGIIC3TIGPASR.S	675.838	0.015	44	56	8
A0A1D5RLD8	Gm10358	Glyceraldehyde-3-phosphate dehydrogenase	K.IVSNASC3TTNCLAPLAK.V	905.938	0.00024	144	160	10
P97461	Rps5	40S ribosomal protein S5	R.VNQAIWLLC3TGAR.E	746.883	4.5e-05	147	159	1
P58252	Eef2	Elongation factor 2	R.C3LYASVLTAQPR.L	685.343	0.011	728	739	3
Q9D8E6	Rpl4	60S ribosomal protein L4	R.YAIC3SALAASALPALVMSK.G	964.498	6.8e-06	122	140	3
P04247	Mb	Myoglobin	K.HGC3TVLTALGTILK.K	737.901	0.00049	65	78	4
P17742	Ppia	Peptidyl-prolyl cis-trans isomerase A	K.HTGPGILSMANAGPNTNGSQFFIC3TAK.T	928.103	0.017	92	118	3

## Sheet: 06_F_B
Accession	GS	Description	Peptide	CalMz	P-value	PepStart	PepEnd	Spectral count
Q8CGN5	Plin1	Perilipin-1	K.EAHPLVASVC3NAYEK.G	839.891	0.00046	46	60	2
Q9D3H4	Gm11938	Keratin-associated protein 2-4	-.MTGSC3C3GSFSSQSC3GGGCCQPCCCR.D	960.955	0.017	1	25	2
Q9D3H4	Gm11938	Keratin-associated protein 2-4	-.MTGSCC3GSFSSQSCGGGCCQPCCCR.D	953.304	6.5e-05	1	25	2
P05977	Myl1	Myosin light chain 1/3, skeletal muscle isoform	R.TGEC3KITLSQVGDVLR.A	589.637	0.00098	59	74	18
Q922U2	Krt5	Keratin, type II cytoskeletal 5	K.KQC3ANLQNAIAEAEQR.G	917.94	5.9e-05	399	414	31
Q8R429	Atp2a1	Sarcoplasmic/endoplasmic reticulum calcium ATPase 1	K.GAPEGVIDRC3NYVR.V	798.876	6e-09	516	529	18
E9Q1Y9	Krt83	Keratin 83	R.C3KLAELEGALQK.A	675.851	0.00064	364	375	13
P52480	Pkm	Pyruvate kinase PKM	R.NTGIIC3TIGPASR.S	675.838	0.015	44	56	4
A0A1D5RLD8	Gm10358	Glyceraldehyde-3-phosphate dehydrogenase	K.IVSNASC3TTNCLAPLAK.V	905.938	0.0039	144	160	3
P97461	Rps5	40S ribosomal protein S5	R.VNQAIWLLC3TGAR.E	746.883	0.0068	147	159	1
Q9QZU5	Krtap15-1	Keratin-associated protein 15-1	R.SQGC3GSNFYRPGYFSSK.S	966.913	3e-06	114	130	1
P97861	Krt86	Keratin, type II cuticular Hb6	R.AFSC3ASACGPRPGR.C	742.823	0.00079	11	24	6

## Sheet: 06_M_B
Accession	GS	Description	Peptide	CalMz	P-value	PepStart	PepEnd	Spectral count
P48962	Slc25a4	ADP/ATP translocase 1	K.GADIMYTGTLDC3WRK.I	897.396	0.0013	246	260	5
P48962	Slc25a4	ADP/ATP translocase 1	K.GSSQREFNGLGDC3LTK.I	880.4	3.9e-05	148	163	5
P62908	Rps3	40S ribosomal protein S3	R.GLC3AIAQAESLR.Y	640.32	0.00085	95	106	1
P05977	Myl1	Myosin light chain 1/3, skeletal muscle isoform	R.TGEC3KITLSQVGDVLR.A	589.637	3.3e-05	59	74	10
Q922U2	Krt5	Keratin, type II cytoskeletal 5	K.KQC3ANLQNAIAEAEQR.G	917.94	2.3e-10	399	414	13
Q8R429	Atp2a1	Sarcoplasmic/endoplasmic reticulum calcium ATPase 1	K.GAPEGVIDRC3NYVR.V	798.876	4.5e-08	516	529	13
P07724	Alb	Serum albumin	R.RPC3FSALTVDETYVPK.E	937.454	0.00088	509	524	82
P52480	Pkm	Pyruvate kinase PKM	R.NTGIIC3TIGPASR.S	675.838	0.04	44	56	8
Q99JI4	Psmd6	26S proteasome non-ATPase regulatory subunit 6	K.AEYLC3QIGDKEGALTAFRK.T	721.025	0.0046	108	126	1
P16858	Gapdh	Glyceraldehyde-3-phosphate dehydrogenase	K.IVSNASC3TTNCLAPLAK.V	905.938	0.00036	144	160	10
Q9JI91	Actn2	Alpha-actinin-2	K.DGLGLC3ALIHR.H	608.312	0.00023	182	192	8
E9Q1Y9	Krt83	Keratin 83	R.GLSGGFGSQSVC3GAFR.S	789.355	0.026	38	53	3
P97461	Rps5	40S ribosomal protein S5	R.VNQAIWLLC3TGAR.E	746.883	0.00025	147	159	2
P58252	Eef2	Elongation factor 2	R.C3LYASVLTAQPR.L	685.343	0.027	728	739	7
P30275	Ckmt1	Creatine kinase U-type, mitochondrial	K.TTPTGWTLDQC3IQTGVDNPGHPFIK.T	925.77	0.0068	80	104	6
Q62465	Vat1	Synaptic vesicle membrane protein VAT-1 homolog	R.VRAC3GLNFADLMGR.Q	785.877	0.0026	96	109	7
Q9D8E6	Rpl4	60S ribosomal protein L4	R.YAIC3SALAASALPALVMSK.G	964.498	0.00018	122	140	3
P09411	Pgk1	Phosphoglycerate kinase 1	R.IKAAVPSIKFC3LDNGAK.S	608.33	0.0055	40	56	5
P04247	Mb	Myoglobin	K.HGC3TVLTALGTILK.K	737.901	0.0013	65	78	2
P99029	Prdx5	Peroxiredoxin-5, mitochondrial	K.KGVLFGVPGAFTPGC3SK.T	856.938	0.048	82	98	3
O88990	Actn3	Alpha-actinin-3	R.GAILGIQGEIQKIC3QTYGLRPK.S	812.109	5.2e-05	579	600	5
O88990	Actn3	Alpha-actinin-3	K.EGLLLWC3QRK.T	647.335	0.0066	161	170	8

[truncated: 14 more sheets: 06_F_C, 06_M_C, 18_F_A, 18_M_A, 18_F_B, 18_M_B, 18_F_C, 18_M_C, 24_F_A, 24_M_A, 24_F_B, 24_M_B, 24_F_C, 24_M_C]
