# Supplementary material for: Trioxidized cysteine in the aging proteome mimics the structural dynamics and interactome of phosphorylated serine
Source: Aging Cell. 2023 Dec 18;23(3):e14062. doi: 10.1111/acel.14062 (PMC10928580; doi:10.1111/acel.14062)
Supplement: Supplementary file 2 — Data S2. [file ACEL-23-e14062-s001.xlsx]

## Sheet: Young_1
Trioxidized cysteine in the aging proteome mimics the structural dynamics and interactome of phosphorylated serine
Jose Antonio Sánchez Milán 1, 2, María Fernández-Rhodes1, 2, ‡, Xue Guo 3, ‡, María Mulet 1, 2, ‡, SoFong Cam Ngan 4, Ranjith Iyappan 4, Maryam Katoueezadeh 4, Siu Kwan Sze 4, †,*, Aida Serra 1,†,* and Xavier Gallart-Palau 2, 5, †,*
1 Department of Basic Medical Sciences, University of Lleida (UdL) – Biomedical Research Institute of Lleida (IRB Lleida) - +Pec Proteomics Research Group (+PPRG) - Neuroscience Area, 25198 Lleida, Spain
2 Biomedical Research Institute of Lleida (IRBLLEIDA) - +Pec Proteomics Research Group (+PPRG) - Neuroscience Area – University Hospital Arnau de Vilanova (HUAV), 25198 Lleida, Spain
3 Institute of Molecular and Cell Biology (IMCB), 138673 Singapore.
4Department of Health Sciences, Faculty of Applied Health Sciences, Brock University, St. Catharines, Ontario L2S 3A1, Canada
5Department of Psychology, University of Lleida (UdL), 25001 Lleida, Spain
‡ María Fernández-Rhodes, Xue Guo and María Mulet contributed equally.
†Siu Kwan Sze, Aida Serra and Xavier Gallart-Palau are joint senior authors
Supplementary Dataset 2: List of identified proteins with t-Cys in in lung dataset. The list of identified proteins for every sample is listed indivicually in different data sheets. Numbers from 1 to 4 indicate the biological replicates. Young corresponds to 3-month old animals and old to 22-24-months old animals. t-Cys residues are indicated in red.
Accession	GS	Description	Peptide	CalMz	P-value	PepStart	PepEnd	Spectral count
J3QPX0	5730507C01Rik	RIKEN cDNA 5730507C01 gene	R.THTGEKPYECHQC3GK.A	589.248	0.001	245	259	1
P02463	Col4a1	Collagen alpha-1(IV) chain	R.AHGQDLGTAGSC3LRK.F	521.252	0.014	1482	1496	26
Q9QZS0	Col4a3	Collagen alpha-3(IV) chain	R.AHGQDLGTLGSC3LQR.F	802.379	0.0085	1481	1495	6
P08122	Col4a2	Collagen alpha-2(IV) chain	K.AHNQDLGLAGSC3LAR.F	787.374	2.4e-06	1521	1535	94
A8DUK4	Hbb-bs	Beta-globin	K.GTFASLSELHC3DK.L	728.325	4.9e-06	84	96	275
P01869	Ighg1	Ig gamma-1 chain C region, membrane-bound form	K.C3RVNSAAFPAPIEK.T	775.886	6.4e-08	198	211	8
E9PWQ3	Col6a3	Collagen, type VI, alpha 3	K.GNRGDSVDQC3ALIQSIRDK.C	708.344	0.011	2365	2383	598
Q05793	Hspg2	Basement membrane-specific heparan sulfate proteoglycan core protein	K.IASVKPSDAGTYVC3QAQNALGTAQK.Q	857.091	0.00075	2493	2517	592
Q05793	Hspg2	Basement membrane-specific heparan sulfate proteoglycan core protein	R.LYQLSPADSGEYVC3QVAGSSHPEHEASFK.L	1062.14	2.7e-06	2300	2328	592
Q05793	Hspg2	Basement membrane-specific heparan sulfate proteoglycan core protein	R.TSVHSVVVGHSVEFEC3LALGDPKPQVTWSK.V	821.912	0.00066	2816	2845	592
P10493	Nid1	Nidogen-1	K.VIIGLAFDC3VDK.V	670.843	0.0003	977	988	247
P63260	Actg1	Actin, cytoplasmic 2	R.FRCPEALFQPSFLGMESC3GIHETTFNSIMK.C	1186.53	6.4e-06	255	284	1431
Q99JR5	Tinagl1	Tubulointerstitial nephritis antigen-like	R.IVRGTNEC3DIETFVLGVWGR.V	771.383	0.028	438	457	63
P68433	Hist1h3a	Histone H3.1	R.FQSSAVMALQEAC3EAYLVGLFEDTNLCAIHAK.R	895.172	0.00046	85	116	580
P02301	H3f3c	Histone H3.3C	R.FQSAAIGALQEASEAYLVGLFEDTNLC3AIHAK.R	1143.56	2.5e-05	85	116	124
P02301	H3f3c	Histone H3.3C	K.TDLRFQSAAIGALQEASEAYLVGLFEDTNLC3AIHAK.R	1305.32	8e-05	81	116	194
P84228	Hist1h3b	Histone H3.2	R.FQSSAVMALQEASEAYLVGLFEDTNLC3AIHAK.R	1168.89	5.1e-06	85	116	446
P68433	Hist1h3a	Histone H3.1	K.TDLRFQSSAVMALQEAC3EAYLVGLFEDTNLCAIHAK.R	1341.31	0.001	81	116	297
P07724	Alb	Serum albumin	K.YMC3ENQATISSK.L	719.795	0.00047	287	298	239
Q63836	Selenbp2	Selenium-binding protein 2	K.DELHHSGWNTC3SSCFGDSTK.S	772.636	4.2e-05	70	89	99
Q921I1	Tf	Serotransferrin	K.C3APNNKEEYNGYTGAFR.C	991.913	2.9e-05	526	542	47
P01942	Hba	Hemoglobin subunit alpha	K.LLSHC3LLVTLASHHPADFTPAVHASLDK.F	609.117	1e-05	101	128	184
P10126	Eef1a1	Elongation factor 1-alpha 1	K.SGDAAIVDMVPGKPMC3VESFSDYPPLGR.F	1006.79	0.00021	396	423	220
P07724	Alb	Serum albumin	K.KAHC3LSEVEHDTMPADLPAIAADFVEDQEVCK.N	908.911	0.0068	310	341	239
P63260	Actg1	Actin, cytoplasmic 2	K.EKLC3YVALDFEQEMATAASSSSLEK.S	933.758	0.00022	214	238	818
P07724	Alb	Serum albumin	K.CC3AEANPPACYGTVLAEFQPLVEEPK.N	962.1	0.021	384	409	239
Q99LX0	Park7	Protein/nucleic acid deglycase DJ-1	K.GLIAAIC3AGPTALLAHEVGFGCK.V	773.061	1.5e-08	100	122	40
P08207	S100a10	Protein S100-A10	K.DLDQC3RDGK.V	549.231	0.003	58	66	29
Q68FD5	Cltc	Clathrin heavy chain 1	R.IHEGC3EEPATHNALAK.I	589.938	8.5e-05	866	881	183
Q62151	Ager	Advanced glycosylation end product-specific receptor	R.IGEPLVLSC3K.G	553.792	0.0025	30	39	85
Q8BXK9	Clic5	Chloride intracellular channel protein 5	K.AGIDGESIGNC3PFSQR.L	849.874	0.0011	22	37	156
Q62151	Ager	Advanced glycosylation end product-specific receptor	K.VGTC3VSEGSYPAGTLSWHLDGK.L	771.355	0.00012	140	161	85
Q62151	Ager	Advanced glycosylation end product-specific receptor	R.SELTVIPTQGGTHPTFSC3SFSLGLPR.R	927.457	8.5e-05	189	214	85
J3QPX0	5730507C01Rik	RIKEN cDNA 5730507C01 gene	R.THTGEKPYEC3HQCGK.A	589.248	0.0023	245	259	1
Q6URW6	Myh14	Myosin-14	R.VGEEEEC3SRQLQSEKK.R	642.962	3.2e-09	952	967	627
Q9R0M4	Podxl	Podocalyxin	R.ASLC3ERSPLDEK.E	698.325	1.8e-05	307	318	17
Q8VDD5	Myh9	Myosin-9	K.KMEDGVGC3LETAEEAK.R	887.38	6e-07	1372	1387	1105
Q6URW6	Myh14	Myosin-14	R.SMLQDREDQSILC3TGESGAGKTENTK.K	949.431	9.7e-05	180	205	627
P16546	Sptan1	Spectrin alpha chain, non-erythrocytic 1	K.ALC3AEADRLQQSHPLSASQIQVK.R	847.763	4.4e-05	313	335	774
Q62261	Sptbn1	Spectrin beta chain, non-erythrocytic 1	R.LFDANKAELFTQSC3ADLDK.W	1089.01	0.034	1376	1394	634
P13542	Myh8	Myosin-8	K.C3EIQAALEEAEASLEHEEGK.I	1117.49	2.3e-11	1541	1560	655

## Sheet: Young_2
Accession	GS	Description	Peptide	CalMz	P-value	PepStart	PepEnd	Spectral count
Q91V88	Npnt	Nephronectin	K.C3HPGFAGK.T	432.688	0.038	77	84	43
P08122	Col4a2	Collagen alpha-2(IV) chain	K.HSQTDQEPMC3PVGMNK.L	941.375	0.014	1490	1505	95
P02463	Col4a1	Collagen alpha-1(IV) chain	R.AHGQDLGTAGSC3LRK.F	521.252	0.0007	1482	1496	28
Q8VCM7	Fgg	Fibrinogen gamma chain	K.C3HAGHLNGVYHQGGTYSK.S	494.973	2.6e-05	364	381	252
A2ASQ1	Agrn	Agrin	R.HAC3ANQEHIFK.K	673.302	4.7e-08	196	206	37
Q9QZS0	Col4a3	Collagen alpha-3(IV) chain	R.AHGQDLGTLGSC3LQR.F	535.255	0.033	1481	1495	5
E9PWQ3	Col6a3	Collagen, type VI, alpha 3	R.ISC3SGNQLPTVR.V	661.823	0.027	1872	1883	381
P08122	Col4a2	Collagen alpha-2(IV) chain	K.AHNQDLGLAGSC3LAR.F	787.374	1.7e-05	1521	1535	95
Q05793	Hspg2	Basement membrane-specific heparan sulfate proteoglycan core protein	R.SQSVRPGADVTFIC3TAK.S	914.449	1.6e-05	1779	1795	675
Q05793	Hspg2	Basement membrane-specific heparan sulfate proteoglycan core protein	K.IASVKPSDAGTYVC3QAQNALGTAQK.Q	857.091	4.9e-06	2493	2517	675
Q05793	Hspg2	Basement membrane-specific heparan sulfate proteoglycan core protein	R.LYQLSPADSGEYVC3QVAGSSHPEHEASFK.L	1062.14	2e-05	2300	2328	675
Q05793	Hspg2	Basement membrane-specific heparan sulfate proteoglycan core protein	K.AQIHNGILRLPAIEPSDQGQYLC3R.A	914.461	0.0001	1910	1933	675
P01942	Hba	Hemoglobin subunit alpha	K.LLSHC3LLVTLASHHPADFTPAVHASLDK.F	609.117	6.3e-08	101	128	944
P10493	Nid1	Nidogen-1	K.VIIGLAFDC3VDK.V	670.843	0.0015	977	988	243
Q61292	Lamb2	Laminin subunit beta-2	R.FLVFPRPVC3LEPGISYK.L	671.689	0.0007	677	693	406
Q99JR5	Tinagl1	Tubulointerstitial nephritis antigen-like	R.IVRGTNEC3DIETFVLGVWGR.V	771.383	5.5e-06	438	457	68
Q99JR5	Tinagl1	Tubulointerstitial nephritis antigen-like	R.GTNEC3DIETFVLGVWGR.V	972.444	1.5e-06	441	457	68
P02301	H3f3c	Histone H3.3C	R.FQSAAIGALQEASEAYLVGLFEDTNLC3AIHAK.R	1143.56	0.0029	85	116	124
P07724	Alb	Serum albumin	K.YMC3ENQATISSK.L	719.795	0.00013	287	298	259
Q63836	Selenbp2	Selenium-binding protein 2	K.DELHHSGWNTC3SSCFGDSTK.S	772.636	0.00015	70	89	63
A8DUK4	Hbb-bs	Beta-globin	K.GTFASLSELHC3DK.L	728.325	8.7e-06	84	96	1406
Q921I1	Tf	Serotransferrin	K.C3APNNKEEYNGYTGAFR.C	992.405	0.00019	526	542	106
P63260	Actg1	Actin, cytoplasmic 2	K.EKLC3YVALDFEQEMATAASSSSLEK.S	933.758	0.002	214	238	1500
P10126	Eef1a1	Elongation factor 1-alpha 1	K.SGDAAIVDMVPGKPMC3VESFSDYPPLGR.F	1006.79	0.015	396	423	135
P07724	Alb	Serum albumin	K.KAHC3LSEVEHDTMPADLPAIAADFVEDQEVCK.N	908.911	0.00013	310	341	259
P63017	Hspa8	Heat shock cognate 71 kDa protein	K.C3NEIISWLDK.N	635.288	0.027	574	583	115
Q99LX0	Park7	Protein/nucleic acid deglycase DJ-1	K.GLIAAIC3AGPTALLAHEVGFGCK.V	773.061	0.0077	100	122	37
O08709	Prdx6	Peroxiredoxin-6	R.FHDFLGDSWGILFSHPRDFTPVC3TTELGR.A	850.404	0.02	25	53	117
Q91VC7	Ppp1r14a	Protein phosphatase 1 regulatory subunit 14A	K.IQGLLEAC3ANPTEDFVQELLAK.L	818.065	0.024	93	114	4
P07724	Alb	Serum albumin	K.CCAEANPPAC3YGTVLAEFQPLVEEPK.N	943.421	0.00083	384	409	518
P07724	Alb	Serum albumin	K.CC3AEANPPACYGTVLAEFQPLVEEPK.N	1414.63	0.004	384	409	259
P19096	Fasn	Fatty acid synthase	K.LQQHDVAQGQWNPSDPAPSSLGALDLLVCNC3ALATLGDPALALDNMVAALK.E	1319.15	0.032	1282	1332	161
P63260	Actg1	Actin, cytoplasmic 2	K.C3DVDIRK.D	448.711	0.04	285	291	478
Q66GT5	Ptpmt1	Phosphatidylglycerophosphatase and protein-tyrosine phosphatase 1	K.YQALGQCVYVHC3K.A	808.864	0.00035	121	133	1
Q9QVP4	Myl7	Myosin regulatory light chain 2, atrial isoform	K.EAFSCIDQNRDGIIC3K.S	958.928	0.017	39	54	113
A2A8L1	Chd5	Chromodomain-helicase-DNA-binding protein 5	R.HLC3EPGADGAETFADGVPREGLSR.Q	844.719	0.0026	1476	1499	13
Q62151	Ager	Advanced glycosylation end product-specific receptor	R.IGEPLVLSC3K.G	553.792	0.00035	30	39	86
Q62151	Ager	Advanced glycosylation end product-specific receptor	K.VGTC3VSEGSYPAGTLSWHLDGK.L	1156.53	6.4e-06	140	161	86
P63260	Actg1	Actin, cytoplasmic 2	R.FRCPEALFQPSFLGMESC3GIHETTFNSIMK.C	1175.87	2.2e-05	255	284	478
A2AQ07	Tubb1	Tubulin beta-1 chain	K.VSDTVVEPYNAVLSIHQLIENTDAC3FCIDNEALYDICFR.T	1149.53	0.021	175	213	3
Q6URW6	Myh14	Myosin-14	R.VGEEEEC3SRQLQSEKK.R	642.962	0.00011	952	967	581
Q6URW6	Myh14	Myosin-14	R.VGEEEEC3SRQLQSEK.K	899.892	5.9e-07	952	966	581
P46735	Myo1b	Unconventional myosin-Ib	K.LNQVC3ATHQHFESR.M	573.262	0.012	479	492	128
P08032	Spta1	Spectrin alpha chain, erythrocytic 1	K.ALRDQAEVC3QQQQAAPVDEAGREAR.V	929.775	3.4e-09	955	979	105
Q8VDD5	Myh9	Myosin-9	K.KLEEDQIIMEDQNC3K.L	950.42	0.0023	975	989	1138
Q8VDD5	Myh9	Myosin-9	K.KMEDGVGC3LETAEEAK.R	887.38	6.1e-07	1372	1387	1138
P16546	Sptan1	Spectrin alpha chain, non-erythrocytic 1	K.DRVNDVC3TNGQDLIK.K	869.408	0.0058	1924	1938	676
Q8VDD5	Myh9	Myosin-9	R.SMMQDREDQSILC3TGESGAGKTENTK.K	966.08	0.039	160	185	1138
P16546	Sptan1	Spectrin alpha chain, non-erythrocytic 1	K.ALC3AEADRLQQSHPLSASQIQVK.R	847.763	0.0002	313	335	676
Q91Z83	Myh7	Myosin-7	K.LAQRLQDAEEAVEAVNAKC3SSLEK.T	884.105	0.00012	1393	1416	1173
Q02566	Myh6	Myosin-6	K.NDLQLQVQAEQDNLNDAEERC3DQLIK.N	1030.82	0.007	887	912	2010
Q8VDD5	Myh9	Myosin-9	K.VEDMAELTC3LNEASVLHNLK.E	765.028	0.0095	83	102	2276
Q02566	Myh6	Myosin-6	K.KMESDLTQLQTEVEEAVQEC3RNAEEK.A	1029.14	1.1e-05	1731	1756	2010
Q9R0M4	Podxl	Podocalyxin	K.ASFKPAEDLC3TLHVAPILDNQAVAVK.R	933.485	0.031	331	356	15
P26039	Tln1	Talin-1	K.VVAPTISSPVC3QEQLVEAGRLVAK.A	848.124	8e-09	722	745	278
Q62261	Sptbn1	Spectrin beta chain, non-erythrocytic 1	K.DALLSALSIQNYHLEC3NETK.S	1155.55	0.012	949	968	455
Q9ERD7	Tubb3	Tubulin beta-3 chain	K.ECENCDC3LQGFQLTHSLGGGTGSGMGTLLISK.V	841.372	0.029	123	154	32

## Sheet: Young_ 3
Accession	GS	Description	Peptide	CalMz	P-value	PepStart	PepEnd	Spectral count
P02463	Col4a1	Collagen alpha-1(IV) chain	R.AHGQDLGTAGSC3LRK.F	521.252	0.00061	1482	1496	32
Q8K442	Abca8a	ATP-binding cassette sub-family A member 8-A	K.KKC3FVLK.S	457.263	0.012	1292	1298	1
Q9QZS0	Col4a3	Collagen alpha-3(IV) chain	R.AHGQDLGTLGSC3LQR.F	535.255	0.033	1481	1495	7
P08122	Col4a2	Collagen alpha-2(IV) chain	K.HSQTDQEPM0C3PVGM0NK.L	941.375	0.039	1490	1505	114
P08122	Col4a2	Collagen alpha-2(IV) chain	K.AHNQDLGLAGSC3LAR.F	787.374	1.9e-08	1521	1535	114
Q05793	Hspg2	Basement membrane-specific heparan sulfate proteoglycan core protein	R.SQSVRPGADVTFIC3TAK.S	914.449	1.8e-07	1779	1795	690
P02463	Col4a1	Collagen alpha-1(IV) chain	K.ILYHGYSLLYVQGNERAHGQDLGTAGSC3LRK.F	694.349	0.0064	1466	1496	32
Q05793	Hspg2	Basement membrane-specific heparan sulfate proteoglycan core protein	K.IASVKPSDAGTYVC3QAQNALGTAQK.Q	857.091	3.7e-05	2493	2517	690
Q05793	Hspg2	Basement membrane-specific heparan sulfate proteoglycan core protein	R.LYQLSPADSGEYVC3QVAGSSHPEHEASFK.L	1062.14	2.4e-07	2300	2328	690
Q05793	Hspg2	Basement membrane-specific heparan sulfate proteoglycan core protein	R.VAEGQTLDLNC3VVPGHAHAQVTWHK.R	690.34	0.00089	2063	2087	690
P01942	Hba	Hemoglobin subunit alpha	K.LLSHC3LLVTLASHHPADFTPAVHASLDK.F	609.117	3.6e-08	101	128	562
P10493	Nid1	Nidogen-1	K.VIIGLAFDC3VDK.V	670.843	0.0031	977	988	254
Q62009	Postn	Periostin	K.GC3PAVMPIDHVYGTLGIVGATTTQHYSDVSK.L	817.144	2.9e-06	93	123	272
Q99JR5	Tinagl1	rIKEN cDNA 5730507C01 gene	R.IVRGTNEC3DIETFVLGVWGR.V	1156.57	7.4e-05	438	457	85
P68433	Hist1h3a	Histone H3.1	K.TDLRFQSSAVM0ALQEAC3EAYLVGLFEDTNLCAIHAK.R	816.59	1.4e-07	81	116	190
J3QPX0	5730507C01Rik	RIKEN cDNA 5730507C01 gene	R.THTGEKPYECHQC3GK.A	589.248	0.013	245	259	3
P07724	Alb	Serum albumin	K.YM0C3ENQATISSK.L	719.795	0.00056	287	298	209
Q63836	Selenbp2	Selenium-binding protein 2	K.DELHHSGWNTC3SSCFGDSTK.S	772.636	0.0003	70	89	72
Q922F4	Tubb6	Tubulin beta-6 chain	-.MREIVHIQAGQC3GNQIGTK.F	711.346	0.034	1	19	61
P11438	Lamp1	Lysosome-associated membrane glycoprotein 1	K.C3NTEEHIFVSK.M	678.293	0.027	327	337	4
A8DUK4	Hbb-bs	Beta-globin	K.GTFASLSELHC3DK.L	728.325	0.0025	84	96	1043
P99024	Tubb5	Tubulin beta-5 chain	K.EAESCDC3LQGFQLTHSLGGGTGSGMGTLLISK.I	1082.5	1.2e-05	123	154	101
P10126	Eef1a1	Elongation factor 1-alpha 1	K.SGDAAIVDM0VPGKPM0C3VESFSDYPPLGR.F	1006.79	0.00037	396	423	126
P63260	Actg1	Actin, cytoplasmic 2	K.EKLC3YVALDFEQEMATAASSSSLEK.S	933.43	0.016	214	238	1365
Q99LX0	Park7	Protein/nucleic acid deglycase DJ-1	K.GLIAAIC3AGPTALLAHEVGFGCK.V	1159.09	7.9e-06	100	122	33
P07724	Alb	Serum albumin	K.CCAEANPPAC3YGTVLAEFQPLVEEPK.N	943.421	0.041	384	409	209
Q68FD5	Cltc	Clathrin heavy chain 1	R.IHEGC3EEPATHNALAK.I	589.938	0.012	866	881	240
Q8BXK9	Clic5	Chloride intracellular channel protein 5	K.AGIDGESIGNC3PFSQR.L	849.874	0.018	22	37	255
Q62151	Ager	Advanced glycosylation end product-specific receptor	K.VGTC3VSEGSYPAGTLSWHLDGK.L	1156.53	3.1e-08	140	161	93
Q9Z277	Baz1b	Tyrosine-protein kinase BAZ1B	R.IWTC3KSTGSSQLTHKEAWEEEQEVAELLK.E	852.913	0.028	49	77	10
P70255	Nfic	Nuclear factor 1 C-type	-.M0YSSPLC3LTQDEFHPFIEALLPHVR.A	1003.15	8.9e-07	1	25	4
Q8BXK9	Clic5	Chloride intracellular channel protein 5	K.AGIDGESIGNC3PFSQRLFMILWLK.G	915.125	2.8e-06	22	45	164
P57780	Actn4	Alpha-actinin-4	K.AETAANRIC3K.V	562.772	0.0065	275	284	167
Q6URW6	Myh14	Myosin-14	R.VGEEEEC3SRQLQSEKK.R	642.962	1.7e-08	952	967	752
Q6URW6	Myh14	Myosin-14	R.VGEEEEC3SRQLQSEK.K	899.892	1.2e-08	952	966	752
P26039	Tln1	Talin-1	K.ALDGDFTEENRAQC3R.A	886.879	0.022	1545	1559	312
Q8VDD5	Myh9	Myosin-9	K.KLEEDQIIM0EDQNC3K.L	950.42	1.6e-09	975	989	1519
Q8VDD5	Myh9	Myosin-9	K.KM0EDGVGC3LETAEEAK.R	887.38	0.00016	1372	1387	1519
P16546	Sptan1	Spectrin alpha chain, non-erythrocytic 1	K.DRVNDVC3TNGQDLIK.K	869.9	0.0042	1924	1938	774
P47757	Capzb	F-actin-capping protein subunit beta	K.DETVSDC3SPHIANIGR.L	881.39	0.012	200	215	19
Q62261	Sptbn1	Spectrin beta chain, non-erythrocytic 1	K.FATDGEGYKPC3DPQVIRDR.V	739.008	4.2e-06	594	612	624
Q8VDD5	Myh9	Myosin-9	K.KLEEDQIIMEDQNC3K.L	942.422	1.8e-05	975	989	1519
P16546	Sptan1	Spectrin alpha chain, non-erythrocytic 1	K.ALC3AEADRLQQSHPLSASQIQVK.R	847.763	1.9e-10	313	335	774
P14733	Lmnb1	Lamin-B1	K.VDLENRC3QSLTEDLEFRK.N	748.359	4.8e-06	193	210	162
P20152	Vim	Vimentin	R.QVQSLTC3EVDALK.G	741.362	0.00023	322	334	243
Q62261	Sptbn1	Spectrin beta chain, non-erythrocytic 1	R.LFDANKAELFTQSC3ADLDK.W	1089.01	0.0083	1376	1394	624
P16546	Sptan1	Spectrin alpha chain, non-erythrocytic 1	R.GVIDMGNSLIERGAC3AGSEDAVK.A	1170.54	8.1e-05	1608	1630	774
Q6URW6	Myh14	Myosin-14	K.AEDM0AELTC3LNEASVLHNLRER.Y	860.068	8.3e-10	103	124	752
P57780	Actn4	Alpha-actinin-4	K.C3QLEINFNTLQTK.L	800.388	0.0043	352	364	167
Q8VDD5	Myh9	Myosin-9	K.VEDM0AELTC3LNEASVLHNLK.E	1147.04	3.2e-05	83	102	1519
Q8VDD5	Myh9	Myosin-9	K.VEDMAELTC3LNEASVLHNLK.E	1139.04	0.05	83	102	1519

## Sheet: Young_4
Accession	GS	Description	Peptide	CalMz	P-value	PepStart	PepEnd	Spectral count
P69566	Ranbp9	Ran-binding protein 9	K.HDHEMEDC3DTEMEVDC3SQLR.R	1267.44	0.011	511	530	1
P08122	Col4a2	Collagen alpha-2(IV) chain	K.HSQTDQEPMC3PVGMNK.L	941.375	0.0021	1490	1505	116
P02463	Col4a1	Collagen alpha-1(IV) chain	R.AHGQDLGTAGSC3LRK.F	521.252	0.00041	1482	1496	29
A2ASQ1	Agrn	Agrin	R.HAC3ANQEHIFK.K	673.302	0.02	196	206	46
Q9QZS0	Col4a3	Collagen alpha-3(IV) chain	R.AHGQDLGTLGSC3LQR.F	535.255	0.019	1481	1495	9
P02463	Col4a1	Collagen alpha-1(IV) chain	R.HSQTTDDPLC3PPGTK.I	822.863	0.017	1451	1465	29
Q05793	Hspg2	Basement membrane-specific heparan sulfate proteoglycan core protein	K.C3VVPGQAHAQVTWHK.R	570.28	0.0037	2268	2282	723
P08122	Col4a2	Collagen alpha-2(IV) chain	K.AHNQDLGLAGSC3LAR.F	787.374	8e-08	1521	1535	116
Q05793	Hspg2	Basement membrane-specific heparan sulfate proteoglycan core protein	R.SQSVRPGADVTFIC3TAK.S	914.449	1.3e-06	1779	1795	723
Q05793	Hspg2	Basement membrane-specific heparan sulfate proteoglycan core protein	R.LYQLSPADSGEYVC3QVAGSSHPEHEASFK.L	1062.14	7.8e-08	2300	2328	723
Q05793	Hspg2	Basement membrane-specific heparan sulfate proteoglycan core protein	K.AQIHNGILRLPAIEPSDQGQYLC3R.A	914.461	1.8e-08	1910	1933	723
P84228	Hist1h3b	Histone H3.2	R.FQSSAVMALQEASEAYLVGLFEDTNLC3AIHAK.R	1174.23	0.0068	85	116	161
J3QPX0	5730507C01Rik	RIKEN cDNA 5730507C01 gene	R.THTGEKPYECHQC3GK.A	589.248	0.022	245	259	1
P07724	Alb	Serum albumin	K.YMC3ENQATISSK.L	719.795	4.9e-05	287	298	566
A8DUK4	Hbb-bs	Beta-globin	K.GTFASLSELHC3DK.L	728.325	0.00037	84	96	975
P01942	Hba	Hemoglobin subunit alpha	K.LLSHC3LLVTLASHHPADFTPAVHASLDK.F	609.117	2.4e-05	101	128	513
P10126	Eef1a1	Elongation factor 1-alpha 1	K.SGDAAIVDMVPGKPMC3VESFSDYPPLGR.F	1006.79	0.0031	396	423	123
P07724	Alb	Serum albumin	K.KAHC3LSEVEHDTMPADLPAIAADFVEDQEVCK.N	908.911	0.0099	310	341	283
Q99LX0	Park7	Protein/nucleic acid deglycase DJ-1	K.GLIAAIC3AGPTALLAHEVGFGCK.V	773.061	2.5e-07	100	122	34
S4R1W1	Gm3839	Glyceraldehyde-3-phosphate dehydrogenase	K.YDNSLKIVSNASCTTNC3LSPLAKVIHDNFGIVEGLMTTVHAITATQK.T	1014.7	1.5e-07	138	184	117
P07724	Alb	Serum albumin	K.CCAEANPPAC3YGTVLAEFQPLVEEPK.N	943.421	0.018	384	409	283
P63260	Actg1	Actin, cytoplasmic 2	K.C3DVDIRK.D	448.711	0.023	285	291	1509
Q9QVP4	Myl7	Myosin regulatory light chain 2, atrial isoform	K.EAFSCIDQNRDGIIC3K.S	958.928	6.6e-05	39	54	121
Q8BXK9	Clic5	Chloride intracellular channel protein 5	K.AGIDGESIGNC3PFSQR.L	849.874	0.0038	22	37	263
Q62151	Ager	Advanced glycosylation end product-specific receptor	K.VGTC3VSEGSYPAGTLSWHLDGK.L	1156.53	1.1e-08	140	161	92
P63260	Actg1	Actin, cytoplasmic 2	R.FRCPEALFQPSFLGMESC3GIHETTFNSIMK.C	1181.2	0.0043	255	284	585
P57780	Actn4	Alpha-actinin-4	K.AETAANRIC3K.V	562.772	0.01	275	284	159
P13542	Myh8	Myosin-8	K.RKLEDEC3SELK.K	699.333	0.003	944	954	453
Q6URW6	Myh14	Myosin-14	R.VGEEEEC3SRQLQSEK.K	899.892	7.2e-09	952	966	650
P26039	Tln1	Talin-1	K.HRVQELGHGC3SALVTK.A	594.969	0.046	1918	1933	308
P08032	Spta1	Spectrin alpha chain, erythrocytic 1	K.ALRDQAEVC3QQQQAAPVDEAGREAR.V	929.775	6.2e-09	955	979	66
P16546	Sptan1	Spectrin alpha chain, non-erythrocytic 1	K.DRVNDVC3TNGQDLIKK.N	933.455	1e-06	1924	1939	732
Q8VDD5	Myh9	Myosin-9	K.KLEEDQIIMEDQNC3K.L	950.42	3.5e-07	975	989	2636
Q62261	Sptbn1	Spectrin beta chain, non-erythrocytic 1	K.FATDGEGYKPC3DPQVIRDR.V	739.008	0.00094	594	612	544
Q6URW6	Myh14	Myosin-14	R.SMLQDREDQSILC3TGESGAGKTENTK.K	949.431	5.3e-07	180	205	650
P13542	Myh8	Myosin-8	K.MC3RTLEDQVSELK.S	808.369	0.016	1251	1263	453
Q8VDD5	Myh9	Myosin-9	K.KMEDGVGC3LETAEEAK.R	887.38	0.025	1372	1387	1318
P16546	Sptan1	Spectrin alpha chain, non-erythrocytic 1	K.ALC3AEADRLQQSHPLSASQIQVK.R	847.763	7.5e-08	313	335	732
Q02566	Myh6	Myosin-6	K.NDLQLQVQAEQDNLNDAEERC3DQLIK.N	1030.82	0.0039	887	912	1614
Q62261	Sptbn1	Spectrin beta chain, non-erythrocytic 1	R.LFDANKAELFTQSC3ADLDK.W	1089.01	0.00011	1376	1394	544
P16546	Sptan1	Spectrin alpha chain, non-erythrocytic 1	R.GVIDMGNSLIERGAC3AGSEDAVK.A	780.699	0.023	1608	1630	732
Q02566	Myh6	Myosin-6	K.KMESDLTQLQTEVEEAVQEC3RNAEEK.A	1034.47	0.00012	1731	1756	3228
Q8VDD5	Myh9	Myosin-9	K.VEDMAELTC3LNEASVLHNLK.E	765.028	0.00079	83	102	2636
P47757	Capzb	F-actin-capping protein subunit beta	K.DETVSDC3SPHIANIGRLVEDMENK.I	907.41	2.1e-08	200	223	19
P46735	Myo1b	Unconventional myosin-Ib	K.EIC3ELTSIDQVVLER.A	897.944	5.2e-05	308	322	137
P63260	Actg1	Actin, cytoplasmic 2	K.EKLC3YVALDFEQEMATAASSSSLEK.S	933.43	0.028	214	238	924

## Sheet: Old_1
Accession	GS	Description	Peptide	CalMz	P-value	PepStart	PepEnd	Spectral count
A2ASQ1	Agrn	Agrin	R.AQC3NQQRR.I	526.239	0.00019	121	128	48
Q05793	Hspg2	Basement membrane-specific heparan sulfate proteoglycan core protein	R.YRC3QVSNR.V	537.244	0.033	2684	2691	697
P02463	Col4a1	Collagen alpha-1(IV) chain	R.AHGQDLGTAGSC3LRK.F	521.252	0.005	1482	1496	53
P08122	Col4a2	Collagen alpha-2(IV) chain	R.ATPFIECNGGRGTC3HYFANK.Y	559.25	0.015	1647	1666	160
P08122	Col4a2	Collagen alpha-2(IV) chain	K.AHNQDLGLAGSC3LAR.F	787.374	0.00011	1521	1535	160
P01942	Hba	Hemoglobin subunit alpha	K.LLSHC3LLVTLASHHPADFTPAVHASLDK.F	609.117	8.3e-08	101	128	1355
P99024	Tubb5	Tubulin beta-5 chain	K.EAESC3DCLQGFQLTHSLGGGTGSGMGTLLISK.I	1082.5	0.00014	123	154	79
E9PWQ3	Col6a3	Collagen, type VI, alpha 3	K.AC3NLEVILGFDGSRDQNVFVSQK.G	863.087	0.0006	1831	1853	500
Q61292	Lamb2	Laminin subunit beta-2	R.FLVFPRPVC3LEPGISYK.L	1007.03	0.00032	677	693	504
P63260	Actg1	Actin, cytoplasmic 2	R.FRCPEALFQPSFLGMESC3GIHETTFNSIMK.C	886.153	0.023	255	284	1408
P99024	Tubb5	Tubulin beta-5 chain	K.LTTPTYGDLNHLVSATMSGVTTC3LRFPGQLNADLRK.L	989.498	0.0021	217	252	79
Q05793	Hspg2	Basement membrane-specific heparan sulfate proteoglycan core protein	R.GQTVTFTC3VATGVPTPIINWR.L	770.392	0.0013	421	441	697
Q61838	Pzp	Pregnancy zone protein	K.AAPLSLC3ALTAVDQSVLLLKPEAK.L	833.797	0.016	588	611	194
Q99JR5	Tinagl1	Tubulointerstitial nephritis antigen-like	R.GTNEC3DIETFVLGVWGR.V	972.444	1.9e-07	441	457	101
P02468	Lamc1	Laminin subunit gamma-1	R.TGGDEQQALC3TDEFSDISPLTGGNVAFSTLEGRPSAYNFDNSPVLQEWVTATDIR.V	1492.69	0.022	194	248	1497
P02301	H3f3c	Histone H3.3C	R.FQSAAIGALQEASEAYLVGLFEDTNLC3AIHAK.R	857.923	0.0073	85	116	94
P84228	Hist1h3b	Histone H3.2	R.FQSSAVMALQEASEAYLVGLFEDTNLC3AIHAK.R	1174.23	0.037	85	116	101
P68433	Hist1h3a	Histone H3.1	R.FQSSAVMALQEAC3EAYLVGLFEDTNLCAIHAK.R	1179.88	0.00088	85	116	136
O35945	Aldh1a7	Aldehyde dehydrogenase, cytosolic 1	K.LEC3GGGRWGNK.G	612.775	0.00019	368	378	85
P07724	Alb	Serum albumin	K.YMC3ENQATISSK.L	719.795	0.00023	287	298	269
Q63836	Selenbp2	Selenium-binding protein 2	K.DELHHSGWNTC3SSCFGDSTK.S	772.636	2.9e-05	70	89	57
P11438	Lamp1	Lysosome-associated membrane glycoprotein 1	K.C3NTEEHIFVSK.M	678.293	0.0078	327	337	5
A8DUK4	Hbb-bs	Beta-globin	K.GTFASLSELHC3DK.L	728.325	6.8e-07	84	96	2047
Q921I1	Tf	Serotransferrin	K.C3APNNKEEYNGYTGAFR.C	992.405	0.00085	526	542	114
P63260	Actg1	Actin, cytoplasmic 2	K.EKLC3YVALDFEQEMATAASSSSLEK.S	933.758	0.0077	214	238	1142
P10126	Eef1a1	Elongation factor 1-alpha 1	K.SGDAAIVDMVPGKPMC3VESFSDYPPLGR.F	1006.79	0.002	396	423	159
P07724	Alb	Serum albumin	K.KAHC3LSEVEHDTMPADLPAIAADFVEDQEVCK.N	908.911	5.1e-05	310	341	269
Q99LX0	Park7	Protein/nucleic acid deglycase DJ-1	K.GLIAAIC3AGPTALLAHEVGFGCK.V	773.061	1.5e-06	100	122	28
P62835	Rap1a	Ras-related protein Rap-1A	R.QWCNC3AFLESSAKSKINVNEIFYDLVR.Q	1613.27	0.036	137	163	41
P07724	Alb	Serum albumin	K.CCAEANPPAC3YGTVLAEFQPLVEEPK.N	943.421	0.00024	384	409	269
P63260	Actg1	Actin, cytoplasmic 2	K.C3DVDIRK.D	448.711	0.039	285	291	541
J3QPX0	5730507C01Rik	RIKEN cDNA 5730507C01 gene	R.THTGEKPYECHQC3GK.A	589.248	0.011	245	259	1
Q9R0M4	Podxl	Podocalyxin	K.LVELLC3HSVK.A	594.819	0.00019	321	330	28
Q62151	Ager	Advanced glycosylation end product-specific receptor	R.IGEPLVLSC3K.G	553.792	0.0033	30	39	74
Q8BXK9	Clic5	Chloride intracellular channel protein 5	K.AGIDGESIGNC3PFSQR.L	849.874	0.043	22	37	215
A8DUK4	Hbb-bs	Beta-globin	K.GTFASLSELHC3DKLHVDPENFR.L	641.553	2.2e-11	84	105	381
Q62151	Ager	Advanced glycosylation end product-specific receptor	K.VGTC3VSEGSYPAGTLSWHLDGK.L	1156.53	7.1e-08	140	161	74
Q8BXK9	Clic5	Chloride intracellular channel protein 5	K.AGIDGESIGNC3PFSQRLFMILWLK.G	915.125	0.023	22	45	140
Q6URW6	Myh14	Myosin-14	R.VGEEEEC3SRQLQSEKK.R	642.962	5.4e-05	952	967	645
P63268	Actg2	Actin, gamma-enteric smooth muscle	K.C3DIDIRK.D	455.719	0.033	286	292	575
O08638	Myh11	Myosin-11	K.C3SDGERARAELSDK.V	792.85	5.5e-05	1268	1281	537
Q6URW6	Myh14	Myosin-14	R.VGEEEEC3SRQLQSEK.K	899.892	2.5e-08	952	966	645
Q9QZQ8	H2afy	Core histone macro-H2A.1	K.NC3LALADDRK.L	583.778	0.0049	296	305	129
P46735	Myo1b	Unconventional myosin-Ib	K.LNQVC3ATHQHFESR.M	573.262	0.00076	479	492	113
Q8BTM8	Flna	Filamin-A	K.AHVAPC3FDASK.V	597.267	0.033	1152	1162	383
O08638	Myh11	Myosin-11	K.VIQRNC3AAYLK.L	663.846	0.0032	818	828	537
P08032	Spta1	Spectrin alpha chain, erythrocytic 1	K.ALRDQAEVC3QQQQAAPVDEAGREAR.V	929.775	3.9e-12	955	979	222
Q9R0M4	Podxl	Podocalyxin	R.ASLC3ERSPLDEK.E	698.325	0.0062	307	318	11
P16546	Sptan1	Spectrin alpha chain, non-erythrocytic 1	K.DRVNDVC3TNGQDLIKK.N	622.639	0.012	1924	1939	724
Q8VDD5	Myh9	Myosin-9	K.KKMEDGVGC3LETAEEAK.R	629.289	0.0042	1371	1387	1504
Q8VDD5	Myh9	Myosin-9	K.KLEEDQIIMEDQNC3K.L	950.42	1.5e-10	975	989	3008
Q8VDD5	Myh9	Myosin-9	K.KMEDGVGC3LETAEEAK.R	887.38	5.7e-06	1372	1387	3008
P15508	Sptb	Spectrin beta chain, erythrocytic	R.VSC3RISDLYK.D	616.304	0.00037	71	80	156
P08032	Spta1	Spectrin alpha chain, erythrocytic 1	K.NRVQDVC3AQGEDILNKEETQNK.D	860.405	6.3e-06	1871	1892	222
Q8VDD5	Myh9	Myosin-9	R.SMMQDREDQSILC3TGESGAGKTENTK.K	955.417	0.00061	160	185	1504
P08032	Spta1	Spectrin alpha chain, erythrocytic 1	K.NRVQDVC3AQGEDILNK.E	925.44	3.4e-05	1871	1886	222
P16546	Sptan1	Spectrin alpha chain, non-erythrocytic 1	K.DRVNDVC3TNGQDLIK.K	869.9	0.00063	1924	1938	1448
P99024	Tubb5	Tubulin beta-5 chain	-.MREIVHIQAGQC3GNQIGAK.F	701.015	0.0076	1	19	190
Q61879	Myh10	Myosin-10	R.C3MLQDREDQSILCTGESGAGKTENTK.K	960.089	0.00017	164	189	750
P08032	Spta1	Spectrin alpha chain, erythrocytic 1	K.VTTLGETAERLC3ESHPDATEDLQK.Q	897.753	1.1e-11	1237	1260	222
Q9QVP4	Myl7	Myosin regulatory light chain 2, atrial isoform	K.SLC3YIITHGDEKEE.-	842.873	0.026	162	175	82
P16546	Sptan1	Spectrin alpha chain, non-erythrocytic 1	K.ALC3AEADRLQQSHPLSASQIQVK.R	847.763	0.00031	313	335	724
Q68FD5	Cltc	Clathrin heavy chain 1	K.EDKLEC3SEELGDLVK.S	877.904	0.0023	454	468	142
Q8VDD5	Myh9	Myosin-9	K.DKADFC3IIHYAGK.V	510.242	0.018	564	576	1504
Q02566	Myh6	Myosin-6	K.NDLQLQVQAEQDNLNDAEERC3DQLIK.N	1030.82	7.8e-05	887	912	1405
Q62261	Sptbn1	Spectrin beta chain, non-erythrocytic 1	R.LFDANKAELFTQSC3ADLDK.W	1089.01	0.0051	1376	1394	577
P16546	Sptan1	Spectrin alpha chain, non-erythrocytic 1	R.GVIDMGNSLIERGAC3AGSEDAVK.A	1170.54	5e-06	1608	1630	724
Q6URW6	Myh14	Myosin-14	K.AEDMAELTC3LNEASVLHNLRER.Y	860.068	5.4e-07	103	124	645
Q8VDD5	Myh9	Myosin-9	K.FSKVEDMAELTC3LNEASVLHNLK.E	885.76	0.012	80	102	1504
Q8VDD5	Myh9	Myosin-9	K.VEDMAELTC3LNEASVLHNLK.E	1147.04	2e-06	83	102	3008
Q9JI91	Actn2	Alpha-actinin-2	K.DGLGLC3ALIHR.H	608.312	0.021	182	192	124
P26039	Tln1	Talin-1	K.VVAPTISSPVC3QEQLVEAGRLVAK.A	848.124	0.0057	722	745	326
P63260	Actg1	Actin, cytoplasmic 2	K.LC3YVALDFEQEMATAASSSSLEK.S	1279.07	0.00071	216	238	812
Q02566	Myh6	Myosin-6	K.KMESDLTQLQTEVEEAVQEC3RNAEEK.A	1029.14	8.9e-08	1731	1756	1405
P99024	Tubb5	Tubulin beta-5 chain	K.EAESCDC3LQGFQLTHSLGGGTGSGMGTLLISK.I	1087.83	0.0074	123	154	190

## Sheet: Old_2
Accession	GS	Description	Peptide	CalMz	P-value	PepStart	PepEnd	Spectral count
P08730	Krt13	Keratin, type I cytoskeletal 13	R.NISSC3SSR.F	451.188	0.0092	28	35	525
Q63ZW6	Col4a5	Col4a5 protein	R.HSQTTEAPQC3PR.G	701.805	0.0053	1473	1484	6
P08122	Col4a2	Collagen alpha-2(IV) chain	K.HSQTDQEPMC3PVGMNK.L	941.375	2e-05	1490	1505	107
P02463	Col4a1	Collagen alpha-1(IV) chain	R.AHGQDLGTAGSC3LRK.F	521.252	0.00085	1482	1496	31
Q64687	St8sia1	Alpha-N-acetylneuraminide alpha-2,8-sialyltransferase	K.KC3AVVGNGGILK.M	603.83	0.034	136	147	1
Q9QZS0	Col4a3	Collagen alpha-3(IV) chain	R.AHGQDLGTLGSC3LQR.F	802.379	0.019	1481	1495	11
Q61878	Prg2	Bone marrow proteoglycan	K.TC3RYLLVR.R	536.285	0.0047	107	114	6
P08122	Col4a2	Collagen alpha-2(IV) chain	K.AHNQDLGLAGSC3LAR.F	787.374	8e-08	1521	1535	107
Q05793	Hspg2	Basement membrane-specific heparan sulfate proteoglycan core protein	R.SQSVRPGADVTFIC3TAK.S	914.449	0.0076	1779	1795	685
Q05793	Hspg2	Basement membrane-specific heparan sulfate proteoglycan core protein	R.LYQLSPADSGEYVC3QVAGSSHPEHEASFK.L	1062.14	3.9e-05	2300	2328	685
P01942	Hba	Hemoglobin subunit alpha	K.LLSHC3LLVTLASHHPADFTPAVHASLDK.F	609.117	0.0002	101	128	503
P10493	Nid1	Nidogen-1	K.VIIGLAFDC3VDK.V	670.843	0.0041	977	988	219
E9PWQ3	Col6a3	Collagen, type VI, alpha 3	K.AC3NLEVILGFDGSRDQNVFVSQK.G	863.087	0.0025	1831	1853	518
Q61292	Lamb2	Laminin subunit beta-2	R.FLVFPRPVC3LEPGISYK.L	671.689	0.0031	677	693	449
P63260	Actg1	Actin, cytoplasmic 2	R.FRCPEALFQPSFLGMESC3GIHETTFNSIMK.C	1175.87	0.0059	255	284	2218
Q99JR5	Tinagl1	Tubulointerstitial nephritis antigen-like	R.GTNEC3DIETFVLGVWGR.V	972.444	0.0013	441	457	67
P07744	Krt4	Keratin, type II cytoskeletal 4	R.GGPGFPVC3PAGGIQEVTINQSLLTPLQVEIDPEIQK.I	1264.98	0.00062	106	141	195
P02301	H3f3c	Histone H3.3C	R.FQSAAIGALQEASEAYLVGLFEDTNLC3AIHAK.R	1143.56	0.00021	85	116	103
P07724	Alb	Serum albumin	K.C3SYDEHAK.L	500.688	0.0002	58	65	262
Q921I1	Tf	Serotransferrin	K.SC3HTGLGR.S	439.693	0.038	136	143	73
P07724	Alb	Serum albumin	K.YMC3ENQATISSK.L	719.795	0.00015	287	298	262
Q63836	Selenbp2	Selenium-binding protein 2	K.DELHHSGWNTC3SSCFGDSTK.S	772.636	3e-05	70	89	72
Q06318	Scgb1a1	Uteroglobin	K.ILTSPLC3K.Q	461.75	0.0083	84	91	15
A8DUK4	Hbb-bs	Beta-globin	K.GTFASLSELHC3DK.L	728.325	1.3e-06	84	96	865
P07724	Alb	Serum albumin	K.AADKDTC3FSTEGPNLVTR.C	986.95	0.0079	585	602	262
P35821	Ptpn1	Tyrosine-protein phosphatase non-receptor type 1	K.VRESGSLSLEHGPIVVHC3SAGIGR.S	836.76	0.027	198	221	6
A0A0A6YXW6	Igha	Immunoglobulin heavy constant alpha (Fragment)	K.C3SVQHDSNAVQELDVK.C	910.903	0.022	84	99	6
Q921I1	Tf	Serotransferrin	K.C3APNNKEEYNGYTGAFR.C	991.913	2.9e-06	526	542	73
P07724	Alb	Serum albumin	R.RPC3FSALTVDETYVPK.E	937.454	7.2e-06	509	524	262
P99024	Tubb5	Tubulin beta-5 chain	K.EAESCDC3LQGFQLTHSLGGGTGSGMGTLLISK.I	1082.5	0.0019	123	154	97
P10126	Eef1a1	Elongation factor 1-alpha 1	K.SGDAAIVDMVPGKPMC3VESFSDYPPLGR.F	1006.79	0.00089	396	423	153
Q9CWF2	Tubb2b	Tubulin beta-2B chain	K.ESESCDC3LQGFQLTHSLGGGTGSGMGTLLISK.I	1087.83	1.9e-07	123	154	90
P07724	Alb	Serum albumin	K.AHC3LSEVEHDTMPADLPAIAADFVEDQEVCK.N	1168.85	0.036	311	341	262
P07724	Alb	Serum albumin	K.CCAEANPPAC3YGTVLAEFQPLVEEPK.N	943.421	1.4e-05	384	409	524
Q91ZW3	Smarca5	SWI/SNF-related matrix-associated actin-dependent regulator of chromatin subfamily A member 5	R.NYEYC3RLDGQTPHDERQDSINAYNEPNSTK.F	902.143	0.0014	522	551	26
Q9QVP4	Myl7	Myosin regulatory light chain 2, atrial isoform	K.EAFSCIDQNRDGIIC3K.S	958.928	0.0036	39	54	65
Q62151	Ager	Advanced glycosylation end product-specific receptor	K.VGTC3VSEGSYPAGTLSWHLDGK.L	1156.53	1.3e-07	140	161	94
P63260	Actg1	Actin, cytoplasmic 2	K.LC3YVALDFEQEMATAASSSSLEK.S	847.718	2.2e-05	216	238	1663
P57780	Actn4	Alpha-actinin-4	K.AETAANRIC3K.V	562.772	0.002	275	284	155
P63260	Actg1	Actin, cytoplasmic 2	K.C3DVDIRK.D	448.711	0.0018	285	291	1109
Q6URW6	Myh14	Myosin-14	R.VGEEEEC3SRQLQSEKK.R	642.962	9.3e-09	952	967	661
P13542	Myh8	Myosin-8	K.MC3RTLEDQVSELK.S	800.372	0.0095	1251	1263	934
P16546	Sptan1	Spectrin alpha chain, non-erythrocytic 1	K.ALC3AEADRLQQSHPLSASQIQVK.R	847.763	8.4e-07	313	335	693
P20152	Vim	Vimentin	K.QESNEYRRQVQSLTC3EVDALK.G	848.739	0.0025	314	334	357
Q64727	Vcl	Vinculin	K.C3DRVDQLTAQLADLAARGEGESPQAR.A	705.341	0.02	545	570	179
Q9ERD7	Tubb3	Tubulin beta-3 chain	K.ECENC3DCLQGFQLTHSLGGGTGSGMGTLLISK.V	841.618	0.049	123	154	48
P13542	Myh8	Myosin-8	K.C3EIQAALEEAEASLEHEEGK.I	1117.49	0.00042	1541	1560	934

## Sheet: Old_3
Accession	GS	Description	Peptide	CalMz	P-value	PepStart	PepEnd	Spectral count
P02463	Col4a1	Collagen alpha-1(IV) chain	R.AHGQDLGTAGSC3LRK.F	521.252	0.00039	1482	1496	140
Q9QZS0	Col4a3	Collagen alpha-3(IV) chain	R.AHGQDLGTLGSC3LQR.F	535.255	0.013	1481	1495	18
P08122	Col4a2	Collagen alpha-2(IV) chain	K.HSQTDQEPMC3PVGMNK.L	941.375	0.047	1490	1505	209
Q61878	Prg2	Bone marrow proteoglycan	K.TC3RYLLVR.R	536.285	0.015	107	114	3
P08122	Col4a2	Collagen alpha-2(IV) chain	K.AHNQDLGLAGSC3LAR.F	787.374	0.00021	1521	1535	209
Q05793	Hspg2	Basement membrane-specific heparan sulfate proteoglycan core protein	R.SQSVRPGADVTFIC3TAK.S	914.449	2.3e-05	1779	1795	724
P02463	Col4a1	Collagen alpha-1(IV) chain	K.ILYHGYSLLYVQGNERAHGQDLGTAGSC3LRK.F	694.349	0.0058	1466	1496	140
Q05793	Hspg2	Basement membrane-specific heparan sulfate proteoglycan core protein	K.AQIHNGILRLPAIEPSDQGQYLC3R.A	914.461	6e-06	1910	1933	724
Q61292	Lamb2	Laminin subunit beta-2	R.FLVFPRPVC3LEPGISYK.L	1007.03	0.00096	677	693	407
P63260	Actg1	Actin, cytoplasmic 2	R.FRCPEALFQPSFLGMESC3GIHETTFNSIMK.C	1181.53	0.014	255	284	928
P02301	H3f3c	Histone H3.3C	R.FQSAAIGALQEASEAYLVGLFEDTNLC3AIHAK.R	1143.56	1.1e-05	85	116	140
P68433	Hist1h3a	Histone H3.1	K.TDLRFQSSAVMALQEAC3EAYLVGLFEDTNLCAIHAK.R	816.59	0.044	81	116	316
P68433	Hist1h3a	Histone H3.1	K.TDLRFQSSAVMALQEAC3EAYLVGLFEDTNLC3AIHAK.R	814.98	0.033	81	116	158
P84228	Hist1h3b	Histone H3.2	K.TDLRFQSSAVMALQEASEAYLVGLFEDTNLC3AIHAK.R	1335.98	0.0065	81	116	164
P02301	H3f3c	Histone H3.3C	K.TDLRFQSAAIGALQEASEAYLVGLFEDTNLC3AIHAK.R	1305.32	2.3e-05	81	116	140
P68433	Hist1h3a	Histone H3.1	R.FQSSAVMALQEAC3EAYLVGLFEDTNLCAIHAK.R	1179.55	0.00054	85	116	158
P07724	Alb	Serum albumin	K.YMC3ENQATISSK.L	719.795	0.001	287	298	318
Q921I1	Tf	Serotransferrin	K.WC3AVSEHENTK.C	676.283	0.0017	27	37	66
Q63836	Selenbp2	Selenium-binding protein 2	K.DELHHSGWNTC3SSCFGDSTK.S	772.636	4.8e-05	70	89	87
A8DUK4	Hbb-bs	Beta-globin	K.GTFASLSELHC3DK.L	728.325	7.1e-05	84	96	332
P07724	Alb	Serum albumin	K.AADKDTC3FSTEGPNLVTR.C	986.95	1.4e-05	585	602	318
Q921I1	Tf	Serotransferrin	K.C3APNNKEEYNGYTGAFR.C	992.405	0.00016	526	542	132
P07724	Alb	Serum albumin	R.RPC3FSALTVDETYVPK.E	937.454	9.8e-05	509	524	318
P10126	Eef1a1	Elongation factor 1-alpha 1	K.SGDAAIVDMVPGKPMC3VESFSDYPPLGR.F	1006.79	8e-05	396	423	128
P63260	Actg1	Actin, cytoplasmic 2	K.EKLC3YVALDFEQEMATAASSSSLEK.S	933.758	8.8e-05	214	238	385
Q99LX0	Park7	Protein/nucleic acid deglycase DJ-1	K.GLIAAIC3AGPTALLAHEVGFGCK.V	1159.09	1.7e-07	100	122	41
P07724	Alb	Serum albumin	K.CC3AEANPPACYGTVLAEFQPLVEEPK.N	943.421	0.00019	384	409	318
Q68FD5	Cltc	Clathrin heavy chain 1	R.IHEGC3EEPATHNALAK.I	589.938	0.0052	866	881	164
Q9QVP4	Myl7	Myosin regulatory light chain 2, atrial isoform	K.EAFSCIDQNRDGIIC3K.S	958.928	3.8e-05	39	54	53
Q8BXK9	Clic5	Chloride intracellular channel protein 5	K.AGIDGESIGNC3PFSQR.L	849.874	0.025	22	37	143
Q62151	Ager	Advanced glycosylation end product-specific receptor	K.VGTC3VSEGSYPAGTLSWHLDGK.L	771.355	0.004	140	161	86
P99024	Tubb5	Tubulin beta-5 chain	K.EAESCDC3LQGFQLTHSLGGGTGSGMGTLLISK.I	1082.5	1.1e-06	123	154	40
J3QPX0	5730507C01Rik	RIKEN cDNA 5730507C01 gene	R.THTGEKPYECHQC3GK.A	589.248	0.0023	245	259	2
J3QPX0	5730507C01Rik	RIKEN cDNA 5730507C01 gene	R.THTGEKPYEC3HQCGK.A	883.368	0.0089	245	259	2
Q6URW6	Myh14	Myosin-14	R.VGEEEEC3SRQLQSEKK.R	642.962	0.00041	952	967	780
Q6URW6	Myh14	Myosin-14	R.VGEEEEC3SRQLQSEK.K	899.892	0.00011	952	966	780
P16546	Sptan1	Spectrin alpha chain, non-erythrocytic 1	K.DRVNDVC3TNGQDLIKK.N	933.455	0.00011	1924	1939	884
Q8VDD5	Myh9	Myosin-9	K.KLEEDQIIMEDQNC3K.L	950.42	5.4e-09	975	989	2916
Q8VDD5	Myh9	Myosin-9	K.KMEDGVGC3LETAEEAK.R	887.38	0.00043	1372	1387	1458
P16546	Sptan1	Spectrin alpha chain, non-erythrocytic 1	K.DRVNDVC3TNGQDLIK.K	869.408	0.014	1924	1938	884
P16546	Sptan1	Spectrin alpha chain, non-erythrocytic 1	K.ALC3AEADRLQQSHPLSASQIQVK.R	847.763	1.9e-06	313	335	884
P16546	Sptan1	Spectrin alpha chain, non-erythrocytic 1	R.GVIDMGNSLIERGAC3AGSEDAVK.A	1170.54	9.7e-06	1608	1630	884
Q8VDD5	Myh9	Myosin-9	K.VEDMAELTC3LNEASVLHNLK.E	1147.04	0.00016	83	102	1458
P26039	Tln1	Talin-1	K.VVAPTISSPVC3QEQLVEAGRLVAK.A	636.345	0.044	722	745	342
P63260	Actg1	Actin, cytoplasmic 2	K.LC3YVALDFEQEMATAASSSSLEK.S	1279.56	0.033	216	238	1024

## Sheet: Old_4
Accession	GS	Description	Peptide	CalMz	P-value	PepStart	PepEnd	Spectral count
Q63ZW6	Col4a5	Col4a5 protein	R.HSQTTEAPQC3PR.G	701.805	0.00073	1473	1484	10
Q61292	Lamb2	Laminin subunit beta-2	R.YRC3HEEGLMPSK.A	757.325	0.00056	748	759	503
J3QPX0	5730507C01Rik	RIKEN cDNA 5730507C01 gene	R.THTGEKPYECHQC3GK.A	589.248	0.044	245	259	1
P08122	Col4a2	Collagen alpha-2(IV) chain	K.HSQTDQEPMC3PVGMNK.L	941.375	0.00019	1490	1505	306
P02463	Col4a1	Collagen alpha-1(IV) chain	R.AHGQDLGTAGSC3LRK.F	781.374	5.5e-09	1482	1496	50
P02463	Col4a1	Collagen alpha-1(IV) chain	R.HSQTTDDPLC3PPGTK.I	822.863	0.037	1451	1465	50
Q9QZS0	Col4a3	Collagen alpha-3(IV) chain	K.RAHGQDLGTLGSC3LQR.F	880.429	7.7e-09	1480	1495	14
Q05793	Hspg2	Basement membrane-specific heparan sulfate proteoglycan core protein	K.C3KPGFFGDATK.A	609.777	0.00047	795	805	784
Q61878	Prg2	Bone marrow proteoglycan	K.TC3RYLLVR.R	536.285	0.0035	107	114	3
E9PWQ3	Col6a3	Collagen, type VI, alpha 3	R.ISC3SGNQLPTVR.V	661.823	1.7e-05	1872	1883	464
Q05793	Hspg2	Basement membrane-specific heparan sulfate proteoglycan core protein	K.C3VVPGQAHAQVTWHK.R	570.28	0.014	2268	2282	784
P08122	Col4a2	Collagen alpha-2(IV) chain	K.AHNQDLGLAGSC3LAR.F	787.374	0.00021	1521	1535	153
Q61001	Lama5	Laminin subunit alpha-5	R.QLFPSGGSVRGC3IK.G	748.88	0.001	3083	3096	771
Q05793	Hspg2	Basement membrane-specific heparan sulfate proteoglycan core protein	R.SQSVRPGADVTFIC3TAK.S	914.449	1.8e-06	1779	1795	784
E9PWQ3	Col6a3	Collagen, type VI, alpha 3	K.GNRGDSVDQC3ALIQSIRDK.C	708.344	0.031	2365	2383	464
Q0P557	Spata18	Mitochondria-eating protein	R.LDAQC3LLRR.C	568.299	1.6e-06	313	321	43
P02463	Col4a1	Collagen alpha-1(IV) chain	K.ILYHGYSLLYVQGNERAHGQDLGTAGSC3LRK.F	694.349	0.00015	1466	1496	50
Q05793	Hspg2	Basement membrane-specific heparan sulfate proteoglycan core protein	K.IASVKPSDAGTYVC3QAQNALGTAQK.Q	857.091	6.2e-07	2493	2517	784
Q05793	Hspg2	Basement membrane-specific heparan sulfate proteoglycan core protein	R.LYQLSPADSGEYVC3QVAGSSHPEHEASFK.L	1062.14	1.6e-10	2300	2328	784
Q05793	Hspg2	Basement membrane-specific heparan sulfate proteoglycan core protein	R.VAEGQTLDLNC3VVPGHAHAQVTWHK.R	690.34	9.7e-05	2063	2087	784
Q9QYS2	Grm3	Metabotropic glutamate receptor 3	K.RETVILKC3NVK.D	675.875	0.028	723	733	1
Q05793	Hspg2	Basement membrane-specific heparan sulfate proteoglycan core protein	R.TSVHSVVVGHSVEFEC3LALGDPKPQVTWSK.V	821.912	0.00041	2816	2845	784
P01942	Hba	Hemoglobin subunit alpha	K.LLSHC3LLVTLASHHPADFTPAVHASLDK.F	609.117	0.0014	101	128	631
P10493	Nid1	Nidogen-1	K.VIIGLAFDC3VDK.V	670.843	0.0066	977	988	257
E9PWQ3	Col6a3	Collagen, type VI, alpha 3	K.AC3NLEVILGFDGSRDQNVFVSQK.G	863.087	0.0026	1831	1853	464
Q61292	Lamb2	Laminin subunit beta-2	R.FLVFPRPVC3LEPGISYK.L	671.689	0.031	677	693	503
P63260	Actg1	Actin, cytoplasmic 2	R.FRCPEALFQPSFLGMESC3GIHETTFNSIMK.C	1175.87	0.0002	255	284	2459
Q9QZS0	Col4a3	Collagen alpha-3(IV) chain	R.HSQTTAIPSC3PEGTQPLYSGFSLLFVQGNK.R	1085.86	0.00018	1450	1479	14
Q99JR5	Tinagl1	Tubulointerstitial nephritis antigen-like	R.IVRGTNEC3DIETFVLGVWGR.V	771.383	0.00019	438	457	89
P01027	C3	Complement C3	K.VFSLAANLIAIDSHVLC3GAVK.W	730.393	0.00011	1085	1105	73
Q99JR5	Tinagl1	Tubulointerstitial nephritis antigen-like	R.GTNEC3DIETFVLGVWGR.V	972.444	0.00043	441	457	89
P02468	Lamc1	Laminin subunit gamma-1	R.TGGDEQQALC3TDEFSDISPLTGGNVAFSTLEGRPSAYNFDNSPVLQEWVTATDIR.V	1492.94	0.00016	194	248	609
P68433	Hist1h3a	Histone H3.1	K.TDLRFQSSAVMALQEAC3EAYLVGLFEDTNLCAIHAK.R	813.391	0.01	81	116	151
P02301	H3f3c	Histone H3.3C	R.FQSAAIGALQEASEAYLVGLFEDTNLC3AIHAK.R	857.923	0.03	85	116	175
P84228	Hist1h3b	Histone H3.2	K.TDLRFQSSAVMALQEASEAYLVGLFEDTNLC3AIHAK.R	1335.98	5e-08	81	116	202
P02301	H3f3c	Histone H3.3C	K.TDLRFQSAAIGALQEASEAYLVGLFEDTNLC3AIHAK.R	1305.32	5.5e-06	81	116	175
P84228	Hist1h3b	Histone H3.2	R.FQSSAVMALQEASEAYLVGLFEDTNLC3AIHAK.R	1168.89	0.011	85	116	202
P68433	Hist1h3a	Histone H3.1	R.FQSSAVMALQEAC3EAYLVGLFEDTNLCAIHAK.R	1179.55	0.00018	85	116	151
E9PWQ3	Col6a3	Collagen, type VI, alpha 3	K.IASNSATAFRVGSVQELSELSETVLETLHDAMHETLC3PGVTDVSK.A	1205.84	0.00097	1786	1830	464
E9PWQ3	Col6a3	Collagen, type VI, alpha 3	R.VGSVQELSELSETVLETLHDAMHETLC3PGVTDVSK.A	951.207	0.0039	1796	1830	464
P07724	Alb	Serum albumin	K.YMC3ENQATISSK.L	719.795	0.00032	287	298	307
Q63836	Selenbp2	Selenium-binding protein 2	K.DELHHSGWNTC3SSCFGDSTK.S	1158.45	2e-05	70	89	70
A8DUK4	Hbb-bs	Beta-globin	K.GTFASLSELHC3DK.L	728.325	4.5e-05	84	96	1014
Q921I1	Tf	Serotransferrin	K.C3APNNKEEYNGYTGAFR.C	992.405	0.0004	526	542	132
P17563	Selenbp1	Methanethiol oxidase	K.C3NVSSLHTSHCLASGEVMVSTLGDLQGNGK.G	1050.81	0.0062	131	160	88
P63260	Actg1	Actin, cytoplasmic 2	K.EKLC3YVALDFEQEMATAASSSSLEK.S	933.758	0.0012	214	238	338
P07724	Alb	Serum albumin	K.KAHC3LSEVEHDTMPADLPAIAADFVEDQEVCK.N	908.911	0.0071	310	341	307
Q99LX0	Park7	Protein/nucleic acid deglycase DJ-1	K.GLIAAIC3AGPTALLAHEVGFGCK.V	1159.09	1.5e-08	100	122	38
O08709	Prdx6	Peroxiredoxin-6	R.FHDFLGDSWGILFSHPRDFTPVC3TTELGR.A	850.404	0.034	25	53	173
P07724	Alb	Serum albumin	K.CCAEANPPAC3YGTVLAEFQPLVEEPK.N	943.421	0.00019	384	409	307
P63260	Actg1	Actin, cytoplasmic 2	K.C3DVDIRK.D	448.711	0.0075	285	291	495
Q60931	Vdac3	Voltage-dependent anion-selective channel protein 3	K.YKLDC3RTSLSAK.V	478.242	0.0097	225	236	41
Q9R0M4	Podxl	Podocalyxin	R.ASLC3ERSPLDEK.E	698.325	0.001	307	318	28
Q9QVP4	Myl7	Myosin regulatory light chain 2, atrial isoform	K.EAFSCIDQNRDGIIC3K.S	958.928	0.0011	39	54	83
P35821	Ptpn1	Tyrosine-protein phosphatase non-receptor type 1	K.VRESGSLSLEHGPIVVHC3SAGIGR.S	627.822	0.044	198	221	6
Q62151	Ager	Advanced glycosylation end product-specific receptor	R.IGEPLVLSC3K.G	553.792	0.00061	30	39	89
P20152	Vim	Vimentin	K.QESNEYRRQVQSLTC3EVDALK.G	848.739	0.0025	314	334	726
Q62151	Ager	Advanced glycosylation end product-specific receptor	K.VGTC3VSEGSYPAGTLSWHLDGK.L	1156.53	4.5e-07	140	161	89
Q9R0M4	Podxl	Podocalyxin	K.ASFKPAEDLC3TLHVAPILDNQAVAVK.R	933.485	0.0015	331	356	28
Q8QZT1	Acat1	Acetyl-CoA acetyltransferase, mitochondrial	R.IVVHMAHALKPGEFGLASIC3NGGGGASALLIEK.L	828.18	0.0013	391	423	58
Q62151	Ager	Advanced glycosylation end product-specific receptor	R.SELTVIPTQGGTHPTFSC3SFSLGLPR.R	927.457	0.0044	189	214	89
P63260	Actg1	Actin, cytoplasmic 2	K.LC3YVALDFEQEMATAASSSSLEK.S	847.718	0.0081	216	238	495
Q62151	Ager	Advanced glycosylation end product-specific receptor	R.VREPGPPEGIQLLVEPEGGIVAPGGTVTLTC3AISAQPPPQVHWIK.D	1172.37	0.004	227	271	89
Q6URW6	Myh14	Myosin-14	R.VGEEEEC3SRQLQSEKK.R	642.962	1.4e-07	952	967	712
P13542	Myh8	Myosin-8	K.RKLEDEC3SELK.K	699.333	0.0005	944	954	249
Q6URW6	Myh14	Myosin-14	R.VGEEEEC3SRQLQSEK.K	899.892	9.4e-06	952	966	712
Q8K442	Abca8a	ATP-binding cassette sub-family A member 8-A	K.KKC3FVLK.S	457.263	0.031	1292	1298	1
P08032	Spta1	Spectrin alpha chain, erythrocytic 1	K.ALRDQAEVC3QQQQAAPVDEAGREAR.V	930.103	2.5e-07	955	979	90
P16546	Sptan1	Spectrin alpha chain, non-erythrocytic 1	K.DRVNDVC3TNGQDLIKK.N	933.455	0.011	1924	1939	785
Q8VDD5	Myh9	Myosin-9	K.KLEEDQIIMEDQNC3K.L	950.42	1.2e-05	975	989	2664
Q8VDD5	Myh9	Myosin-9	K.KMEDGVGC3LETAEEAK.R	887.38	0.00089	1372	1387	1332
O35144	Terf2	Telomeric repeat-binding factor 2	K.LVKEAAVIIC3IK.N	449.936	0.046	201	212	1
P16546	Sptan1	Spectrin alpha chain, non-erythrocytic 1	K.DRVNDVC3TNGQDLIK.K	869.408	0.0029	1924	1938	785
P16546	Sptan1	Spectrin alpha chain, non-erythrocytic 1	K.ALC3AEADRLQQSHPLSASQIQVK.R	847.763	0.001	313	335	785
Q91Z83	Myh7	Myosin-7	K.LAQRLQDAEEAVEAVNAKC3SSLEK.T	884.105	0.0063	1393	1416	777
P16546	Sptan1	Spectrin alpha chain, non-erythrocytic 1	R.GVIDMGNSLIERGAC3AGSEDAVK.A	1170.54	0.00022	1608	1630	785
Q02566	Myh6	Myosin-6	K.KMESDLTQLQTEVEEAVQEC3RNAEEK.A	1034.47	0.00019	1731	1756	1341
P57780	Actn4	Alpha-actinin-4	K.C3QLEINFNTLQTK.L	800.388	0.01	352	364	129
Q8VDD5	Myh9	Myosin-9	K.VEDMAELTC3LNEASVLHNLK.E	765.028	4.6e-07	83	102	2664
P26039	Tln1	Talin-1	K.VVAPTISSPVC3QEQLVEAGRLVAK.A	848.124	0.00057	722	745	292
Q62261	Sptbn1	Spectrin beta chain, non-erythrocytic 1	K.DALLSALSIQNYHLEC3NETK.S	1155.55	0.00018	949	968	605
