# Supplementary material for: Trioxidized cysteine in the aging proteome mimics the structural dynamics and interactome of phosphorylated serine
Source: Aging Cell. 2023 Dec 18;23(3):e14062. doi: 10.1111/acel.14062 (PMC10928580; doi:10.1111/acel.14062)
Supplement: Supplementary file 3 — Data S3. [file ACEL-23-e14062-s005.xlsx]

## Sheet: 01_F_A
Trioxidized cysteine in the aging proteome mimics the structural dynamics and interactome of phosphorylated serine
Jose Antonio Sánchez Milán 1, 2, María Fernández-Rhodes1, 2, ‡, Xue Guo 3, ‡, María Mulet 1, 2, ‡, SoFong Cam Ngan 4, Ranjith Iyappan 4, Maryam Katoueezadeh 4, Siu Kwan Sze 4, †,*, Aida Serra 1,†,* and Xavier Gallart-Palau 2, 5, †,*
1 Department of Basic Medical Sciences, University of Lleida (UdL) – Biomedical Research Institute of Lleida (IRB Lleida) - +Pec Proteomics Research Group (+PPRG) - Neuroscience Area, 25198 Lleida, Spain
2 Biomedical Research Institute of Lleida (IRBLLEIDA) - +Pec Proteomics Research Group (+PPRG) - Neuroscience Area – University Hospital Arnau de Vilanova (HUAV), 25198 Lleida, Spain
3 Institute of Molecular and Cell Biology (IMCB), 138673 Singapore.
4Department of Health Sciences, Faculty of Applied Health Sciences, Brock University, St. Catharines, Ontario L2S 3A1, Canada
5Department of Psychology, University of Lleida (UdL), 25001 Lleida, Spain
‡ María Fernández-Rhodes, Xue Guo and María Mulet contributed equally.
†Siu Kwan Sze, Aida Serra and Xavier Gallart-Palau are joint senior authors
Supplementary Dataset 3: List of identified proteins with p-Ser in skin dataset. The list of identified proteins for every sample is listed individually in different data sheets. Letters F, M after the underscore indicate the sex of the mice (Female, Male) and letters A, B, C indicates the biological replicates. p-Ser residues are indicated in red.
Accession	GS	Description	Peptide	10lgP	m.z	PepStart	PepEnd	AScore	Spectral Count
A2AAJ9	Obscn	Obscurin	K.TS#AT#LSIK.A	1667	4907134	4208	4215	S2:Phosphorylation (STY):1000.00;T4:Phosphorylation (STY):1000.00	1
A2AGL3	Ryr3	Ryanodine receptor 3	K.MS#AKELVK.V	2459	4932411	4168	4175	S2:Phosphorylation (STY):1000.00	1
A2AWA9	Rabgap1	Rab GTPase-activating protein 1	E.VEALRMMS#ILR.S	1947	6998483	160	170	S8:Phosphorylation (STY):1000.00	1
B2RQC6	Cad	CAD protein	K.GEVRPELGS#R.E	167	590283	1658	1667	S9:Phosphorylation (STY):1000.00	1
B2RQC6	Cad	CAD protein	R.IHRAS#DPGLPAEEPK.E	4292	5662736	1855	1869	S5:Phosphorylation (STY):1000.00	1
C0HKE1	H2ac24	Histone H2A type 1-B	R.S#S#RAGLQFPVGR.V	3446	7178134	19	30	S1:Phosphorylation (STY):1000.00;S2:Phosphorylation (STY):1000.00	89
E9PVX6	Mki67	Proliferation marker protein Ki-67	K.S#GNLPAK.R	2327	7663423	561	567	S1:Phosphorylation (STY):1000.00	1
E9Q401	Ryr2	Ryanodine receptor 2	R.S#QHEES#R.T	1587	5166611	408	414	S1:Phosphorylation (STY):1000.00;S6:Phosphorylation (STY):1000.00	1
E9Q557	Dsp	Desmoplakin	K.QKAEEELS#R.L	1732	5852591	1583	1591	S8:Phosphorylation (STY):1000.00	1
E9QAT4	Sec16a	Protein transport protein Sec16A	M.VPRGS#PVR.H	1531	4742468	2049	2056	S5:Phosphorylation (STY):1000.00	1
O35593	Psmd14	26S proteasome non-ATPase regulatory subunit 14	P.IQS#VKGKVVIDAFR.L	2126	4107316	148	161	S3:Phosphorylation (STY):1000.00	1
O35639	Anxa3	Annexin A3	R.RDES#LKVDEHLAK.K	1743	8103895	164	176	S4:Phosphorylation (STY):1000.00	1
O35643	Ap1b1	AP-1 complex subunit beta-1	V.IAS#MT#VGK.D	1609	4836898	38	45	S3:Phosphorylation (STY):1000.00;T5:Phosphorylation (STY):1000.00	1
O54916	Reps1	RalBP1-associated Eps domain-containing protein 1	R.HPS#GGNS#.E	2762	8152143	184	190	S3:Phosphorylation (STY):1000.00;S7:Phosphorylation (STY):1000.00	3
O88990	Actn3	Alpha-actinin-3	K.LAS#ELLEWIR.R	1911	4512226	295	304	L1:Acetylation (N-term):1000.00;S3:Phosphorylation (STY):1000.00	1
P04104	Krt1	Keratin type II cytoskeletal 1	K.S#LMNLGGGR.S	4635	4927209	67	75	S1:Phosphorylation (STY):1000.00	1
P09041	Pgk2	Phosphoglycerate kinase 2	G.KKIS#ADPAK.V	2367	5192701	138	146	S4:Phosphorylation (STY):1000.00	1
P11531	Dmd	Dystrophin	E.S#NFAQFR.R	1538	475204	1963	1969	S1:Phosphorylation (STY):1000.00	1
P15864	H1f2	Histone H1.2	M.S#EAAPAAPAAAPPAEKAPAKK.K	413	5067582	2	22	S1:Phosphorylation (STY):1000.00	2
P15864	H1f2	Histone H1.2	M.S#EAAPAAPAAAPPAEKAPAK.K	4547	4747351	2	21	S1:Phosphorylation (STY):1000.00	3
P15864	H1f2	Histone H1.2	M.S#EAAPAAPAAAPPAEKAPAKKK.A	4967	4312271	2	23	S1:Phosphorylation (STY):1000.00	4
P17918	Pcna	Proliferating cell nuclear antigen	R.LIQGS#ILK.K	2535	4762627	6	13	S5:Phosphorylation (STY):1000.00	1
P19001	Krt19	Keratin type I cytoskeletal 19	A.KILS#EMR.S	1633	4787397	250	256	S4:Phosphorylation (STY):1000.00	1
P19157	Gstp1	Glutathione S-transferase P 1	R.MLLADQGQS#WKE.E	2934	7433292	20	31	S9:Phosphorylation (STY):1000.00	1
P21447	Abcb1a	ATP-dependent translocase ABCB1	R.LT#DDVS#K.I	1899	4691733	171	177	T2:Phosphorylation (STY):1000.00;S6:Phosphorylation (STY):1000.00	1
P26039	Tln1	Talin-1	I.EPLAS#AAR.A	1846	8944166	1714	1721	S5:Phosphorylation (STY):1000.00	1
P26039	Tln1	Talin-1	K.S#QLAAAAR.A	2182	8674128	1333	1340	S1:Phosphorylation (STY):1000.00	1
P31786	Dbi	Acyl-CoA-binding protein	M.S#QAEFDKAAEEVKR.L	4371	4226962	2	15	S1:Phosphorylation (STY):1000.00	2
P43274	H1f4	Histone H1.4	K.KAAS#GEAKPK.A	1596	5337736	110	119	S4:Phosphorylation (STY):1000.00	3
P47962	Rpl5	60S ribosomal protein L5	W.NRPKMS#LAQK.K	1588	6268173	267	276	S6:Phosphorylation (STY):1000.00	1
P51859	Hdgf	Hepatoma-derived growth factor	R.AGDVLEDS#PKRPK.E	5126	4979114	158	170	S8:Phosphorylation (STY):1000.00	2
P55302	Lrpap1	Alpha-2-macroglobulin receptor-associated protein	L.AELHS#DLKIQER.D	2228	5069125	80	91	S5:Phosphorylation (STY):1000.00	1
P58281	Opa1	Dynamin-like 120 kDa protein mitochondrial	E.QQADS#FK.A	1824	4521817	562	568	S5:Phosphorylation (STY):1000.00	1
P60710	Actb	Actin cytoplasmic 1	R.AVFPS#IVGRPR.H	3495	6398352	29	39	S5:Phosphorylation (STY):1000.00	6
P82347	Sgcd	Delta-sarcoglycan	R.S#LVMEAPK.G	1603	4777238	198	205	S1:Phosphorylation (STY):1000.00	1
Q01149	Col1a2	Collagen alpha-2(I) chain	Y.S#DKGVS#S#GPGPMGLMGPR.G	2739	9853774	88	105	S1:Phosphorylation (STY):1000.00;S6:Phosphorylation (STY):1000.00;S7:Phosphorylation (STY):1000.00	1
Q01149	Col1a2	Collagen alpha-2(I) chain	R.GPAGPS#GP.V	2028	7192817	1060	1067	S6:Phosphorylation (STY):1000.00	1
Q02257	Jup	Junction plakoglobin	R.ALMGS#PQLVAAVVR.T	6224	7463915	178	191	S5:Phosphorylation (STY):1000.00	2
Q05D44	Eif5b	Eukaryotic translation initiation factor 5B	E.PIPGES#PK.M	164	4527163	1159	1166	S6:Phosphorylation (STY):1000.00	1
Q08943	Ssrp1	FACT complex subunit SSRP1	A.DS#DEDQHDAY#LER.M	2354	8768003	443	455	S2:Phosphorylation (STY):1000.00;Y10:Phosphorylation (STY):1000.00	1
Q148V8	Fam83h	Protein FAM83H	R.RGS#PVPPVPER.R	4053	6358191	946	956	S3:Phosphorylation (STY):1000.00	1
Q3TEA8	Hp1bp3	Heterochromatin protein 1-binding protein 3	R.KPIAS#AR.K	1553	4117158	527	533	S5:Phosphorylation (STY):1000.00	1
Q3U0J8	Tbc1d2b	TBC1 domain family member 2B	K.EILELS#ALR.R	2261	3751943	508	516	S6:Phosphorylation (STY):1000.00	1
Q3UHC2	Lrrk1	Leucine-rich repeat serine/threonine-protein kinase 1	E.IDISS#NK.L	203	8563824	334	340	S5:Phosphorylation (STY):1000.00	1
Q5Y4Y6	Gsdma3	Gasdermin-A3	V.EKLS#PVGR.S	176	4832441	282	289	S4:Phosphorylation (STY):1000.00	2
Q60854	Serpinb6a	Serpin B6	K.CS#GNGGG.D	2561	689158	62	68	C1:Carboxymethyl:1000.00;S2:Phosphorylation (STY):1000.00	7
Q61699	Hsph1	Heat shock protein 105 kDa	K.IES#PKLER.T	3101	5262629	808	815	S3:Phosphorylation (STY):1000.00	2
Q63870	Col7a1	Collagen alpha-1(VII) chain	R.GDILS#PIR.E	1633	4757348	1172	1179	S5:Phosphorylation (STY):1000.00	1
Q64669	Nqo1	NAD(P)H dehydrogenase [quinone] 1	L.S#PDIVAEHK.K	2179	5382495	82	90	S1:Phosphorylation (STY):1000.00	1
Q64705	Usf2	Upstream stimulatory factor 2	K.INNWIVQLS#K.I	1623	6478347	251	260	S9:Phosphorylation (STY):1000.00	1
Q69ZN7	Myof	Myoferlin	R.LQS#NIEAVK.S	4173	3611782	654	662	S3:Phosphorylation (STY):1000.00	1
Q6PDK2	Kmt2d	Histone-lysine N-methyltransferase 2D	R.ALS#PVIPIIPR.T	724	6283621	4787	4797	S3:Phosphorylation (STY):1000.00	1
Q6PDN3	Mylk	Myosin light chain kinase smooth muscle	K.EVT#NGVS#K.D	1718	4971863	269	276	T3:Phosphorylation (STY):1000.00;S7:Phosphorylation (STY):1000.00	1
Q791V5	Mtch2	Mitochondrial carrier homolog 2	R.GNS#LFFRK.V	1565	10484978	281	288	S3:Phosphorylation (STY):1000.00	1
Q7TPV4	Mybbp1a	Myb-binding protein 1A	S.LLQS#GVKK.R	2236	9525305	1326	1333	S4:Phosphorylation (STY):1000.00	1
Q80X90	Flnb	Filamin-B	R.EAGAGGLS#I.A	1645	8543729	2220	2228	S8:Phosphorylation (STY):1000.00	2
Q8BG95	Ppp1r12b	Protein phosphatase 1 regulatory subunit 12B	K.QEPS#AAPT#K.G	2498	5447095	690	698	S4:Phosphorylation (STY):1000.00;T8:Phosphorylation (STY):1000.00	1
Q8BH61	F13a1	Coagulation factor XIII A chain	R.PWVS#GHR.K	1601	9184045	698	704	S4:Phosphorylation (STY):1000.00	1
Q8BZM1	Glmn	Glomulin	E.ELQS#IIK.R	2479	4557376	5	11	S4:Phosphorylation (STY):1000.00	2
Q8C7E9	Cstf2t	Cleavage stimulation factor subunit 2 tau variant	R.GPMPS#GG.I	1764	6822297	328	334	S5:Phosphorylation (STY):1000.00	1
Q8CFQ3	Aqr	RNA helicase aquarius	Q.KFIS#VLK.S	1534	4577634	228	234	S4:Phosphorylation (STY):1000.00	1
Q8CGC7	Eprs	Bifunctional glutamate/proline--tRNA ligase	V.KGDVS#IS#VEEGK.E	1866	4698628	25	36	S5:Phosphorylation (STY):1000.00;S7:Phosphorylation (STY):1000.00	1
Q8CIE6	Copa	Coatomer subunit alpha	V.KGLS#FHPK.R	219	4972502	13	20	S4:Phosphorylation (STY):1000.00	1
Q8CJF7	Ahctf1	Protein ELYS	K.EQT#S#PQKK.D	172	5532199	1977	1984	T3:Phosphorylation (STY):1000.00;S4:Phosphorylation (STY):1000.00	1
Q8JZQ2	Afg3l2	AFG3-like protein 2	R.ILIS#DAY#RR.T	1514	6337875	702	710	S4:Phosphorylation (STY):1000.00;Y7:Phosphorylation (STY):1000.00	1
Q8K010	Oplah	5-oxoprolinase	R.EEALLS#VLT#ERR.A	2274	7883705	1188	1199	S6:Phosphorylation (STY):1000.00;T9:Phosphorylation (STY):1000.00	1
Q8K3G9	Appl2	DCC-interacting protein 13-beta	A.LQDS#PQAR.S	1622	4977201	13	20	S4:Phosphorylation (STY):1000.00	1
Q8VBX4	Cd207	C-type lectin domain family 4 member K	K.QDLS#PVLR.K	1982	5042511	33	40	S4:Phosphorylation (STY):1000.00	1
Q91VM5	Rbmxl1	RNA binding motif protein X-linked-like-1	P.RS#GGPPPK.R	1526	438208	153	160	S2:Phosphorylation (STY):1000.00	2
Q91WC0	Setd3	Actin-histidine N-methyltransferase	K.NPDLS#VR.A	1653	4407034	454	460	S5:Phosphorylation (STY):1000.00	1
Q91YT0	Ndufv1	NADH dehydrogenase [ubiquinone] flavoprotein 1 mitochondrial	S.S#GT#T#APKK.T	1968	10293444	22	29	S1:Phosphorylation (STY):1000.00;T3:Phosphorylation (STY):1000.00;T4:Phosphorylation (STY):1000.00	1
Q924L1	Letmd1	LETM1 domain-containing protein 1	F.VS#HEKLRR.Q	1993	5527825	205	212	S2:Phosphorylation (STY):1000.00	1
Q9CZ44	Nsfl1c	NSFL1 cofactor p47	R.KKS#PNELVDDLFK.G	5293	8069009	112	124	S3:Phosphorylation (STY):1000.00	1
Q9D2D7	Zfp687	Zinc finger protein 687	K.KEHGKS#VK.K	2393	4967541	985	992	S6:Phosphorylation (STY):1000.00	1
Q9D952	Evpl	Envoplakin	A.AS#PT#LPR.S	2015	4511863	2025	2031	S2:Phosphorylation (STY):1000.00;T4:Phosphorylation (STY):1000.00	1
Q9EPC1	Parva	Alpha-parvin	K.KDDS#FLGK.L	1748	4952214	25	32	S4:Phosphorylation (STY):1000.00	1
Q9ET78	Jph2	Junctophilin-2	P.RS#PVPAK.Q	1626	4177141	612	618	S2:Phosphorylation (STY):1000.00	1
Q9QY23	Pkp3	Plakophilin-3	K.VVS#HLIEK.L	2771	5027669	696	703	S3:Phosphorylation (STY):1000.00	1
Q9QYJ0	Dnaja2	DnaJ homolog subfamily A member 2	R.GS#GGGQR.R	2415	6982576	381	387	S2:Phosphorylation (STY):1000.00	2
Q9R1Q9	Atp6ap1	V-type proton ATPase subunit S1	T.AS#S#GLMAPR.E	1592	525196	179	187	S2:Phosphorylation (STY):1000.00;S3:Phosphorylation (STY):1000.00	1
Q9Z0J4	Nos1	Nitric oxide synthase brain	R.QNLQS#PK.S	1662	8944166	1001	1007	S5:Phosphorylation (STY):1000.00	1
Q9Z2V4	Pck1	Phosphoenolpyruvate carboxykinase cytosolic [GTP]	M.GPLGS#PLAK.I	1611	4602379	147	155	S5:Phosphorylation (STY):1000.00	1

## Sheet: 01_M_A
Accession	GS	Description	Peptide	10lgP	m.z	PepStart	PepEnd	AScore	Spectral Count
A2AF47	Dock11	Dedicator of cytokinesis protein 11	R.AQS#LFVK.E	1808	8724298	96	102	S3:Phosphorylation (STY):1000.00	1
A2AQP0	Myh7b	Myosin-7B	R.S#RDALGPK.H	2019	9234421	1931	1938	S1:Phosphorylation (STY):1000.00	1
B1ARD8	Slfn8	Schlafen family member 8	H.GLPGS#GK.T	1821	6953157	599	605	S5:Phosphorylation (STY):1000.00	1
B2RQC6	Cad	CAD protein	R.IHRAS#DPGLPAEEPK.E	4292	5662736	1855	1869	S5:Phosphorylation (STY):1000.00	1
E9PVA8	Gcn1	eIF-2-alpha kinase activator GCN1	R.QIGS#VIR.N	2252	4267203	1564	1570	S4:Phosphorylation (STY):1000.00	4
E9PZM4	Chd2	Chromodomain-helicase-DNA-binding protein 2	R.LKDEHGLEPAS#PR.H	2935	510243	1355	1367	S11:Phosphorylation (STY):1000.00	1
E9Q557	Dsp	Desmoplakin	A.S#EIQPFLR.G	2706	5352541	2018	2025	S1:Phosphorylation (STY):1000.00	1
G5E829	Atp2b1	Plasma membrane calcium-transporting ATPase 1	K.QFRGLQS#R.I	1674	5362563	180	187	S7:Phosphorylation (STY):1000.00	2
O08784	Tcof1	Treacle protein	R.KLS#GDLEAGAPK.N	519	6333099	1189	1200	S3:Phosphorylation (STY):1000.00	1
O09164	Sod3	Extracellular superoxide dismutase [Cu-Zn]	R.QLGPGS#R.L	2577	7943604	100	106	S6:Phosphorylation (STY):1000.00	1
O54916	Reps1	RalBP1-associated Eps domain-containing protein 1	R.HPS#GGNS#.E	2762	8152143	184	190	S3:Phosphorylation (STY):1000.00;S7:Phosphorylation (STY):1000.00	6
O88685	Psmc3	26S proteasome regulatory subunit 6A	R.LLDS#EIKIMK.S	1665	6353292	50	59	S4:Phosphorylation (STY):1000.00	1
P08030	Aprt	Adenine phosphoribosyltransferase	R.LLAS#HLK.S	209	4312308	45	51	S4:Phosphorylation (STY):1000.00	1
P08121	Col3a1	Collagen alpha-1(III) chain	K.GEVGAPGAPGGKGDS#GAP.G	1895	8018412	662	679	K12:Acetylation (K):1000.00;S15:Phosphorylation (STY):1000.00	1
P13542	Myh8	Myosin-8	R.KKHADS#VAELGEQIDNLQR.V	6053	7443651	1197	1215	S6:Phosphorylation (STY):1000.00	5
P14873	Map1b	Microtubule-associated protein 1B	E.DDES#AKAEADVHLKEK.R	3211	4669618	971	986	S4:Phosphorylation (STY):1000.00	1
P15116	Cdh2	Cadherin-2	K.WQVAVNLS#R.E	1776	5767808	115	123	S8:Phosphorylation (STY):1000.00	1
P15864	H1f2	Histone H1.2	M.S#EAAPAAPAAAPPAEKAPAKK.K	413	5067582	2	22	S1:Phosphorylation (STY):1000.00	1
P15864	H1f2	Histone H1.2	M.S#EAAPAAPAAAPPAEKAPAK.K	4547	4747351	2	21	S1:Phosphorylation (STY):1000.00	2
P15864	H1f2	Histone H1.2	M.S#EAAPAAPAAAPPAEKAPAKKK.A	4967	4312271	2	23	S1:Phosphorylation (STY):1000.00	1
P16330	Cnp	2' 3'-cyclic-nucleotide 3'-phosphodiesterase	R.GLPGS#GK.S	1821	6953157	57	63	S5:Phosphorylation (STY):1000.00	1
P16546	Sptan1	Spectrin alpha chain non-erythrocytic 1	K.SAEKS#QK.L	1575	4501928	1647	1653	S1:Acetylation (N-term):1000.00;S5:Phosphorylation (STY):1000.00	1
P16546	Sptan1	Spectrin alpha chain non-erythrocytic 1	R.WRS#LQQLAEER.S	4093	7483542	1215	1225	S3:Phosphorylation (STY):1000.00	2
P17879	Hspa1b	Heat shock 70 kDa protein 1B	R.FELS#GIPP.A	1815	4702143	459	466	S4:Phosphorylation (STY):1000.00	2
P19096	Fasn	Fatty acid synthase	R.GGNVGINS#F.G	1698	4726981	385	393	S8:Phosphorylation (STY):1000.00	1
P31786	Dbi	Acyl-CoA-binding protein	M.S#QAEFDKAAEEVKR.L	4371	4226962	2	15	S1:Phosphorylation (STY):1000.00	1
P32921	Wars1	Tryptophan--tRNA ligase cytoplasmic	K.IS#FPAVQA.A	2105	9124247	282	289	S2:Phosphorylation (STY):1000.00	1
P34152	Ptk2	Focal adhesion kinase 1	W.QPS#VEDS#AALDLR.G	1727	390911	785	797	S3:Phosphorylation (STY):1000.00;S7:Phosphorylation (STY):1000.00	1
P39061	Col18a1	Collagen alpha-1(XVIII) chain	R.EGAAGS#PGPKGEK.G	1662	4221895	1107	1119	S5:Phosphorylation (STY):1000.00	1
P46735	Myo1b	Unconventional myosin-Ib	K.AGHS#LIK.S	2271	403202	545	551	S6:Phosphorylation (STY):1000.00	1
P51859	Hdgf	Hepatoma-derived growth factor	R.AGDVLEDS#PKRPK.E	5126	4979114	158	170	S4:Phosphorylation (STY):1000.00	2
P55302	Lrpap1	Alpha-2-macroglobulin receptor-associated protein	L.AELHS#DLKIQER.D	2228	5069125	80	91	S8:Phosphorylation (STY):1000.00	1
P58281	Opa1	Dynamin-like 120 kDa protein mitochondrial	K.LLKT#S#MLK.A	1552	5472552	528	535	S5:Phosphorylation (STY):1000.00	1
P70232	Chl1	Neural cell adhesion molecule L1-like protein	Q.WS#KPGS#ELPEGR.A	1509	5015374	274	285	T4:Phosphorylation (STY):1000.00;S5:Phosphorylation (STY):1000.00	1
P70297	Stam	Signal transducing adapter molecule 1	K.AIELS#LK.E	2039	4272285	179	185	S2:Phosphorylation (STY):1000.00;S6:Phosphorylation (STY):1000.00	1
Q00PI9	Hnrnpul2	Heterogeneous nuclear ribonucleoprotein U-like protein 2	V.GLPGS#GK.T	1821	6953157	457	463	S5:Phosphorylation (STY):1000.00	1
Q02257	Jup	Junction plakoglobin	R.ALMGS#PQLVAAVVR.T	6224	7463915	178	191	S5:Phosphorylation (STY):1000.00	1
Q07113	Igf2r	Cation-independent mannose-6-phosphate receptor	R.PMLIS#LDK.Q	1587	4987449	1617	1624	S5:Phosphorylation (STY):1000.00	1
Q0VBL3	Rbm15	RNA-binding protein 15	K.QKPPS#QK.Q	1518	8924279	764	770	S5:Phosphorylation (STY):1000.00	1
Q3UQ44	Iqgap2	Ras GTPase-activating-like protein IQGAP2	R.RS#IKLDGK.A	163	4987675	1460	1467	S2:Phosphorylation (STY):1000.00	1
Q4VA53	Pds5b	Sister chromatid cohesion protein PDS5 homolog B	R.HKEELLENEDEQNS#PPKKGK.R	1897	6080387	1268	1287	S14:Phosphorylation (STY):1000.00	1
Q5XJE5	Leo1	RNA polymerase-associated protein LEO1	K.ES#NARIVK.W	1765	4987475	436	443	S2:Phosphorylation (STY):1000.00	1
Q60854	Serpinb6a	Serpin B6	K.CS#GNGGG.D	2561	689158	62	68	C1:Carboxymethyl:1000.00;S2:Phosphorylation (STY):1000.00	17
Q61495	Dsg1a	Desmoglein-1-alpha	K.T#FVVDS#R.M	1913	9833558	391	397	T1:Phosphorylation (STY):1000.00;S6:Phosphorylation (STY):1000.00	2
Q61699	Hsph1	Heat shock protein 105 kDa	K.IES#PKLER.T	3101	5262629	808	815	S3:Phosphorylation (STY):1000.00	1
Q69ZN7	Myof	Myoferlin	Q.KGY#S#KLK.I	2568	492219	1460	1466	Y3:Phosphorylation (STY):1000.00;S4:Phosphorylation (STY):1000.00	1
Q69ZN7	Myof	Myoferlin	R.LQS#NIEAVK.S	4173	3611782	654	662	S3:Phosphorylation (STY):1000.00	2
Q6PDK2	Kmt2d	Histone-lysine N-methyltransferase 2D	R.ALS#PVIPIIPR.T	724	6283621	4787	4797	S3:Phosphorylation (STY):1000.00	1
Q6PIC6	Atp1a3	Sodium/potassium-transporting ATPase subunit alpha-3	S.KIMES#FK.N	1625	4817292	146	152	S5:Phosphorylation (STY):1000.00	3
Q6R0H7	Gnas	Guanine nucleotide-binding protein G(s) subunit alpha isoforms XLas	R.AS#LPARAAAAAR.A	1952	6033076	587	598	S2:Phosphorylation (STY):1000.00	1
Q6URW6	Myh14	Myosin-14	K.AS#EWLMK.N	1895	4726981	611	617	S2:Phosphorylation (STY):1000.00	1
Q6ZWR6	Syne1	Nesprin-1	R.LS#QPLPDHH.E	2333	11234905	7699	7707	S2:Phosphorylation (STY):1000.00	1
Q70IV5	Synm	Synemin	R.S#LQLGPK.E	1891	822408	1262	1268	S1:Phosphorylation (STY):1000.00	1
Q80X90	Flnb	Filamin-B	K.DAGS#APLK.I	1712	4406968	674	681	S4:Phosphorylation (STY):1000.00;K8:Acetylation (K):1000.00	1
Q8BSQ9	Pbrm1	Protein polybromo-1	E.S#RLPS#HWLK.S	1541	6422937	1591	1599	S1:Phosphorylation (STY):1000.00;S5:Phosphorylation (STY):1000.00	1
Q8BWY3	Etf1	Eukaryotic peptide chain release factor subunit 1	R.GGQS#ALR.F	2493	7683475	183	189	S4:Phosphorylation (STY):1000.00	1
Q8BX70	Vps13c	Vacuolar protein sorting-associated protein 13C	R.VENKFS#LV.S	1509	5082437	1783	1790	S6:Phosphorylation (STY):1000.00	1
Q8BZM1	Glmn	Glomulin	E.ELQS#IIK.R	2479	4557376	5	11	S4:Phosphorylation (STY):1000.00	2
Q8CB77	Eloa	Elongin-A	K.KPKHKDS#EK.A	1685	588793	322	330	S7:Phosphorylation (STY):1000.00	1
Q8K310	Matr3	Matrin-3	K.KEPS#DKAVK.K	285	5412644	692	700	S4:Phosphorylation (STY):1000.00	1
Q8K3H0	Appl1	DCC-interacting protein 13-alpha	K.ELS#KQKQIEK.D	2239	4375651	651	660	S3:Phosphorylation (STY):1000.00	1
Q8R1B4	Eif3c	Eukaryotic translation initiation factor 3 subunit C	K.S#IVDKEGVPR.F	1717	5902913	95	104	S1:Phosphorylation (STY):1000.00	1
Q8R2H9	Phospho1	Phosphoethanolamine/phosphocholine phosphatase	MS#GCFPA.V	1546	8502512	1	7	S2:Phosphorylation (STY):1000.00;C4:Carboxymethyl:1000.00	1
Q8R2Q0	Trim29	Tripartite motif-containing protein 29	R.S#PPGPS#G.S	2143	7582174	21	27	S1:Phosphorylation (STY):1000.00;S6:Phosphorylation (STY):1000.00	3
Q8VBX4	Cd207	C-type lectin domain family 4 member K	K.QDLS#PVLR.K	1982	5042511	33	40	S4:Phosphorylation (STY):1000.00	1
Q8VHK9	Dhx36	ATP-dependent DNA/RNA helicase DHX36	K.ANINS#DNEKIIK.A	1696	4802336	814	825	S5:Phosphorylation (STY):1000.00	1
Q8VHY0	Cspg4	Chondroitin sulfate proteoglycan 4	R.T#GS#MPHFR.L	1796	3647951	2082	2089	T1:Phosphorylation (STY):1000.00;S3:Phosphorylation (STY):1000.00	1
Q91YT7	Ythdf2	YTH domain-containing family protein 2	R.GS#GFGHN.G	2594	7552482	358	364	S2:Phosphorylation (STY):1000.00	3
Q921H8	Acaa1a	3-ketoacyl-CoA thiolase A peroxisomal	R.AS#RGGFK.N	2175	8023581	51	57	S2:Phosphorylation (STY):1000.00	1
Q925I1	Atad3a	ATPase family AAA domain-containing protein 3	G.DRPS#PKDK.W	1827	10224684	38	45	S4:Phosphorylation (STY):1000.00	1
Q99K01	Pdxdc1	Pyridoxal-dependent decarboxylase domain-containing protein 1	Q.RLQES#LK.K	1675	9534738	366	372	S5:Phosphorylation (STY):1000.00	1
Q99MQ4	Aspn	Asporin	R.IAEAKLT#S#IPK.G	1575	66582	220	230	T7:Phosphorylation (STY):1000.00;S8:Phosphorylation (STY):1000.00	1
Q9CQX2	Cyb5b	Cytochrome b5 type B	H.PS#DLKPK.G	1581	8644309	97	103	S2:Phosphorylation (STY):1000.00	1
Q9CS42	Prps2	Ribose-phosphate pyrophosphokinase 2	K.LLS#AGAT#K.V	1683	9203799	236	243	S3:Phosphorylation (STY):1000.00;T7:Phosphorylation (STY):1000.00	1
Q9CZ44	Nsfl1c	NSFL1 cofactor p47	R.KKS#PNELVDDLFK.G	5293	8069009	112	124	S3:Phosphorylation (STY):1000.00	1
Q9D0I9	Rars	Arginine--tRNA ligase cytoplasmic	P.LIVT#PS#QQPK.F	175	6357979	100	109	T4:Phosphorylation (STY):1000.00;S6:Phosphorylation (STY):1000.00	1
Q9D0L8	Rnmt	mRNA cap guanine-N7 methyltransferase	K.S#ILIGEIL.E	1691	9374984	170	177	S1:Phosphorylation (STY):1000.00	1
Q9D952	Evpl	Envoplakin	R.KDPLS#GL.L	2155	8093773	2003	2009	S5:Phosphorylation (STY):1000.00	1
Q9DBN9	Ddx59	Probable ATP-dependent RNA helicase DDX59	K.LGADLLS#EAVQK.I	2166	6623303	455	466	S7:Phosphorylation (STY):1000.00	1
Q9EQG3	Scel	Sciellin	K.GNQAFGS#LK.K	2183	10014438	281	289	S7:Phosphorylation (STY):1000.00	1
Q9ES52	Inpp5d	Phosphatidylinositol 3 4 5-trisphosphate 5-phosphatase 1	R.KEQES#PK.M	1918	4632004	1034	1040	S5:Phosphorylation (STY):1000.00	1
Q9JHU4	Dync1h1	Cytoplasmic dynein 1 heavy chain 1	L.QQLS#IQMANAK.F	182	6563137	1853	1863	S4:Phosphorylation (STY):1000.00	1
Q9JIX8	Acin1	Apoptotic chromatin condensation inducer in the nucleus	K.KQS#LEQK.E	173	4707284	549	555	S3:Phosphorylation (STY):1000.00	1
Q9JKF1	Iqgap1	Ras GTPase-activating-like protein IQGAP1	R.S#RMNFLK.K	1727	4882273	767	773	S1:Phosphorylation (STY):1000.00	1
Q9JKF1	Iqgap1	Ras GTPase-activating-like protein IQGAP1	C.LDNLAS#K.G	1678	8403892	1535	1541	S6:Phosphorylation (STY):1000.00	1
Q9JLQ0	Cd2ap	CD2-associated protein	I.LQPLGS#R.T	1884	8504148	247	253	S6:Phosphorylation (STY):1000.00	1
Q9QXG4	Acss2	Acetyl-coenzyme A synthetase cytoplasmic	R.VRGWS#PPPEVRR.S	2772	505924	26	37	S5:Phosphorylation (STY):1000.00	1
Q9QYJ0	Dnaja2	DnaJ homolog subfamily A member 2	R.GS#GGGQR.R	2415	6982576	381	387	S2:Phosphorylation (STY):1000.00	1
Q9Z0U1	Tjp2	Tight junction protein ZO-2	R.DAS#PPPAFKPEPPK.A	2517	7793722	966	979	S3:Phosphorylation (STY):1000.00	1

## Sheet: 01_F_B
Accession	GS	Description	Peptide	10lgP	m.z	PepStart	PepEnd	AScore	Spectral Count
A2AAJ9	Obscn	Obscurin	R.ELS#LGPK.Y	1534	4122037	743	749	S3:Phosphorylation (STY):1000.00	1
A6H6E2	Mmrn2	Multimerin-2	K.LQAMLS#K.K	1616	8704162	774	780	S6:Phosphorylation (STY):1000.00	1
B2RQC6	Cad	CAD protein	K.GEVRPELGS#R.E	167	590283	1658	1667	S9:Phosphorylation (STY):1000.00	1
B2RQC6	Cad	CAD protein	R.IHRAS#DPGLPAEEPK.E	4292	5662736	1855	1869	S5:Phosphorylation (STY):1000.00	1
C0HKE1	H2ac24	Histone H2A type 1-B	R.S#S#RAGLQFPVGR.V	3446	7178134	19	30	S1:Phosphorylation (STY):1000.00;S2:Phosphorylation (STY):1000.00	89
E9PVX6	Mki67	Proliferation marker protein Ki-67	K.S#GNLPAK.R	2327	7663423	561	567	S1:Phosphorylation (STY):1000.00	1
E9PVX6	Mki67	Proliferation marker protein Ki-67	T.QLLVS#GR.A	1618	4267204	265	271	S5:Phosphorylation (STY):1000.00	1
O09164	Sod3	Extracellular superoxide dismutase [Cu-Zn]	R.QLGPGS#R.L	2577	7943604	100	106	S6:Phosphorylation (STY):1000.00	1
O35206	Col15a1	Collagen alpha-1(XV) chain	G.QPGLPGS#R.N	2233	8914108	1104	1111	S7:Phosphorylation (STY):1000.00	1
O35231	Kifc3	Kinesin-like protein KIFC3	K.QALS#ES#QT#R.N	1592	6302051	268	276	S4:Phosphorylation (STY):1000.00;S6:Phosphorylation (STY):1000.00;T8:Phosphorylation (STY):1000.00	1
O54916	Reps1	RalBP1-associated Eps domain-containing protein 1	R.HPS#GGNS#.E	2762	8152143	184	190	S3:Phosphorylation (STY):1000.00;S7:Phosphorylation (STY):1000.00	1
O88207	Col5a1	Collagen alpha-1(V) chain	G.LKGDS#GPK.G	1677	8814147	1472	1479	S5:Phosphorylation (STY):1000.00	1
O88990	Actn3	Alpha-actinin-3	K.LAS#ELLEWIR.R	1911	4512226	295	304	L1:Acetylation (N-term):1000.00;S3:Phosphorylation (STY):1000.00	1
P06537	Nr3c1	Glucocorticoid receptor	K.ES#LAPPGR.D	1572	9064101	5	12	S2:Phosphorylation (STY):1000.00	1
P09041	Pgk2	Phosphoglycerate kinase 2	G.KKIS#ADPAK.V	2367	5192701	138	146	S4:Phosphorylation (STY):1000.00	1
P11531	Dmd	Dystrophin	K.WINAQFS#K.F	1662	5372401	24	31	S7:Phosphorylation (STY):1000.00	1
P14873	Map1b	Microtubule-associated protein 1B	Q.PGIQS#PS#R.E	1639	10013879	1069	1076	S5:Phosphorylation (STY):1000.00;S7:Phosphorylation (STY):1000.00	1
P15864	H1f2	Histone H1.2	M.S#EAAPAAPAAAPPAEKAPAKK.K	413	5067582	2	22	S1:Phosphorylation (STY):1000.00	2
P15864	H1f2	Histone H1.2	M.S#EAAPAAPAAAPPAEKAPAK.K	4547	4747351	2	21	S1:Phosphorylation (STY):1000.00	3
P15864	H1f2	Histone H1.2	M.S#EAAPAAPAAAPPAEKAPAKKK.A	4967	4312271	2	23	S1:Phosphorylation (STY):1000.00	4
P17918	Pcna	Proliferating cell nuclear antigen	R.LIQGS#ILK.K	2535	4762627	6	13	S5:Phosphorylation (STY):1000.00	1
P19157	Gstp1	Glutathione S-transferase P 1	R.MLLADQGQS#WKE.E	2934	7433292	20	31	S9:Phosphorylation (STY):1000.00	1
P21447	Abcb1a	ATP-dependent translocase ABCB1	R.LT#DDVS#K.I	1899	4691733	171	177	T2:Phosphorylation (STY):1000.00;S6:Phosphorylation (STY):1000.00	1
P23116	Eif3a	Eukaryotic translation initiation factor 3 subunit A	R.IGDDDRGS#WR.H	1553	6287549	1001	1010	S8:Phosphorylation (STY):1000.00	1
P26039	Tln1	Talin-1	R.AVGDAS#KR.L	158	4422091	1215	1222	S6:Phosphorylation (STY):1000.00	1
P28481	Col2a1	Collagen alpha-1(II) chain	R.LGAPQS#L.V	1688	7653545	4	10	S6:Phosphorylation (STY):1000.00	1
P31786	Dbi	Acyl-CoA-binding protein	M.S#QAEFDKAAEEVKR.L	4371	4226962	2	15	S1:Phosphorylation (STY):1000.00	2
P42230	Stat5a	Signal transducer and activator of transcription 5A	A.WKFDS#PDR.N	1509	5657336	631	638	S5:Phosphorylation (STY):1000.00	1
P42230	Stat5a	Signal transducer and activator of transcription 5A	K.QVS#LET#WLQR.E	1618	7103031	208	217	S3:Phosphorylation (STY):1000.00;T6:Phosphorylation (STY):1000.00	2
P51859	Hdgf	Hepatoma-derived growth factor	R.AGDVLEDS#PKRPK.E	5126	4979114	158	170	S8:Phosphorylation (STY):1000.00	2
P60710	Actb	Actin cytoplasmic 1	R.AVFPS#IVGRPR.H	3495	6398352	29	39	S5:Phosphorylation (STY):1000.00	12
P82349	Sgcb	Beta-sarcoglycan	G.HNMGCQVS#DNPCGNT#H	202	9953047	305	320	C5:Carboxymethyl:1000.00;S8:Phosphorylation (STY):1000.00;C12:Carboxymethyl:1000.00;T15:Phosphorylation (STY):1000.00	1
Q00623	Apoa1	Apolipoprotein A-I	K.T#QVQS#VIDK.A	1835	5892521	248	256	T1:Phosphorylation (STY):1000.00;S5:Phosphorylation (STY):1000.00	1
Q01149	Col1a2	Collagen alpha-2(I) chain	Y.S#DKGVS#S#GPGPMGLMGPR.G	2739	9853774	88	105	S1:Phosphorylation (STY):1000.00;S6:Phosphorylation (STY):1000.00;S7:Phosphorylation (STY):1000.00	1
Q01149	Col1a2	Collagen alpha-2(I) chain	R.GPPGAVGS#PGVNGAPG.E	1566	4575383	913	928	S8:Phosphorylation (STY):1000.00	1
Q01149	Col1a2	Collagen alpha-2(I) chain	R.GPAGPS#GPVGKDG.R	1774	5882559	1060	1072	S6:Phosphorylation (STY):1000.00	1
Q02257	Jup	Junction plakoglobin	R.ALMGS#PQLVAAVVR.T	6224	7463915	178	191	S5:Phosphorylation (STY):1000.00	2
Q08943	Ssrp1	FACT complex subunit SSRP1	A.DS#DEDQHDAY#LER.M	2354	8768003	443	455	S2:Phosphorylation (STY):1000.00;Y10:Phosphorylation (STY):1000.00	1
Q148V8	Fam83h	Protein FAM83H	K.AVVS#QAWR.E	1672	4987411	756	763	S4:Phosphorylation (STY):1000.00	1
Q2KN98	Specc1l	Cytospin-A	R.KDPLS#ALAR.E	1572	5257686	1000	1008	S5:Phosphorylation (STY):1000.00	1
Q2UY11	Col28a1	Collagen alpha-1(XXVIII) chain	I.PGPS#GPKGDR.G	1517	5242344	591	600	S4:Phosphorylation (STY):1000.00	1
Q3U0J8	Tbc1d2b	TBC1 domain family member 2B	K.EILELS#ALR.R	2261	3751943	508	516	S6:Phosphorylation (STY):1000.00	1
Q3UHC2	Lrrk1	Leucine-rich repeat serine/threonine-protein kinase 1	E.IDISS#NK.L	203	8563824	334	340	S5:Phosphorylation (STY):1000.00	1
Q3URD3	Slmap	Sarcolemmal membrane-associated protein	K.T#LLS#KAENQAK.D	1504	454874	755	765	T1:Phosphorylation (STY):1000.00;S4:Phosphorylation (STY):1000.00	1
Q5Y4Y6	Gsdma3	Gasdermin-A3	V.EKLS#PVGR.S	176	4832441	282	289	S4:Phosphorylation (STY):1000.00	2
Q60854	Serpinb6a	Serpin B6	K.CS#GNGGG.D	2561	689158	62	68	C1:Carboxymethyl:1000.00;S2:Phosphorylation (STY):1000.00	8
Q61699	Hsph1	Heat shock protein 105 kDa	K.IES#PKLER.T	3101	5262629	808	815	S3:Phosphorylation (STY):1000.00	2
Q64012	Raly	RNA-binding protein Raly	R.GRLS#PVPVPR.A	4215	5793151	132	141	S4:Phosphorylation (STY):1000.00	1
Q64669	Nqo1	NAD(P)H dehydrogenase [quinone] 1	L.S#PDIVAEHK.K	2179	5382495	82	90	S1:Phosphorylation (STY):1000.00	1
Q69ZN7	Myof	Myoferlin	Q.KGY#S#KLK.I	2568	492219	1460	1466	Y3:Phosphorylation (STY):1000.00;S4:Phosphorylation (STY):1000.00	1
Q69ZN7	Myof	Myoferlin	R.LQS#NIEAVK.S	4173	3611782	654	662	S3:Phosphorylation (STY):1000.00	1
Q6IRU2	Tpm4	Tropomyosin alpha-4 chain	M.AGLNS#LEAVK.R	2666	5412638	2	11	S5:Phosphorylation (STY):1000.00	1
Q6P4T2	Snrnp200	U5 small nuclear ribonucleoprotein 200 kDa helicase	K.NQVLVFVHS#RK.E	1691	7038699	719	729	S9:Phosphorylation (STY):1000.00	1
Q6P5E4	Uggt1	UDP-glucose:glycoprotein glucosyltransferase 1	T.KT#AVS#AQLR.A	1576	5672595	362	370	T2:Phosphorylation (STY):1000.00;S5:Phosphorylation (STY):1000.00	1
Q6PDI5	Ecpas	Proteasome adapter and scaffold protein ECM29	L.MDS#VEAK.Q	1557	8593206	881	887	S3:Phosphorylation (STY):1000.00	1
Q6PDK2	Kmt2d	Histone-lysine N-methyltransferase 2D	R.ALS#PVIPIIPR.T	724	6283621	4787	4797	S3:Phosphorylation (STY):1000.00	1
Q6ZQB6	Ppip5k2	Inositol hexakisphosphate and diphosphoinositol-pentakisphosphate kinase 2	K.EILERIS#LFK.Y	1634	6643608	68	77	S7:Phosphorylation (STY):1000.00	1
Q80VC6	Trnau1ap	tRNA selenocysteine 1-associated protein 1	R.LS#VAIPK.A	1555	4042214	170	176	S2:Phosphorylation (STY):1000.00	1
Q80VC9	Camsap3	Calmodulin-regulated spectrin-associated protein 3	R.S#PGPGPS#.P	1725	7582212	767	773	S1:Phosphorylation (STY):1000.00;S7:Phosphorylation (STY):1000.00	1
Q8BZA9	Tigar	Fructose-2 6-bisphosphatase TIGAR	R.ES#VLPGAP.G	1595	4251905	151	158	S2:Phosphorylation (STY):1000.00	1
Q8BZM1	Glmn	Glomulin	E.ELQS#IIK.R	2479	4557376	5	11	S4:Phosphorylation (STY):1000.00	2
Q8C6K9	Col6a6	Collagen alpha-6(VI) chain	M.VS#LVRDVK.V	158	4982726	1780	1787	S2:Phosphorylation (STY):1000.00	1
Q8C9B9	Dido1	Death-inducer obliterator 1	K.KVMLAS#R.S	2619	4427279	478	484	S6:Phosphorylation (STY):1000.00	1
Q8CGY8	Ogt	UDP-N-acetylglucosamine--peptide N-acetylglucosaminyltransferase 110 kDa subunit	K.LVS#IVAEQLEK.N	1576	6548496	489	499	S3:Phosphorylation (STY):1000.00	1
Q8K449	Abca9	ATP-binding cassette sub-family A member 9	K.VAS#APFMK.G	1576	9304224	94	101	S3:Phosphorylation (STY):1000.00	1
Q8R2Q0	Trim29	Tripartite motif-containing protein 29	R.S#PPGPS#G.S	2143	7582174	21	27	S1:Phosphorylation (STY):1000.00;S6:Phosphorylation (STY):1000.00	2
Q8VBX4	Cd207	C-type lectin domain family 4 member K	K.QDLS#PVLR.K	1982	5042511	33	40	S4:Phosphorylation (STY):1000.00	1
Q91YT0	Ndufv1	NADH dehydrogenase [ubiquinone] flavoprotein 1 mitochondrial	S.S#GT#T#APKK.T	1968	10293444	22	29	S1:Phosphorylation (STY):1000.00;T3:Phosphorylation (STY):1000.00;T4:Phosphorylation (STY):1000.00	1
Q924L1	Letmd1	LETM1 domain-containing protein 1	F.VS#HEKLRR.Q	1993	5527825	205	212	S2:Phosphorylation (STY):1000.00	1
Q9D2D7	Zfp687	Zinc finger protein 687	K.KEHGKS#VK.K	2393	4967541	985	992	S6:Phosphorylation (STY):1000.00	1
Q9D952	Evpl	Envoplakin	A.AS#PT#LPR.S	2015	4511863	2025	2031	S2:Phosphorylation (STY):1000.00;T4:Phosphorylation (STY):1000.00	1
Q9EP69	Sacm1l	Phosphatidylinositol-3-phosphatase SAC1	R.S#LQAQLQR.L	153	10234939	407	414	S1:Phosphorylation (STY):1000.00	1
Q9EQC1	Hsd3b7	3 beta-hydroxysteroid dehydrogenase type 7	R.AVPAS#VEHGR.V	1522	5517556	219	228	S5:Phosphorylation (STY):1000.00	1
Q9ERK4	Cse1l	Exportin-2	R.T#AHS#LFK.R	1554	4821874	152	158	T1:Phosphorylation (STY):1000.00;S4:Phosphorylation (STY):1000.00	1
Q9ESU6	Brd4	Bromodomain-containing protein 4	MS#T#ES#GPG.T	1886	503108	1	8	S2:Phosphorylation (STY):1000.00;T3:Phosphorylation (STY):1000.00;S5:Phosphorylation (STY):1000.00	1
Q9QY23	Pkp3	Plakophilin-3	K.KQARS#LQAVP.R	1621	5893101	355	364	S5:Phosphorylation (STY):1000.00	1
Q9WTX6	Cul1	Cullin-1	R.GAGVPPS#.K	1655	6642637	64	70	S7:Phosphorylation (STY):1000.00	1
Q9Z2D6	Mecp2	Methyl-CpG-binding protein 2	R.EEKS#EDQDLQGLR.D	1653	5429054	10	22	S4:Phosphorylation (STY):1000.00	1
Q9Z2G9	Htatip2	Oxidoreductase HTATIP2	R.AMLNNLVS#P.S	1959	10384636	209	217	S8:Phosphorylation (STY):1000.00	1
Q9Z2I8	Suclg2	Succinate--CoA ligase [GDP-forming] subunit beta mitochondrial	K.AVAS#VAK.K	1567	7253643	426	432	S4:Phosphorylation (STY):1000.00	1

## Sheet: 01_M_B
Accession	GS	Description	Peptide	10lgP	m.z	PepStart	PepEnd	AScore	Spectral Count
A2A863	Itgb4	Integrin beta-4	S.ALGPT#S#LK.V	1927	4737028	1534	1541	T5:Phosphorylation (STY):1000.00;S6:Phosphorylation (STY):1000.00	1
A2AAJ9	Obscn	Obscurin	R.VPAAVAS#.Q	1632	6943167	6678	6684	S7:Phosphorylation (STY):1000.00	1
A2AGL3	Ryr3	Ryanodine receptor 3	K.EKLDS#S#HK.R	1753	3684761	328	335	S5:Phosphorylation (STY):1000.00;S6:Phosphorylation (STY):1000.00	1
A2AJ76	Hmcn2	Hemicentin-2	K.FT#LQPS#GELLVK.N	1529	4979019	4119	4130	T2:Phosphorylation (STY):1000.00;S6:Phosphorylation (STY):1000.00	1
A2AQ25	Etl4	Sickle tail protein	K.KAELEIS#NK.V	1674	5562695	680	688	S7:Phosphorylation (STY):1000.00	1
D3YXG0	Hmcn1	Hemicentin-1	R.GIPAPS#L.T	1874	7343453	2036	2042	S6:Phosphorylation (STY):1000.00	1
E9PVA8	Gcn1	eIF-2-alpha kinase activator GCN1	R.QIGS#VIR.N	2252	4267203	1564	1570	S4:Phosphorylation (STY):1000.00	2
E9PZM4	Chd2	Chromodomain-helicase-DNA-binding protein 2	R.LKDEHGLEPAS#PR.H	2935	510243	1355	1367	S11:Phosphorylation (STY):1000.00	1
E9PZQ0	Ryr1	Ryanodine receptor 1	R.S#LVPLDD.L	1729	4196842	2460	2466	S1:Phosphorylation (STY):1000.00	1
O08648	Map3k4	Mitogen-activated protein kinase kinase kinase 4	S.AVS#WEELR.A	1945	5562499	589	596	A1:Acetylation (N-term):1000.00;S3:Phosphorylation (STY):1000.00	1
O08784	Tcof1	Treacle protein	R.KLS#GDLEAGAPK.N	519	6333099	1189	1200	S3:Phosphorylation (STY):1000.00	1
O54916	Reps1	RalBP1-associated Eps domain-containing protein 1	R.HPS#GGNS#.E	2762	8152143	184	190	S3:Phosphorylation (STY):1000.00;S7:Phosphorylation (STY):1000.00	3
P02469	Lamb1	Laminin subunit beta-1	K.IPAS#S#RCGN.T	2025	5616866	637	645	S4:Phosphorylation (STY):1000.00;S5:Phosphorylation (STY):1000.00;C7:Carboxymethyl:1000.00	1
P04104	Krt1	Keratin type II cytoskeletal 1	K.S#LMNLGGGR.S	4635	4927209	67	75	S1:Phosphorylation (STY):1000.00	1
P07356	Anxa2	Annexin A2	K.ELPS#ALK.S	1726	8374132	82	88	S4:Phosphorylation (STY):1000.00	1
P08030	Aprt	Adenine phosphoribosyltransferase	R.LLAS#HLK.S	209	4312308	45	51	S4:Phosphorylation (STY):1000.00	1
P08121	Col3a1	Collagen alpha-1(III) chain	E.RGPS#GFR.G	2033	4286959	484	490	S4:Phosphorylation (STY):1000.00	1
P11087	Col1a1	Collagen alpha-1(I) chain	D.LGAPGPS#GAR.G	1704	9624459	656	665	S7:Phosphorylation (STY):1000.00	1
P13542	Myh8	Myosin-8	R.KKHADS#VAELGEQIDNLQR.V	6053	7443651	1197	1215	S6:Phosphorylation (STY):1000.00	5
P13542	Myh8	Myosin-8	R.AS#RAKAEKQR.S	1685	6343228	1130	1139	S2:Phosphorylation (STY):1000.00;K8:Carbamylation:22.45	3
P15864	H1f2	Histone H1.2	M.S#EAAPAAPAAAPPAEKAPAKK.K	413	5067582	2	22	S1:Phosphorylation (STY):1000.00	1
P15864	H1f2	Histone H1.2	M.S#EAAPAAPAAAPPAEKAPAKKK.A	4967	4312271	2	23	S1:Phosphorylation (STY):1000.00	2
P16546	Sptan1	Spectrin alpha chain non-erythrocytic 1	R.WRS#LQQLAEER.S	4093	7483542	1215	1225	S3:Phosphorylation (STY):1000.00	1
P20357	Map2	Microtubule-associated protein 2	R.DLAT#DLS#LIEVK.L	152	4928933	909	920	T4:Phosphorylation (STY):1000.00;S7:Phosphorylation (STY):1000.00	1
P28033	Cebpb	CCAAT/enhancer-binding protein beta	R.NNIAVRKS#R.D	1562	5692938	232	240	S8:Phosphorylation (STY):1000.00	1
P31786	Dbi	Acyl-CoA-binding protein	M.S#QAEFDKAAEEVKR.L	4371	4226962	2	15	S1:Phosphorylation (STY):1000.00	1
P35486	Pdha1	Pyruvate dehydrogenase E1 component subunit alpha somatic form mitochondrial	K.S#DPIMLLK.D	173	4987415	314	321	S1:Phosphorylation (STY):1000.00	1
P46735	Myo1b	Unconventional myosin-Ib	K.AGHS#LIK.S	2271	403202	545	551	S4:Phosphorylation (STY):1000.00	1
P47856	Gfpt1	Glutamine--fructose-6-phosphate aminotransferase [isomerizing] 1	V.DGRLS#IHR.I	1601	5172544	302	309	S5:Phosphorylation (STY):1000.00	1
P51859	Hdgf	Hepatoma-derived growth factor	R.AGDVLEDS#PKRPK.E	5126	4979114	158	170	S8:Phosphorylation (STY):1000.00	3
P53986	Slc16a1	Monocarboxylate transporter 1	K.FLDLS#LFT#HR.G	1658	4702086	245	254	S5:Phosphorylation (STY):1000.00;T8:Phosphorylation (STY):1000.00	1
P55302	Lrpap1	Alpha-2-macroglobulin receptor-associated protein	L.AELHS#DLKIQER.D	2228	5069125	80	91	S5:Phosphorylation (STY):1000.00	1
P62270	Rps18	40S ribosomal protein S18	M.S#LVIPEKFQHILR.V	2626	4157285	2	14	S1:Phosphorylation (STY):1000.00	1
P70124	Serpinb5	Serpin B5	K.KFPES#ET#K.E	1844	563212	174	181	S5:Phosphorylation (STY):1000.00;T7:Phosphorylation (STY):1000.00	1
P97434	Mprip	Myosin phosphatase Rho-interacting protein	K.HWFVLADQS#LR.Y	1665	4845666	405	415	S9:Phosphorylation (STY):1000.00	1
Q01149	Col1a2	Collagen alpha-2(I) chain	R.GLPGS#PG.N	1755	6642759	457	463	S5:Phosphorylation (STY):1000.00	1
Q02257	Jup	Junction plakoglobin	R.ALMGS#PQLVAAVVR.T	6224	7463915	178	191	S5:Phosphorylation (STY):1000.00	1
Q0P678	Zc3h18	Zinc finger CCCH domain-containing protein 18	R.MGS#PKPERQR.G	1641	6332941	861	870	S3:Phosphorylation (STY):1000.00	1
Q0VBL3	Rbm15	RNA-binding protein 15	R.S#PVKPKR.S	1606	4462427	51	57	S1:Phosphorylation (STY):1000.00	1
Q4VA53	Pds5b	Sister chromatid cohesion protein PDS5 homolog B	R.HKEELLENEDEQNS#PPKKGK.R	1897	6080387	1268	1287	S14:Phosphorylation (STY):1000.00	1
Q569Z6	Thrap3	Thyroid hormone receptor-associated protein 3	R.GS#QS#PKR.Y	1854	4601725	402	408	S2:Phosphorylation (STY):1000.00;S4:Phosphorylation (STY):1000.00	1
Q5XJE5	Leo1	RNA polymerase-associated protein LEO1	K.ES#NARIVK.W	1765	4987475	436	443	S2:Phosphorylation (STY):1000.00	1
Q60847	Col12a1	Collagen alpha-1(XII) chain	S.FHKVHIVVT#S#K.S	2065	7278479	2650	2660	T9:Phosphorylation (STY):1000.00;S10:Phosphorylation (STY):1000.00	1
Q60854	Serpinb6a	Serpin B6	K.CS#GNGGG.D	2561	689158	62	68	C1:Carboxymethyl:1000.00;S2:Phosphorylation (STY):1000.00	12
Q60952	Cep250	Centrosome-associated protein CEP250	R.LQEELVLS#R.Q	15	5837963	2184	2192	S8:Phosphorylation (STY):1000.00	1
Q61001	Lama5	Laminin subunit alpha-5	Q.AAEDAAGQALRQAS#R.T	1555	7978755	2536	2550	S14:Phosphorylation (STY):1000.00	1
Q61081	Cdc37	Hsp90 co-chaperone Cdc37	M.LQDAIS#K.M	1989	854401	318	324	S6:Phosphorylation (STY):1000.00	1
Q61699	Hsph1	Heat shock protein 105 kDa	K.IES#PKLER.T	3101	5262629	808	815	S3:Phosphorylation (STY):1000.00	1
Q61704	Itih3	Inter-alpha-trypsin inhibitor heavy chain H3	A.EALDLS#LK.Y	1505	4847425	584	591	S6:Phosphorylation (STY):1000.00	1
Q61789	Lama3	Laminin subunit alpha-3	Y.LS#EGHVIFALGAGGK.K	1541	512593	3036	3050	S2:Phosphorylation (STY):1000.00	1
Q61879	Myh10	Myosin-10	G.KS#ALLDEK.R	1879	4922426	1724	1731	S2:Phosphorylation (STY):1000.00	1
Q62318	Trim28	Transcription intermediary factor 1-beta	R.APGPLS#K.Q	2148	7493624	429	435	S6:Phosphorylation (STY):1000.00	1
Q69ZN7	Myof	Myoferlin	R.LQS#NIEAVK.S	4173	3611782	654	662	S3:Phosphorylation (STY):1000.00	1
Q69ZT9	Tbc1d30	TBC1 domain family member 30	E.GS#EIILR.V	1601	4342175	295	301	S2:Phosphorylation (STY):1000.00	1
Q6A065	Cep170	Centrosomal protein of 170 kDa	R.KIRQS#IDK.T	1886	5342872	1427	1434	S5:Phosphorylation (STY):1000.00	1
Q6DVA0	Lemd2	LEM domain-containing protein 2	R.PGLKGS#R.T	1613	7943907	191	197	S6:Phosphorylation (STY):1000.00	1
Q6PDK2	Kmt2d	Histone-lysine N-methyltransferase 2D	R.ALS#PVIPIIPR.T	724	6283621	4787	4797	S3:Phosphorylation (STY):1000.00	1
Q6PGL7	Washc2	WASH complex subunit 2	K.AEALPAAS#V.S	1581	9084155	489	497	S8:Phosphorylation (STY):1000.00	1
Q6PIC6	Atp1a3	Sodium/potassium-transporting ATPase subunit alpha-3	K.KDDKS#S#PK.K	2128	5327046	5	12	S5:Phosphorylation (STY):1000.00;S6:Phosphorylation (STY):1000.00	1
Q6PIC6	Atp1a3	Sodium/potassium-transporting ATPase subunit alpha-3	S.KIMES#FK.N	1625	4817292	146	152	S5:Phosphorylation (STY):1000.00	3
Q70IV5	Synm	Synemin	A.ES#IVT#T#ILK.Q	1657	622252	642	650	S2:Phosphorylation (STY):1000.00;T5:Phosphorylation (STY):1000.00;T6:Phosphorylation (STY):1000.00	1
Q80UU9	Pgrmc2	Membrane-associated progesterone receptor component 2	R.DFS#LEQLR.Q	188	5442399	96	103	S3:Phosphorylation (STY):1000.00	1
Q80Y84	Kdm5b	Lysine-specific demethylase 5B	R.GRS#IPVHL.N	1538	9584949	1046	1053	S3:Phosphorylation (STY):1000.00	1
Q8BH24	Tm9sf4	Transmembrane 9 superfamily member 4	R.FEVIPQS#IR.L	1619	5847963	208	216	S7:Phosphorylation (STY):1000.00	1
Q8BSQ9	Pbrm1	Protein polybromo-1	E.AREPGS#GR.R	172	4552026	533	540	S6:Phosphorylation (STY):1000.00	1
Q8BTY8	Scfd2	Sec1 family domain-containing protein 2	R.HLVEAAS#R.E	1561	4817226	362	369	S7:Phosphorylation (STY):1000.00	1
Q8BX70	Vps13c	Vacuolar protein sorting-associated protein 13C	K.KQS#LFAR.L	193	929452	1120	1126	S3:Phosphorylation (STY):1000.00	1
Q8BZM1	Glmn	Glomulin	E.ELQS#IIK.R	2479	4557376	5	11	S4:Phosphorylation (STY):1000.00	2
Q8C147	Dock8	Dedicator of cytokinesis protein 8	K.LAS#ARNIT#IK.I	1685	6237979	577	586	S3:Phosphorylation (STY):1000.00;T8:Phosphorylation (STY):1000.00	1
Q8C1D8	Iws1	Protein IWS1 homolog	K.ILQELPS#V.S	163	4897505	587	594	S7:Phosphorylation (STY):1000.00	1
Q8C2Q3	Rbm14	RNA-binding protein 14	K.AVAMS#KR.Y	1583	8423887	595	601	S5:Phosphorylation (STY):1000.00	1
Q8C7E7	Stbd1	Starch-binding domain-containing protein 1	S.S#LLVDRAK.A	1699	4912614	169	176	S1:Phosphorylation (STY):1000.00	1
Q8C9B9	Dido1	Death-inducer obliterator 1	K.KVMLAS#R.S	2619	4427279	478	484	S6:Phosphorylation (STY):1000.00	1
Q8K310	Matr3	Matrin-3	K.KEPS#DKAVK.K	285	5412644	692	700	S4:Phosphorylation (STY):1000.00	1
Q8R2Q0	Trim29	Tripartite motif-containing protein 29	R.S#PPGPS#G.S	2143	7582174	21	27	S1:Phosphorylation (STY):1000.00;S6:Phosphorylation (STY):1000.00	3
Q8VBX4	Cd207	C-type lectin domain family 4 member K	K.QDLS#PVLR.K	1982	5042511	33	40	S4:Phosphorylation (STY):1000.00	1
Q8VDD5	Myh9	Myosin-9	K.NGFEPAS#LK.E	17	5217311	39	47	S7:Phosphorylation (STY):1000.00	1
Q8VHN7	Adgrv1	Adhesion G-protein coupled receptor V1	K.DDS#HGS#I.Y	1867	8902304	1371	1377	S3:Phosphorylation (STY):1000.00;S6:Phosphorylation (STY):1000.00	1
Q921H8	Acaa1a	3-ketoacyl-CoA thiolase A peroxisomal	R.AS#RGGFK.N	2175	8023581	51	57	S2:Phosphorylation (STY):1000.00	1
Q99M74	Krt82	Keratin type II cuticular Hb2	R.FAS#FINK.V	1663	9064093	129	135	S3:Phosphorylation (STY):1000.00	1
Q9CWW7	Cxxc1	CXXC-type zinc finger protein 1	R.EKKS#EKK.K	1505	4787463	338	344	S4:Phosphorylation (STY):1000.00	1
Q9CZ44	Nsfl1c	NSFL1 cofactor p47	R.KKS#PNELVDDLFK.G	5293	8069009	112	124	S3:Phosphorylation (STY):1000.00	1
Q9CZ44	Nsfl1c	NSFL1 cofactor p47	R.KKS#PNELVDDLFKGAK.E	3203	4679923	112	127	S3:Phosphorylation (STY):1000.00	1
Q9D1E6	Tbcb	Tubulin-folding cofactor B	R.APDHS#LRR.G	2137	5162424	169	176	S5:Phosphorylation (STY):1000.00	1
Q9D952	Evpl	Envoplakin	R.KDPLS#GL.L	2155	8093773	2003	2009	S5:Phosphorylation (STY):1000.00	1
Q9ERU9	Ranbp2	E3 SUMO-protein ligase RanBP2	R.RS#KADVER.Y	1624	520751	3	10	S2:Phosphorylation (STY):1000.00	1
Q9JHU4	Dync1h1	Cytoplasmic dynein 1 heavy chain 1	L.QQLS#IQMANAK.F	182	6563137	1853	1863	S4:Phosphorylation (STY):1000.00	1
Q9JIX8	Acin1	Apoptotic chromatin condensation inducer in the nucleus	K.EKKS#EKK.E	1505	4787463	1192	1198	S4:Phosphorylation (STY):1000.00	1
Q9JIX8	Acin1	Apoptotic chromatin condensation inducer in the nucleus	K.KQS#LEQK.E	173	4707284	549	555	S3:Phosphorylation (STY):1000.00	1
Q9QXG4	Acss2	Acetyl-coenzyme A synthetase cytoplasmic	R.VRGWS#PPPEVRR.S	2772	505924	26	37	S5:Phosphorylation (STY):1000.00	2
Q9QXS6	Dbn1	Drebrin	K.QQS#LEAEEAK.R	1839	606761	239	248	S3:Phosphorylation (STY):1000.00	1
Q9R0H5	Krt71	Keratin type II cytoskeletal 71	G.KGLS#GGFGS#R.S	187	5632264	36	45	S4:Phosphorylation (STY):1000.00;S9:Phosphorylation (STY):1000.00	1
Q9Z0U1	Tjp2	Tight junction protein ZO-2	R.DAS#PPPAFKPEPPK.A	2517	7793722	966	979	S3:Phosphorylation (STY):1000.00	1
Q9Z1S5	Septin3	Neuronal-specific septin-3	D.LEFMKHLS#K.V	152	6067901	190	198	S8:Phosphorylation (STY):1000.00	1
Q9Z1Z2	Strap	Serine-threonine kinase receptor-associated protein	Q.ILS#ADDK.T	1778	4211883	158	164	S3:Phosphorylation (STY):1000.00	1
Q9Z2I0	Letm1	Mitochondrial proton/calcium exchanger protein	MAS#ILLR.S	1553	4422269	1	7	S3:Phosphorylation (STY):1000.00	1
Q9Z2Y8	Plpbp	Pyridoxal phosphate homeostasis protein	R.VQQS#VAR.R	1662	8674086	24	30	S4:Phosphorylation (STY):1000.00	1

## Sheet: 01_F_C
Accession	GS	Description	Peptide	10lgP	m.z	PepStart	PepEnd	AScore	Spectral Count
A2AAJ9	Obscn	Obscurin	G.RELS#LGPK.Y	1931	4902559	742	749	S4:Phosphorylation (STY):1000.00	1
A2AQP0	Myh7b	Myosin-7B	R.CHLLIKS#K.V	1591	5402706	912	919	C1:Carboxymethyl:1000.00;S7:Phosphorylation (STY):1000.00	1
A2AQP0	Myh7b	Myosin-7B	S.AAQS#LEELR.R	2015	36617	1315	1323	S4:Phosphorylation (STY):1000.00	1
B2RQC6	Cad	CAD protein	K.GEVRPELGS#R.E	167	590283	1658	1667	S9:Phosphorylation (STY):1000.00	1
B2RQC6	Cad	CAD protein	R.IHRAS#DPGLPAEEPK.E	4292	5662736	1855	1869	S5:Phosphorylation (STY):1000.00	1
C0HKE1	H2ac24	Histone H2A type 1-B	R.S#S#RAGLQFPVGR.V	3446	7178134	19	30	S1:Phosphorylation (STY):1000.00;S2:Phosphorylation (STY):1000.00	89
E9PVX6	Mki67	Proliferation marker protein Ki-67	R.VALDS#EPKPR.V	1631	596288	3140	3149	S5:Phosphorylation (STY):1000.00	1
E9PVX6	Mki67	Proliferation marker protein Ki-67	R.IHMPGES#R.H	2443	1006418	1036	1043	S7:Phosphorylation (STY):1000.00	1
E9Q401	Ryr2	Ryanodine receptor 2	R.GLDALS#K.K	1852	7833682	432	438	S6:Phosphorylation (STY):1000.00	1
E9Q401	Ryr2	Ryanodine receptor 2	R.S#QHEES#R.T	1587	5166611	408	414	S1:Phosphorylation (STY):1000.00;S6:Phosphorylation (STY):1000.00	1
E9Q7G0	Numa1	Nuclear mitotic apparatus protein 1	K.LGNS#LLR.R	1576	4267229	2041	2047	S4:Phosphorylation (STY):1000.00	1
E9QAT4	Sec16a	Protein transport protein Sec16A	K.AGGS#RAR.Y	197	7543372	2206	2212	S4:Phosphorylation (STY):1000.00	1
O54916	Reps1	RalBP1-associated Eps domain-containing protein 1	R.HPS#GGNS#.E	2762	8152143	184	190	S3:Phosphorylation (STY):1000.00;S7:Phosphorylation (STY):1000.00	1
P04104	Krt1	Keratin type II cytoskeletal 1	K.S#LMNLGGGR.S	4635	4927209	67	75	S1:Phosphorylation (STY):1000.00	1
P05202	Got2	Aspartate aminotransferase mitochondrial	K.EIAS#VVK.K	1622	8254117	228	234	S4:Phosphorylation (STY):1000.00	1
P11531	Dmd	Dystrophin	K.IQ(.98)S#LQLK.E	2702	4557388	894	900	Q2:Deamidation (NQ):25.20;S3:Phosphorylation (STY):1000.00	1
P15089	Cpa3	Mast cell carboxypeptidase A	R.GPAPES#EKET#K.A	1708	6667612	274	284	S6:Phosphorylation (STY):1000.00;T10:Phosphorylation (STY):1000.00	1
P15864	H1f2	Histone H1.2	M.S#EAAPAAPAAAPPAEKAPAKK.K	413	5067582	2	22	S1:Phosphorylation (STY):1000.00	2
P15864	H1f2	Histone H1.2	K.AVAAS#KER.S	1881	4562232	47	54	S5:Phosphorylation (STY):1000.00	3
P15864	H1f2	Histone H1.2	M.S#EAAPAAPAAAPPAEKAPAK.K	4547	4747351	2	21	S1:Phosphorylation (STY):1000.00	3
P15864	H1f2	Histone H1.2	M.S#EAAPAAPAAAPPAEKAPAKKK.A	4967	4312271	2	23	S1:Phosphorylation (STY):1000.00	3
P17918	Pcna	Proliferating cell nuclear antigen	R.LIQGS#ILK.K	2535	4762627	6	13	S5:Phosphorylation (STY):1000.00	1
P19157	Gstp1	Glutathione S-transferase P 1	R.MLLADQGQS#WKE.E	2934	7433292	20	31	S9:Phosphorylation (STY):1000.00	1
P21447	Abcb1a	ATP-dependent translocase ABCB1	R.LT#DDVS#K.I	1899	4691733	171	177	T2:Phosphorylation (STY):1000.00;S6:Phosphorylation (STY):1000.00	1
P31786	Dbi	Acyl-CoA-binding protein	M.S#QAEFDKAAEEVKR.L	4371	4226962	2	15	S1:Phosphorylation (STY):1000.00	1
P43274	H1f4	Histone H1.4	A.KPKT#S#KPK.A	2417	5372623	200	207	T4:Phosphorylation (STY):1000.00;S5:Phosphorylation (STY):1000.00	1
P50544	Acadvl	Very long-chain specific acyl-CoA dehydrogenase mitochondrial	F.QIEAAIS#K.I	1575	4702304	413	420	S7:Phosphorylation (STY):1000.00	1
P51859	Hdgf	Hepatoma-derived growth factor	R.AGDVLEDS#PKRPK.E	5126	4979114	158	170	S8:Phosphorylation (STY):1000.00	2
P55302	Lrpap1	Alpha-2-macroglobulin receptor-associated protein	L.AELHS#DLKIQER.D	2228	5069125	80	91	S5:Phosphorylation (STY):1000.00	1
P60469	Ppfia3	Liprin-alpha-3	S.S#IGRLFGK.K	1835	4792532	766	773	S1:Phosphorylation (STY):1000.00	1
P60710	Actb	Actin cytoplasmic 1	R.AVFPS#IVGRPR.H	3495	6398352	29	39	S5:Phosphorylation (STY):1000.00	12
Q01149	Col1a2	Collagen alpha-2(I) chain	Y.S#DKGVS#S#GPGPMGLMGPR.G	2739	9853774	88	105	S1:Phosphorylation (STY):1000.00;S6:Phosphorylation (STY):1000.00;S7:Phosphorylation (STY):1000.00	1
Q01149	Col1a2	Collagen alpha-2(I) chain	R.GPAGPS#GPVGKDG.R	1774	5882559	1060	1072	S6:Phosphorylation (STY):1000.00	1
Q01853	Vcp	Transitional endoplasmic reticulum ATPase	K.GDDLS#T#AILK.Q	1582	11925002	9	18	S5:Phosphorylation (STY):1000.00;T6:Phosphorylation (STY):1000.00	1
Q02257	Jup	Junction plakoglobin	R.ALMGS#PQLVAAVVR.T	6224	7463915	178	191	S5:Phosphorylation (STY):1000.00	2
Q08093	Cnn2	Calponin-2	K.LQPGS#VP.K	1782	7773528	67	73	S5:Phosphorylation (STY):1000.00	1
Q08943	Ssrp1	FACT complex subunit SSRP1	A.DS#DEDQHDAY#LER.M	2354	8768003	443	455	S2:Phosphorylation (STY):1000.00;Y10:Phosphorylation (STY):1000.00	1
Q148V8	Fam83h	Protein FAM83H	R.RGS#PVPPVPER.R	4053	6358191	946	956	S3:Phosphorylation (STY):1000.00	1
Q3TLH4	Prrc2c	Protein PRRC2C	G.ES#VLPPK.R	1645	4252105	1501	1507	S2:Phosphorylation (STY):1000.00	1
Q3U0J8	Tbc1d2b	TBC1 domain family member 2B	K.EILELS#ALR.R	2261	3751943	508	516	S6:Phosphorylation (STY):1000.00	1
Q60854	Serpinb6a	Serpin B6	K.CS#GNGGG.D	2561	689158	62	68	C1:Carboxymethyl:1000.00;S2:Phosphorylation (STY):1000.00	9
Q61292	Lamb2	Laminin subunit beta-2	R.MRS#VLQAIN.L	1965	5562722	1781	1789	S3:Phosphorylation (STY):1000.00	1
Q61699	Hsph1	Heat shock protein 105 kDa	K.IES#PKLER.T	3101	5262629	808	815	S3:Phosphorylation (STY):1000.00	1
Q62465	Vat1	Synaptic vesicle membrane protein VAT-1 homolog	E.LVNS#VVT#R.L	1722	5242314	350	357	S4:Phosphorylation (STY):1000.00;T7:Phosphorylation (STY):1000.00	1
Q64669	Nqo1	NAD(P)H dehydrogenase [quinone] 1	L.S#PDIVAEHK.K	2179	5382495	82	90	S1:Phosphorylation (STY):1000.00	2
Q69ZN7	Myof	Myoferlin	R.LQS#NIEAVK.S	4173	3611782	654	662	S3:Phosphorylation (STY):1000.00	1
Q6PDK2	Kmt2d	Histone-lysine N-methyltransferase 2D	R.ALS#PVIPIIPR.T	724	6283621	4787	4797	S3:Phosphorylation (STY):1000.00	1
Q6PDN3	Mylk	Myosin light chain kinase smooth muscle	Q.PWFIS#KPR.S	1624	5557806	709	716	S5:Phosphorylation (STY):1000.00	1
Q70IV5	Synm	Synemin	R.KRES#RHLR.D	1501	5812991	552	559	S4:Phosphorylation (STY):1000.00	1
Q80SU7	Gvin2	Interferon-induced very large GTPase 1	N.QLLERS#R.K	1532	9814786	1869	1875	S6:Phosphorylation (STY):1000.00	1
Q80X82	Sympk	Symplekin	R.KNLKLHLLS#VLK.H	1633	4959673	299	310	S9:Phosphorylation (STY):1000.00	1
Q8BLX7	Col16a1	Collagen alpha-1(XVI) chain	R.S#GMPGGP.G	1602	6822305	1361	1367	S1:Phosphorylation (STY):1000.00	1
Q8BZM1	Glmn	Glomulin	E.ELQS#IIK.R	2479	4557376	5	11	S4:Phosphorylation (STY):1000.00	1
Q8C4Q6	Aida	Axin interactor dorsalization-associated protein	P.KKRFT#S#T#K.C	1512	6182535	248	255	T5:Phosphorylation (STY):1000.00;S6:Phosphorylation (STY):1000.00;T7:Phosphorylation (STY):1000.00	1
Q8CJF7	Ahctf1	Protein ELYS	K.EQT#S#PQKK.D	172	5532199	1977	1984	T3:Phosphorylation (STY):1000.00;S4:Phosphorylation (STY):1000.00	1
Q8K010	Oplah	5-oxoprolinase	R.EEALLS#VLT#ERR.A	2274	7883705	1188	1199	S6:Phosphorylation (STY):1000.00;T9:Phosphorylation (STY):1000.00	1
Q8K310	Matr3	Matrin-3	K.KEPS#DKAVK.K	285	5412644	692	700	S4:Phosphorylation (STY):1000.00	1
Q8R146	Apeh	Acylamino-acid-releasing enzyme	S.FNLS#ALEK.H	1531	5012362	133	140	S4:Phosphorylation (STY):1000.00	1
Q8R2Q0	Trim29	Tripartite motif-containing protein 29	R.S#PPGPS#G.S	2143	7582174	21	27	S1:Phosphorylation (STY):1000.00;S6:Phosphorylation (STY):1000.00	2
Q8R464	Cadm4	Cell adhesion molecule 4	R.S#RPAAVLR.W	1909	4752552	150	157	S1:Phosphorylation (STY):1000.00	2
Q8VC30	Tkfc	Triokinase/FMN cyclase	K.AVKS#AEAAA.E	1993	4492033	523	531	S4:Phosphorylation (STY):1000.00	1
Q8VEE1	Lmcd1	LIM and cysteine-rich domains protein 1	R.KICKS#CK.C	1906	5032137	45	51	C3:Carboxymethyl:1000.00;S5:Phosphorylation (STY):1000.00;C6:Carboxymethyl:1000.00	1
Q91YT7	Ythdf2	YTH domain-containing family protein 2	R.GS#GFGHN.G	2594	7552482	358	364	S2:Phosphorylation (STY):1000.00	1
Q922H1	Prmt3	Protein arginine N-methyltransferase 3	K.HMEARALS#.A	1639	994425	162	169	S8:Phosphorylation (STY):1000.00	1
Q99104	Myo5a	Unconventional myosin-Va	R.KEEQVFRS#K.A	1528	6157991	1179	1187	S8:Phosphorylation (STY):1000.00	1
Q99JR1	Sfxn1	Sideroflexin-1	Q.AS#IQRT#HPEIR.R	1509	4898904	304	314	S2:Phosphorylation (STY):1000.00;T6:Phosphorylation (STY):1000.00	1
Q99KG3	Rbm10	RNA-binding protein 10	F.QPIS#ALRDDER.R	279	6903136	674	684	S4:Phosphorylation (STY):1000.00	1
Q9CPV4	Glod4	Glyoxalase domain-containing protein 4	K.LEWPLS#K.V	1972	9524597	103	109	S6:Phosphorylation (STY):1000.00	1
Q9CZ44	Nsfl1c	NSFL1 cofactor p47	R.KKS#PNELVDDLFK.G	5293	8069009	112	124	S3:Phosphorylation (STY):1000.00	1
Q9D3D9	Atp5d	ATP synthase subunit delta mitochondrial	MLPAS#LLR.H	1718	9804915	1	8	S5:Phosphorylation (STY):1000.00	1
Q9D952	Evpl	Envoplakin	A.AS#PT#LPR.S	2015	4511863	2025	2031	S2:Phosphorylation (STY):1000.00;T4:Phosphorylation (STY):1000.00	1
Q9EPC1	Parva	Alpha-parvin	K.KDDS#FLGK.L	1748	4952214	25	32	S4:Phosphorylation (STY):1000.00	1
Q9ES52	Inpp5d	Phosphatidylinositol 3 4 5-trisphosphate 5-phosphatase 1	R.KEQES#PK.M	1918	4632004	1034	1040	S5:Phosphorylation (STY):1000.00	1
Q9JKB3	Ybx3	Y-box-binding protein 3	R.S#RPLNAV.S	1568	4187051	328	334	S1:Phosphorylation (STY):1000.00	1
Q9QY23	Pkp3	Plakophilin-3	K.LPGS#VGEK.C	1655	8663992	704	711	S4:Phosphorylation (STY):1000.00	1
Q9QYJ0	Dnaja2	DnaJ homolog subfamily A member 2	R.GS#GGGQR.R	2415	6982576	381	387	S2:Phosphorylation (STY):1000.00	1
Q9QZQ8	Macroh2a1	Core histone macro-H2A.1	K.S#LFLGQK.L	1711	4367148	190	196	S1:Phosphorylation (STY):1000.00	1
Q9R1Q9	Atp6ap1	V-type proton ATPase subunit S1	T.AS#S#GLMAPR.E	1592	525196	179	187	S2:Phosphorylation (STY):1000.00;S3:Phosphorylation (STY):1000.00	1
Q9Z0U1	Tjp2	Tight junction protein ZO-2	K.KGDS#VGLR.L	1668	4562192	497	504	S4:Phosphorylation (STY):1000.00	1
Q9Z2D6	Mecp2	Methyl-CpG-binding protein 2	R.EEKS#EDQDLQGLR.D	1653	5429054	10	22	S4:Phosphorylation (STY):1000.00	1

## Sheet: 01_M_C
Accession	GS	Description	Peptide	10lgP	m.z	PepStart	PepEnd	AScore	Spectral Count
A2AAJ9	Obscn	Obscurin	G.RELS#LGPK.Y	1931	4902559	742	749	S4:Phosphorylation (STY):1000.00	1
B2RQC6	Cad	CAD protein	R.IHRAS#DPGLPAEEPK.E	4292	5662736	1855	1869	S5:Phosphorylation (STY):1000.00	1
D3YXG0	Hmcn1	Hemicentin-1	R.GIPAPS#L.T	1874	7343453	2036	2042	S6:Phosphorylation (STY):1000.00	1
E9PVA8	Gcn1	eIF-2-alpha kinase activator GCN1	R.QIGS#VIR.N	2252	4267203	1564	1570	S4:Phosphorylation (STY):1000.00	4
E9QAT4	Sec16a	Protein transport protein Sec16A	K.VIPNLPS#E.G	1585	4747242	1478	1485	S7:Phosphorylation (STY):1000.00	1
O08784	Tcof1	Treacle protein	R.KLS#GDLEAGAPK.N	519	6333099	1189	1200	S3:Phosphorylation (STY):1000.00	1
O35643	Ap1b1	AP-1 complex subunit beta-1	R.QAGS#IS#MDLQ.L	1526	6052161	738	747	S4:Phosphorylation (STY):1000.00;S6:Phosphorylation (STY):1000.00	1
O54916	Reps1	RalBP1-associated Eps domain-containing protein 1	R.HPS#GGNS#.E	2762	8152143	184	190	S3:Phosphorylation (STY):1000.00;S7:Phosphorylation (STY):1000.00	1
O88685	Psmc3	26S proteasome regulatory subunit 6A	R.LLDS#EIKIMK.S	1665	6353292	50	59	S4:Phosphorylation (STY):1000.00	1
P01027	C3	Complement C3	L.IQPGS#VK.V	1718	8083895	1472	1478	S5:Phosphorylation (STY):1000.00	1
P04247	Mb	Myoglobin	F.KNLKS#EEDMK.G	1991	6512943	48	57	S5:Phosphorylation (STY):1000.00	1
P04919	Slc4a1	Band 3 anion transport protein	K.NS#TS#YS#FPGKLR.R	1945	7117672	611	620	S2:Phosphorylation (STY):1000.00;T3:Phosphorylation (STY):1000.00;Y4:Phosphorylation (STY):1000.00	1
P07356	Anxa2	Annexin A2	K.KELPS#ALK.S	1605	4832585	81	88	S5:Phosphorylation (STY):1000.00	1
P08032	Spta1	Spectrin alpha chain erythrocytic 1	K.S#RVLPELEEIR.E	1976	4742485	103	113	S1:Phosphorylation (STY):1000.00	1
P08121	Col3a1	Collagen alpha-1(III) chain	K.GEGGS#PGLPGIAGPR.G	1673	4678864	779	793	S5:Phosphorylation (STY):1000.00	1
P13542	Myh8	Myosin-8	R.KKHADS#VAELGEQIDNLQR.V	6053	7443651	1197	1215	S6:Phosphorylation (STY):1000.00	10
P15864	H1f2	Histone H1.2	M.S#EAAPAAPAAAPPAEKAPAKK.K	413	5067582	2	22	S1:Phosphorylation (STY):1000.00	1
P15864	H1f2	Histone H1.2	M.S#EAAPAAPAAAPPAEKAPAK.K	4547	4747351	2	21	S1:Phosphorylation (STY):1000.00	1
P15864	H1f2	Histone H1.2	M.S#EAAPAAPAAAPPAEKAPAKKK.A	4967	4312271	2	23	S1:Phosphorylation (STY):1000.00	2
P16045	Lgals1	Galectin-1	K.S#FVLNLGK.D	1674	5007471	30	37	S1:Phosphorylation (STY):1000.00;K8:Carbamylation:1000.00	1
P16546	Sptan1	Spectrin alpha chain non-erythrocytic 1	R.WRS#LQQLAEER.S	4093	7483542	1215	1225	S3:Phosphorylation (STY):1000.00	1
P17918	Pcna	Proliferating cell nuclear antigen	R.LIQGS#ILK.K	2535	4762627	6	13	S5:Phosphorylation (STY):1000.00	2
P19246	Nefh	Neurofilament heavy polypeptide	R.QRS#ELEDR.H	3074	5777479	343	350	Q1:Acetylation (N-term):1000.00;S3:Phosphorylation (STY):1000.00	1
P24369	Ppib	Peptidyl-prolyl cis-trans isomerase B	R.DKPLKDVIIVDS#GK.I	2537	8039286	191	204	S12:Phosphorylation (STY):1000.00	1
P26039	Tln1	Talin-1	A.AAQHAAS#APK.A	1697	5162412	934	943	S7:Phosphorylation (STY):1000.00	1
P28665	Mug1	Murinoglobulin-1	Y.KPGQS#VK.F	1527	4122069	139	145	S5:Phosphorylation (STY):1000.00	1
P30412	Ppic	Peptidyl-prolyl cis-trans isomerase C	S.S#GS#S#GVR.K	1632	8892339	24	30	S1:Phosphorylation (STY):1000.00;S3:Phosphorylation (STY):1000.00;S4:Phosphorylation (STY):1000.00	1
P31428	Dpep1	Dipeptidase 1	S.HGLS#PFGK.R	2093	4617121	190	197	S4:Phosphorylation (STY):1000.00	1
P31786	Dbi	Acyl-CoA-binding protein	M.S#QAEFDKAAEEVKR.L	4371	4226962	2	15	S1:Phosphorylation (STY):1000.00	1
P38647	Hspa9	Stress-70 protein mitochondrial	R.S#PAAARPQD.G	1617	9924249	20	28	S1:Phosphorylation (STY):1000.00	1
P41216	Acsl1	Long-chain-fatty-acid--CoA ligase 1	R.GIQVS#NNGPCLG.S	1878	4328507	100	111	S5:Phosphorylation (STY):1000.00;C10:Carboxymethyl:1000.00	1
P51859	Hdgf	Hepatoma-derived growth factor	R.AGDVLEDS#PKRPK.E	5126	4979114	158	170	S8:Phosphorylation (STY):1000.00	3
P55302	Lrpap1	Alpha-2-macroglobulin receptor-associated protein	L.AELHS#DLKIQER.D	2228	5069125	80	91	S5:Phosphorylation (STY):1000.00	1
P58871	Tnks1bp1	182 kDa tankyrase-1-binding protein	R.EGTS#AMAS#PL.P	1508	10363497	8	16	T3:Phosphorylation (STY):1000.00;S7:Phosphorylation (STY):1000.00	1
P62270	Rps18	40S ribosomal protein S18	M.S#LVIPEKFQHILR.V	2626	4157285	2	14	S1:Phosphorylation (STY):1000.00	1
P70670	Naca	Nascent polypeptide-associated complex subunit alpha muscle-specific form	T.TS#PS#PQKIPK.V	1984	385842	1301	1309	T1:Phosphorylation (STY):1000.00;S3:Phosphorylation (STY):1000.00	1
P97479	Myo7a	Unconventional myosin-VIIa	K.WPLLFS#R.F	1566	4997418	1466	1472	S6:Phosphorylation (STY):1000.00	1
Q01149	Col1a2	Collagen alpha-2(I) chain	A.AGPS#GPIGS#R.G	1679	5297104	606	615	S4:Phosphorylation (STY):1000.00;S9:Phosphorylation (STY):1000.00	1
Q01853	Vcp	Transitional endoplasmic reticulum ATPase	K.GDDLS#TS#AILK.Q	1582	11925002	9	18	S5:Phosphorylation (STY):1000.00;T6:Phosphorylation (STY):1000.00	2
Q02257	Jup	Junction plakoglobin	R.ALMGS#PQLVAAVVR.T	6224	7463915	178	191	S5:Phosphorylation (STY):1000.00	1
Q06890	Clu	Clusterin	S.LLNS#LEEAK.K	1548	3661815	69	77	S4:Phosphorylation (STY):1000.00	1
Q08091	Cnn1	Calponin-1	K.LQPGS#VK.K	1718	8083895	67	73	S5:Phosphorylation (STY):1000.00	2
Q0KL02	Trio	Triple functional domain protein	V.S#AIEELVK.S	1615	4847428	1911	1918	S1:Phosphorylation (STY):1000.00	1
Q3TVI8	Pbxip1	Pre-B-cell leukemia transcription factor-interacting protein 1	Q.KEELQS#LLHQPK.G	1596	7653931	293	304	S6:Phosphorylation (STY):1000.00	1
Q4VA53	Pds5b	Sister chromatid cohesion protein PDS5 homolog B	R.HKEELLENEDEQNS#PPKKGK.R	1897	6080387	1268	1287	S14:Phosphorylation (STY):1000.00	1
Q60847	Col12a1	Collagen alpha-1(XII) chain	K.RQEFYS#VS#R.L	2023	6227482	1427	1434	Y5:Phosphorylation (STY):1000.00;S7:Phosphorylation (STY):1000.00	1
Q60847	Col12a1	Collagen alpha-1(XII) chain	S.FHKVHIVVTS#S#K.S	2065	7278479	2650	2660	T9:Phosphorylation (STY):1000.00;S10:Phosphorylation (STY):1000.00	1
Q60854	Serpinb6a	Serpin B6	K.CS#GNGGG.D	2561	689158	62	68	C1:Carboxymethyl:1000.00;S2:Phosphorylation (STY):1000.00	20
Q60902	Eps15l1	Epidermal growth factor receptor substrate 15-like 1	R.DMLS#DVR.Q	2104	4581894	459	465	S4:Phosphorylation (STY):1000.00	1
Q61768	Kif5b	Kinesin-1 heavy chain	A.TS#LAS#IDAELQKLK.E	2013	7953851	529	541	T1:Phosphorylation (STY):1000.00;S4:Phosphorylation (STY):1000.00	1
Q61768	Kif5b	Kinesin-1 heavy chain	V.EQQIQS#HR.E	2689	11054835	702	709	S6:Phosphorylation (STY):1000.00	1
Q62351	Tfrc	Transferrin receptor protein 1	K.S#S#VGTS#GLLLK.L	1604	1214479	422	431	S1:Phosphorylation (STY):1000.00;S2:Phosphorylation (STY):1000.00;T5:Phosphorylation (STY):1000.00	1
Q63870	Col7a1	Collagen alpha-1(VII) chain	G.S#KGEQGLPGER.G	1547	6192775	1914	1924	S1:Phosphorylation (STY):1000.00	1
Q640N1	Aebp1	Adipocyte enhancer-binding protein 1	K.QPRPTS#PS#RR.R	1538	6277832	252	260	T5:Phosphorylation (STY):1000.00;S7:Phosphorylation (STY):1000.00	1
Q69ZN7	Myof	Myoferlin	R.LQS#NIEAVK.S	4173	3611782	654	662	S3:Phosphorylation (STY):1000.00	1
Q6NV83	U2surp	U2 snRNP-associated SURP motif-containing protein	I.TES#LSILK.T	1665	4857474	578	585	S3:Phosphorylation (STY):1000.00	1
Q6NZJ6	Eif4g1	Eukaryotic translation initiation factor 4 gamma 1	K.AWKPS#S#K.R	1869	4821946	737	743	S5:Phosphorylation (STY):1000.00;S6:Phosphorylation (STY):1000.00	1
Q6NZJ6	Eif4g1	Eukaryotic translation initiation factor 4 gamma 1	R.QS#NWVPR.R	159	9664162	991	997	S2:Phosphorylation (STY):1000.00	1
Q6P549	Inppl1	Phosphatidylinositol 3 4 5-trisphosphate 5-phosphatase 2	R.KDFIFVS#AR.K	1988	5817905	392	400	S7:Phosphorylation (STY):1000.00	1
Q6P5E4	Uggt1	UDP-glucose:glycoprotein glucosyltransferase 1	R.KGRS#DDIYS#R.I	1623	6352565	1169	1177	S4:Phosphorylation (STY):1000.00;Y8:Phosphorylation (STY):1000.00	1
Q6PDK2	Kmt2d	Histone-lysine N-methyltransferase 2D	R.ALS#PVIPIIPR.T	724	6283621	4787	4797	S3:Phosphorylation (STY):1000.00	1
Q6PIC6	Atp1a3	Sodium/potassium-transporting ATPase subunit alpha-3	K.KDDKS#S#PK.K	2128	5327046	5	12	S5:Phosphorylation (STY):1000.00;S6:Phosphorylation (STY):1000.00	1
Q6ZWR6	Syne1	Nesprin-1	K.WINS#HLAKR.K	1556	602797	36	44	S4:Phosphorylation (STY):1000.00	1
Q6ZWR6	Syne1	Nesprin-1	R.LS#QPLPDHH.E	2333	11234905	7699	7707	S2:Phosphorylation (STY):1000.00	1
Q70IV5	Synm	Synemin	R.S#LQLGPK.E	1891	822408	1262	1268	S1:Phosphorylation (STY):1000.00	1
Q80X50	Ubap2l	Ubiquitin-associated protein 2-like	K.S#GGPS#GR.G	1634	7772322	162	168	S1:Phosphorylation (STY):1000.00;S5:Phosphorylation (STY):1000.00	1
Q8BMA6	Srp68	Signal recognition particle subunit SRP68	K.S#AIEAFNK.C	2165	480213	205	212	S1:Phosphorylation (STY):1000.00	1
Q8BTM8	Flna	Filamin-A	P.S#LDLS#KIK.V	1748	5322444	968	975	S1:Phosphorylation (STY):1000.00;S5:Phosphorylation (STY):1000.00	1
Q8BZM1	Glmn	Glomulin	E.ELQS#IIK.R	2479	4557376	5	11	S4:Phosphorylation (STY):1000.00	2
Q8CHR6	Dpyd	Dihydropyrimidine dehydrogenase [NADP(+)]	K.EALS#PIK.F	2114	4192125	449	455	S4:Phosphorylation (STY):1000.00	1
Q8CHS7	Dhrs7c	Dehydrogenase/reductase SDR family member 7C	K.IS#LELDK.K	1625	4492159	138	144	S2:Phosphorylation (STY):1000.00	1
Q8CJ19	Mical3	[F-actin]-monooxygenase MICAL3	K.LGQTS#IS#RK.R	1622	5317412	657	664	T4:Phosphorylation (STY):1000.00;S6:Phosphorylation (STY):1000.00	1
Q8K310	Matr3	Matrin-3	K.KEPS#DKAVK.K	285	5412644	692	700	S4:Phosphorylation (STY):1000.00	1
Q8R2Q0	Trim29	Tripartite motif-containing protein 29	R.S#PPGPS#G.S	2143	7582174	21	27	S1:Phosphorylation (STY):1000.00;S6:Phosphorylation (STY):1000.00	1
Q8VHK9	Dhx36	ATP-dependent DNA/RNA helicase DHX36	S.WS#RDGGPR.G	2262	10104108	9	16	S2:Phosphorylation (STY):1000.00	1
Q91VW5	Golga4	Golgin subfamily A member 4	K.EVARLKEAVS#GQ.D	1634	4562318	1108	1119	S10:Phosphorylation (STY):1000.00	1
Q91VW5	Golga4	Golgin subfamily A member 4	K.ELEHVNS#S#VK.S	1585	6512573	1622	1631	S7:Phosphorylation (STY):1000.00;S8:Phosphorylation (STY):1000.00	1
Q91YT7	Ythdf2	YTH domain-containing family protein 2	R.GS#GFGHN.G	2594	7552482	358	364	S2:Phosphorylation (STY):1000.00	3
Q921H8	Acaa1a	3-ketoacyl-CoA thiolase A peroxisomal	R.AS#RGGFK.N	2175	8023581	51	57	S2:Phosphorylation (STY):1000.00	1
Q922Q4	Pycr2	Pyrroline-5-carboxylate reductase 2	F.LES#GGFR.S	1814	8453555	245	251	S3:Phosphorylation (STY):1000.00	1
Q922W5	Pycr1	Pyrroline-5-carboxylate reductase 1 mitochondrial	V.LES#GGFR.S	1814	8453555	245	251	S3:Phosphorylation (STY):1000.00	1
Q925B0	Pawr	PRKC apoptosis WT1 regulator protein	L.PRAAPGS#R.R	2207	8914145	91	98	S7:Phosphorylation (STY):1000.00	1
Q9CZ44	Nsfl1c	NSFL1 cofactor p47	R.KKS#PNELVDDLFK.G	5293	8069009	112	124	S3:Phosphorylation (STY):1000.00	1
Q9EP72	Emc7	ER membrane protein complex subunit 7	G.S#GVGLGDR.F	1539	8403664	36	43	S1:Phosphorylation (STY):1000.00	1
Q9JLQ0	Cd2ap	CD2-associated protein	L.ILQPLGS#R.T	1992	4822581	246	253	S7:Phosphorylation (STY):1000.00	1
Q9JLQ0	Cd2ap	CD2-associated protein	I.LQPLGS#R.T	1884	8504148	247	253	S6:Phosphorylation (STY):1000.00	1
Q9QYJ0	Dnaja2	DnaJ homolog subfamily A member 2	R.GS#GGGQR.R	2415	6982576	381	387	S2:Phosphorylation (STY):1000.00	2
Q9QYY8	Spast	Spastin	P.APAAGS#PPKR.N	1539	10315029	37	46	S6:Phosphorylation (STY):1000.00	1
Q9WU79	Prodh	Proline dehydrogenase 1 mitochondrial	P.PAS#PEALR.G	1888	9204297	30	37	S3:Phosphorylation (STY):1000.00	1
Q9Z0U1	Tjp2	Tight junction protein ZO-2	R.DAS#PPPAFKPEPPK.A	2517	7793722	966	979	S3:Phosphorylation (STY):1000.00	1
Q9Z1R2	Bag6	Large proline-rich protein BAG6	R.QQLRS#DIQK.R	1764	3991999	1122	1130	S5:Phosphorylation (STY):1000.00	1
Q9Z2N8	Actl6a	Actin-like protein 6A	M.EAIS#PLK.N	2114	4192125	83	89	S4:Phosphorylation (STY):1000.00	1
Q9Z2Z9	Gfpt2	Glutamine--fructose-6-phosphate aminotransferase [isomerizing] 2	K.EVLS#LDEK.I	165	10124652	520	527	S4:Phosphorylation (STY):1000.00	1
Q9Z315	Sart1	U4/U6.U5 tri-snRNP-associated protein 1	Q.DGDFGS#R.L	1518	4171435	432	438	S6:Phosphorylation (STY):1000.00	1
Q9Z329	Itpr2	Inositol 1 4 5-trisphosphate receptor type 2	R.IVKEILIRLS#K.L	1542	6964282	1181	1191	S10:Phosphorylation (STY):1000.00	1

## Sheet: 06_F_A
Accession	GS	Description	Peptide	10lgP	m.z	PepStart	PepEnd	AScore	Spectral Count
A2AAJ9	Obscn	Obscurin	K.AAPVEWRKGS#K.T	176	4368883	4597	4607	S10:Phosphorylation (STY):1000.00	1
A2AF47	Dock11	Dedicator of cytokinesis protein 11	K.HVFAS#LR.S	1999	4552247	1455	1461	S5:Phosphorylation (STY):1000.00	1
A2AGL3	Ryr3	Ryanodine receptor 3	K.MS#AKELVK.V	2459	4932411	4168	4175	S2:Phosphorylation (STY):1000.00	1
C0HKE1	H2ac24	Histone H2A type 1-B	R.S#S#RAGLQFPVGR.V	3446	7178134	19	30	S1:Phosphorylation (STY):1000.00;S2:Phosphorylation (STY):1000.00	89
E9PVA8	Gcn1	eIF-2-alpha kinase activator GCN1	R.QIGS#VIR.N	2252	4267203	1564	1570	S4:Phosphorylation (STY):1000.00	1
E9Q7G0	Numa1	Nuclear mitotic apparatus protein 1	A.QLLAERS#RFEDEK.Q	1829	8509033	447	459	S7:Phosphorylation (STY):1000.00	1
O08784	Tcof1	Treacle protein	R.KLS#GDLEAGAPK.N	519	6333099	1189	1200	S3:Phosphorylation (STY):1000.00	1
O09164	Sod3	Extracellular superoxide dismutase [Cu-Zn]	R.QLGPGS#R.L	2577	7943604	100	106	S6:Phosphorylation (STY):1000.00	1
O54916	Reps1	RalBP1-associated Eps domain-containing protein 1	R.HPS#GGNS#.E	2762	8152143	184	190	S3:Phosphorylation (STY):1000.00;S7:Phosphorylation (STY):1000.00	1
O89090	Sp1	Transcription factor Sp1	R.AS#GDPGK.K	1741	7112651	617	623	S2:Phosphorylation (STY):1000.00	1
P09041	Pgk2	Phosphoglycerate kinase 2	G.KKIS#ADPAK.V	2367	5192701	138	146	S4:Phosphorylation (STY):1000.00	1
P13542	Myh8	Myosin-8	R.KKHADS#VAELGEQIDNLQR.V	6053	7443651	1197	1215	S6:Phosphorylation (STY):1000.00	5
P13542	Myh8	Myosin-8	K.RQAEEAEEQS#NANLAK.F	294	4677082	1883	1898	S10:Phosphorylation (STY):1000.00	2
P13542	Myh8	Myosin-8	R.IQLELNQVKS#EIDRK.I	4959	6316654	1564	1578	S10:Phosphorylation (STY):1000.00	3
P15864	H1f2	Histone H1.2	M.S#EAAPAAPAAAPPAEKAPAKK.K	413	5067582	2	22	S1:Phosphorylation (STY):1000.00	2
P15864	H1f2	Histone H1.2	M.S#EAAPAAPAAAPPAEKAPAKKK.A	4967	4312271	2	23	S1:Phosphorylation (STY):1000.00	2
P21614	Gc	Vitamin D-binding protein	N.T#S#PAELK.D	204	905348	433	439	T1:Phosphorylation (STY):1000.00;S2:Phosphorylation (STY):1000.00	1
P26039	Tln1	Talin-1	N.QLT#S#DY#GR.L	1855	5901798	1888	1895	T3:Phosphorylation (STY):1000.00;S4:Phosphorylation (STY):1000.00;Y6:Phosphorylation (STY):1000.00	1
P28271	Aco1	Cytoplasmic aconitate hydratase	F.S#IRVLLEAAVR.N	2216	436243	38	48	S1:Phosphorylation (STY):1000.00	1
P31786	Dbi	Acyl-CoA-binding protein	M.S#QAEFDKAAEEVKR.L	4371	4226962	2	15	S1:Phosphorylation (STY):1000.00	1
P39061	Col18a1	Collagen alpha-1(XVIII) chain	Q.GVQGPS#GPK.G	2193	9064151	1310	1318	S6:Phosphorylation (STY):1000.00	1
P43275	H1f1	Histone H1.1	K.AVKPKAS#K.A	1872	454756	186	193	S7:Phosphorylation (STY):1000.00	1
P47962	Rpl5	60S ribosomal protein L5	W.NRPKMS#LAQK.K	1588	6268173	267	276	S6:Phosphorylation (STY):1000.00	1
P51859	Hdgf	Hepatoma-derived growth factor	R.AGDVLEDS#PKRPK.E	5126	4979114	158	170	S8:Phosphorylation (STY):1000.00	1
P58871	Tnks1bp1	182 kDa tankyrase-1-binding protein	L.AELPS#AR.K	1672	4121885	73	79	S5:Phosphorylation (STY):1000.00	1
P62874	Gnb1	Guanine nucleotide-binding protein G(I)/G(S)/G(T) subunit beta-1	MS#ELDQLR.Q	2861	5362351	1	8	S2:Phosphorylation (STY):1000.00	2
Q01149	Col1a2	Collagen alpha-2(I) chain	R.GPAGS#PGK.A	151	7503221	139	146	S5:Phosphorylation (STY):1000.00	1
Q01853	Vcp	Transitional endoplasmic reticulum ATPase	L.AIRES#IES#EIR.R	1633	3664163	698	708	S5:Phosphorylation (STY):1000.00;S8:Phosphorylation (STY):1000.00	1
Q02257	Jup	Junction plakoglobin	R.ALMGS#PQLVAAVVR.T	6224	7463915	178	191	S5:Phosphorylation (STY):1000.00	2
Q05BC3	Eml1	Echinoderm microtubule-associated protein-like 1	K.S#ALADVVR.R	1671	4557261	57	64	S1:Phosphorylation (STY):1000.00	1
Q05D44	Eif5b	Eukaryotic translation initiation factor 5B	K.KT#PQQLES#K.E	1583	4068397	452	460	T2:Phosphorylation (STY):1000.00;S8:Phosphorylation (STY):1000.00	1
Q2KN98	Specc1l	Cytospin-A	N.ALGFS#LEQR.L	1543	5507637	274	282	S5:Phosphorylation (STY):1000.00	1
Q3TDD9	Ppp1r21	Protein phosphatase 1 regulatory subunit 21	K.NLHEDLS#GR.L	1866	5607458	206	214	S7:Phosphorylation (STY):1000.00	1
Q3UGY8	Arfgef3	Brefeldin A-inhibited guanine nucleotide-exchange protein 3	R.RCS#QLLAK.I	1531	10564967	1392	1399	C2:Carboxymethyl:1000.00;S3:Phosphorylation (STY):1000.00	1
Q3UV70	Pdp1	[Pyruvate dehydrogenase [acetyl-transferring]]-phosphatase 1 mitochondrial	K.WS#IDLQK.R	193	4852224	360	366	S2:Phosphorylation (STY):1000.00	1
Q4VAE3	Tmem65	Transmembrane protein 65	MS#RLLPLLGS#R.T	1827	7018345	1	11	S2:Phosphorylation (STY):1000.00;S10:Phosphorylation (STY):1000.00	1
Q60604	Scin	Adseverin	K.EPAHLLS#LFK.D	1956	6178207	478	487	S7:Phosphorylation (STY):1000.00	1
Q60675	Lama2	Laminin subunit alpha-2	R.AES#LEEFIK.G	181	5732644	1671	1679	S3:Phosphorylation (STY):1000.00	1
Q60854	Serpinb6a	Serpin B6	K.CS#GNGGG.D	2561	689158	62	68	C1:Carboxymethyl:1000.00;S2:Phosphorylation (STY):1000.00	14
Q61216	Mre11a	Double-strand break repair protein MRE11	R.QQPS#RNVAPK.N	2463	6027977	628	637	S4:Phosphorylation (STY):1000.00	1
Q62261	Sptbn1	Spectrin beta chain non-erythrocytic 1	A.KDEQS#AVS#MLK.K	1542	6982865	1622	1632	S5:Phosphorylation (STY):1000.00;S8:Phosphorylation (STY):1000.00	1
Q69ZN7	Myof	Myoferlin	Q.KGY#S#KLK.I	2568	492219	1460	1466	Y3:Phosphorylation (STY):1000.00;S4:Phosphorylation (STY):1000.00	1
Q69ZN7	Myof	Myoferlin	R.LQS#NIEAVK.S	4173	3611782	654	662	S3:Phosphorylation (STY):1000.00	1
Q6A0A9	Fam120a	Constitutive coactivator of PPAR-gamma-like protein 1	D.T#S#DLDAIAK.D	2163	5472097	296	304	T1:Phosphorylation (STY):1000.00;S2:Phosphorylation (STY):1000.00	2
Q6PDK2	Kmt2d	Histone-lysine N-methyltransferase 2D	R.ALS#PVIPIIPR.T	724	6283621	4787	4797	S3:Phosphorylation (STY):1000.00	1
Q6ZWR6	Syne1	Nesprin-1	R.LS#QPLPDHH.E	2333	11234905	7699	7707	S2:Phosphorylation (STY):1000.00	1
Q8BG05	Hnrnpa3	Heterogeneous nuclear ribonucleoprotein A3	P.QPDS#GRRR.R	172	1051489	11	18	S4:Phosphorylation (STY):1000.00	1
Q8BRN9	Cc2d1b	Coiled-coil and C2 domain-containing protein 1B	R.S#RKPAPK.G	1582	4322291	62	68	S1:Phosphorylation (STY):1000.00	1
Q8BYA0	Tbcd	Tubulin-specific chaperone D	E.LES#LFPR.S	1519	9414573	948	954	S3:Phosphorylation (STY):1000.00	1
Q8BZM1	Glmn	Glomulin	E.ELQS#IIK.R	2479	4557376	5	11	S4:Phosphorylation (STY):1000.00	2
Q8K010	Oplah	5-oxoprolinase	R.EEALLS#VLT#ERR.A	2274	7883705	1188	1199	S6:Phosphorylation (STY):1000.00;T9:Phosphorylation (STY):1000.00	1
Q8K310	Matr3	Matrin-3	K.KEPS#DKAVK.K	285	5412644	692	700	S4:Phosphorylation (STY):1000.00	2
Q8R054	Srpx2	Sushi repeat-containing protein SRPX2	E.QQLS#AGIIEELR.Q	1831	7188555	398	409	S4:Phosphorylation (STY):1000.00	1
Q8VEE1	Lmcd1	LIM and cysteine-rich domains protein 1	R.KICKS#CK.C	1906	5032137	45	51	C3:Carboxymethyl:1000.00;S5:Phosphorylation (STY):1000.00;C6:Carboxymethyl:1000.00	1
Q8VHX6	Flnc	Filamin-C	E.NVS#VALEFLER.E	1688	45289	100	110	S3:Phosphorylation (STY):1000.00	1
Q91VX2	Ubap2	Ubiquitin-associated protein 2	R.T#EREAS#R.G	1771	5046809	124	130	T1:Phosphorylation (STY):1000.00;S6:Phosphorylation (STY):1000.00	1
Q923B6	Steap4	Metalloreductase STEAP4	L.AIS#IPNR.V	1792	4257128	239	245	S3:Phosphorylation (STY):1000.00	1
Q99JR1	Sfxn1	Sideroflexin-1	L.EDELQAS#IQR.T	1511	4235231	299	308	S7:Phosphorylation (STY):1000.00	1
Q99M74	Krt82	Keratin type II cuticular Hb2	R.NFQLS#PR.C	318	4712157	5	11	S5:Phosphorylation (STY):1000.00	1
Q9D2D7	Zfp687	Zinc finger protein 687	K.KEHGKS#VK.K	2393	4967541	985	992	S6:Phosphorylation (STY):1000.00	1
Q9D4H2	Gcc1	GRIP and coiled-coil domain-containing protein 1	R.LPS#GGS#WWPS#GK.R	1933	7497579	766	777	S3:Phosphorylation (STY):1000.00;S6:Phosphorylation (STY):1000.00;S10:Phosphorylation (STY):1000.00	1
Q9D7Q1	Chit1	Chitotriosidase-1	Q.KGT#PAS#K.L	1798	8483369	253	259	T3:Phosphorylation (STY):1000.00;S6:Phosphorylation (STY):1000.00	2
Q9DBL1	Acadsb	Short/branched chain specific acyl-CoA dehydrogenase mitochondrial	K.HAS#EEQK.A	1703	9083463	153	159	S3:Phosphorylation (STY):1000.00	1
Q9EPU4	Cpsf1	Cleavage and polyadenylation specificity factor subunit 1	R.GAAEGPS#K.K	184	7963236	1316	1323	S7:Phosphorylation (STY):1000.00	1
Q9ET80	Jph1	Junctophilin-1	K.VLEKPPS#PK.E	435	5377828	442	450	S7:Phosphorylation (STY):1000.00	1
Q9QXS1	Plec	Plectin	R.RQVEEEIMALKVS#FEK.A	3613	6726642	2066	2081	S13:Phosphorylation (STY):1000.00	1
Q9QXS1	Plec	Plectin	E.EVY#S#ELQAR.E	1698	4188299	3367	3375	Y3:Phosphorylation (STY):1000.00;S4:Phosphorylation (STY):1000.00	1
Q9QY23	Pkp3	Plakophilin-3	K.KQARS#LQAVP.R	1621	5893101	355	364	S5:Phosphorylation (STY):1000.00	1
Q9R0H5	Krt71	Keratin type II cytoskeletal 71	R.S#EIENAKK.Q	1611	4997324	361	368	S1:Phosphorylation (STY):1000.00	1
Q9WTQ5	Akap12	A-kinase anchor protein 12	MGAGS#S#T#EQ.R	1538	11072512	1	9	S5:Phosphorylation (STY):1000.00;S6:Phosphorylation (STY):1000.00;T7:Phosphorylation (STY):1000.00	1
Q9WU78	Pdcd6ip	Programmed cell death 6-interacting protein	A.AELIKNVAS#R.Y	1638	590803	281	290	S9:Phosphorylation (STY):1000.00	1

## Sheet: 06_M_A
Accession	GS	Description	Peptide	10lgP	m.z	PepStart	PepEnd	AScore	Spectral Count
A2AQP0	Myh7b	Myosin-7B	S.AAQS#LEELR.R	2015	36617	1315	1323	S4:Phosphorylation (STY):1000.00	2
D3Z7P3	Gls	Glutaminase kidney isoform mitochondrial	T.ALKS#T#GLR.T	2067	5032252	167	174	S4:Phosphorylation (STY):1000.00;T5:Phosphorylation (STY):1000.00	1
E9PVA8	Gcn1	eIF-2-alpha kinase activator GCN1	R.QIGS#VIR.N	2252	4267203	1564	1570	S4:Phosphorylation (STY):1000.00	1
E9PVX6	Mki67	Proliferation marker protein Ki-67	K.RHVS#PEPVK.M	1582	1128553	2977	2985	S4:Phosphorylation (STY):1000.00	1
F6ZDS4	Tpr	Nucleoprotein TPR	H.EIS#HLKK.K	1572	4677443	921	927	S3:Phosphorylation (STY):1000.00	1
O08749	Dld	Dihydrolipoyl dehydrogenase mitochondrial	F.AANS#RAK.T	1945	7973696	424	430	S4:Phosphorylation (STY):1000.00	1
O08784	Tcof1	Treacle protein	L.LS#GKS#PK.K	1503	4386835	150	156	S2:Phosphorylation (STY):1000.00;S5:Phosphorylation (STY):1000.00	1
O54916	Reps1	RalBP1-associated Eps domain-containing protein 1	R.HPS#GGNS#.E	2762	8152143	184	190	S3:Phosphorylation (STY):1000.00;S7:Phosphorylation (STY):1000.00	4
O70589	Cask	Peripheral plasma membrane protein CASK	H.CVLLAS#K.E	1799	8714078	146	152	C1:Carboxymethyl:1000.00;S6:Phosphorylation (STY):1000.00	1
O88990	Actn3	Alpha-actinin-3	K.ALDFIAS#.K	1707	4086816	109	115	S7:Phosphorylation (STY):1000.00	3
P08032	Spta1	Spectrin alpha chain erythrocytic 1	K.S#RVLPELEEIR.E	1976	4742485	103	113	S1:Phosphorylation (STY):1000.00	1
P13542	Myh8	Myosin-8	R.KKHADS#VAELGEQIDNLQR.V	6053	7443651	1197	1215	S6:Phosphorylation (STY):1000.00	5
P15864	H1f2	Histone H1.2	M.S#EAAPAAPAAAPPAEKAPAKK.K	413	5067582	2	22	S1:Phosphorylation (STY):1000.00	2
P15864	H1f2	Histone H1.2	M.S#EAAPAAPAAAPPAEKAPAK.K	4547	4747351	2	21	S1:Phosphorylation (STY):1000.00	2
P17918	Pcna	Proliferating cell nuclear antigen	R.LIQGS#ILK.K	2535	4762627	6	13	S5:Phosphorylation (STY):1000.00	1
P21981	Tgm2	Protein-glutamine gamma-glutamyltransferase 2	R.KLVAEVS#LK.N	1902	10665886	601	609	S7:Phosphorylation (STY):1000.00	1
P28665	Mug1	Murinoglobulin-1	S.T#GS#FS#QK.F	1574	9942807	1285	1291	T1:Phosphorylation (STY):1000.00;S3:Phosphorylation (STY):1000.00;S5:Phosphorylation (STY):1000.00	1
P31786	Dbi	Acyl-CoA-binding protein	M.S#QAEFDKAAEEVKR.L	4371	4226962	2	15	S1:Phosphorylation (STY):1000.00	2
P42125	Eci1	Enoyl-CoA delta isomerase 1 mitochondrial	K.LENDKS#IR.G	2315	10544961	72	79	S6:Phosphorylation (STY):1000.00	1
P50446	Krt6a	Keratin type II cytoskeletal 6A	R.AEAES#WY#QT#K.Y	1505	3638671	339	348	S5:Phosphorylation (STY):1000.00;Y7:Phosphorylation (STY):1000.00;T9:Phosphorylation (STY):1000.00	3
P51125	Cast	Calpastatin	I.KPEHS#EK.L	1501	4677025	678	684	S5:Phosphorylation (STY):1000.00	1
P51125	Cast	Calpastatin	K.KS#KGGPK.E	1844	7813969	130	136	S2:Phosphorylation (STY):1000.00	1
P51859	Hdgf	Hepatoma-derived growth factor	R.RAGDVLEDS#PKRPK.E	3282	5499453	157	170	S9:Phosphorylation (STY):1000.00	1
P70670	Naca	Nascent polypeptide-associated complex subunit alpha muscle-specific form	P.S#PRKGS#K.K	1576	4601942	1382	1388	S1:Phosphorylation (STY):1000.00;S6:Phosphorylation (STY):1000.00	1
P97429	Anxa4	Annexin A4	Q.KDIEQS#IK.S	2501	5207553	218	225	S6:Phosphorylation (STY):1000.00	1
P97499	Tep1	Telomerase protein component 1	R.CEGPVS#C.L	1669	8902316	2595	2601	C1:Carboxymethyl:1000.00;S6:Phosphorylation (STY):1000.00;C7:Carboxymethyl:1000.00	1
Q01149	Col1a2	Collagen alpha-2(I) chain	G.PLGIS#GPPGAR.G	1864	5512765	902	912	S5:Phosphorylation (STY):1000.00	1
Q01149	Col1a2	Collagen alpha-2(I) chain	K.GVKGHS#GMDGLK.G	1538	633291	184	195	S6:Phosphorylation (STY):1000.00	1
Q02248	Ctnnb1	Catenin beta-1	K.S#GGIPALV.K	1634	7933896	234	241	S1:Phosphorylation (STY):1000.00	1
Q02257	Jup	Junction plakoglobin	R.ALMGS#PQLVAAVVR.T	6224	7463915	178	191	S5:Phosphorylation (STY):1000.00	1
Q02257	Jup	Junction plakoglobin	K.S#GGIPALV.R	1634	7933896	225	232	S1:Phosphorylation (STY):1000.00	1
Q08642	Padi2	Protein-arginine deiminase type-2	P.KEDCS#DEK.V	1917	3644608	172	179	C4:Carboxymethyl:1000.00;S5:Phosphorylation (STY):1000.00	1
Q11011	Npepps	Puromycin-sensitive aminopeptidase	K.QILS#ADLR.S	1514	4982493	738	745	S4:Phosphorylation (STY):1000.00	1
Q5F226	Fat2	Protocadherin Fat 2	R.HALT#VKAEDQGS#PQR.H	1861	5995969	1626	1640	T4:Phosphorylation (STY):1000.00;S12:Phosphorylation (STY):1000.00	1
Q5I012	Slc38a10	Putative sodium-coupled neutral amino acid transporter 10	R.KEDS#RPGNR.D	1807	5697557	589	597	S4:Phosphorylation (STY):1000.00	1
Q5SUA5	Myo1g	Unconventional myosin-Ig	L.QGDVAFGHS#KLFIR.S	1722	4144579	687	700	S9:Phosphorylation (STY):1000.00	1
Q60854	Serpinb6a	Serpin B6	K.CS#GNGGG.D	2561	689158	62	68	C1:Carboxymethyl:1000.00;S2:Phosphorylation (STY):1000.00	24
Q61292	Lamb2	Laminin subunit beta-2	K.S#LNS#AGERAR.Q	1763	6107463	1653	1662	S1:Phosphorylation (STY):1000.00;S4:Phosphorylation (STY):1000.00	1
Q61879	Myh10	Myosin-10	K.QQQLS#ALK.V	21	4982455	810	817	S5:Phosphorylation (STY):1000.00	1
Q62419	Sh3gl1	Endophilin-A2	MS#VAGLK.K	2222	7853621	1	7	S2:Phosphorylation (STY):1000.00	1
Q64669	Nqo1	NAD(P)H dehydrogenase [quinone] 1	L.S#PDIVAEHK.K	2179	5382495	82	90	S1:Phosphorylation (STY):1000.00	1
Q69ZN7	Myof	Myoferlin	R.LQS#NIEAVK.S	4173	3611782	654	662	S3:Phosphorylation (STY):1000.00	1
Q6A065	Cep170	Centrosomal protein of 170 kDa	R.VIQNES#K.R	1512	8974055	794	800	S6:Phosphorylation (STY):1000.00	1
Q6PDK2	Kmt2d	Histone-lysine N-methyltransferase 2D	R.ALS#PVIPIIPR.T	724	6283621	4787	4797	S3:Phosphorylation (STY):1000.00	1
Q7TMF5	Serpina12	Serpin A12	K.WKS#LLS#KR.V	1727	5892854	295	302	S3:Phosphorylation (STY):1000.00;S6:Phosphorylation (STY):1000.00	1
Q8BH61	F13a1	Coagulation factor XIII A chain	K.QKS#IILT#IPK.I	1621	6508337	623	632	S3:Phosphorylation (STY):1000.00;T7:Phosphorylation (STY):1000.00	1
Q8BWB1	Synpo2l	Synaptopodin 2-like protein	R.IS#VPAAR.T	196	7933896	611	617	S2:Phosphorylation (STY):1000.00	1
Q8BZM1	Glmn	Glomulin	E.ELQS#IIK.R	2479	4557376	5	11	S4:Phosphorylation (STY):1000.00	1
Q8CGC6	Rbm28	RNA-binding protein 28	R.KNENAES#PK.K	162	5487361	91	99	S7:Phosphorylation (STY):1000.00	1
Q8CIE6	Copa	Coatomer subunit alpha	V.KGLS#FHPK.R	219	4972502	13	20	S4:Phosphorylation (STY):1000.00	1
Q8JZQ2	Afg3l2	AFG3-like protein 2	K.GRAS#IFKVH.L	1543	5477776	481	489	S4:Phosphorylation (STY):1000.00	1
Q8K310	Matr3	Matrin-3	K.KEPS#DKAVK.K	285	5412644	692	700	S4:Phosphorylation (STY):1000.00	1
Q8VC30	Tkfc	Triokinase/FMN cyclase	K.AVKS#AEAAA.E	1993	4492033	523	531	S4:Phosphorylation (STY):1000.00	1
Q8VDD5	Myh9	Myosin-9	K.NGFEPAS#LK.E	17	5217311	39	47	S7:Phosphorylation (STY):1000.00	2
Q8VIJ6	Sfpq	Splicing factor proline- and glutamine-rich	K.GIVEFAS#KPAARK.A	1715	7273774	406	418	S7:Phosphorylation (STY):1000.00	1
Q91VH2	Snx9	Sorting nexin-9	D.KLVAT#S#K.I	1818	9064111	522	528	T5:Phosphorylation (STY):1000.00;S6:Phosphorylation (STY):1000.00	1
Q91VX2	Ubap2	Ubiquitin-associated protein 2	S.S#VPAPKK.T	1551	8064141	661	667	S1:Phosphorylation (STY):1000.00	1
Q91YT7	Ythdf2	YTH domain-containing family protein 2	R.GS#GFGHN.G	2594	7552482	358	364	S2:Phosphorylation (STY):1000.00	2
Q99N92	Mrpl27	39S ribosomal protein L27 mitochondrial	K.NLGGKS#R.G	1907	8113834	41	47	S6:Phosphorylation (STY):1000.00	1
Q9CZ44	Nsfl1c	NSFL1 cofactor p47	R.KKS#PNELVDDLFK.G	5293	8069009	112	124	S3:Phosphorylation (STY):1000.00	1
Q9D8U8	Snx5	Sorting nexin-5	L.IEMS#ELEIK.H	1826	5862664	377	385	S4:Phosphorylation (STY):1000.00	1
Q9D952	Evpl	Envoplakin	K.QLS#ALADQQGR.I	1848	6337999	238	248	S3:Phosphorylation (STY):1000.00	1
Q9ES52	Inpp5d	Phosphatidylinositol 3 4 5-trisphosphate 5-phosphatase 1	R.KEQES#PK.M	1918	4632004	1034	1040	S5:Phosphorylation (STY):1000.00	1
Q9JKX6	Nudt5	ADP-sugar pyrophosphatase	E.S#PEAAALR.E	169	4477066	103	110	S1:Phosphorylation (STY):1000.00	1
Q9QYJ0	Dnaja2	DnaJ homolog subfamily A member 2	R.GS#GGGQR.R	2415	6982576	381	387	S2:Phosphorylation (STY):1000.00	1
Q9WTR5	Cdh13	Cadherin-13	K.DPAGWLS#.I	1706	825315	519	525	S7:Phosphorylation (STY):1000.00	1
Q9Z1R2	Bag6	Large proline-rich protein BAG6	R.QQLRS#DIQK.R	1764	3991999	1122	1130	S5:Phosphorylation (STY):1000.00	1
Q9Z2D6	Mecp2	Methyl-CpG-binding protein 2	R.S#VHET#VLPIK.K	1511	6417943	295	304	S1:Phosphorylation (STY):1000.00;T5:Phosphorylation (STY):1000.00	1

## Sheet: 06_F_B
Accession	GS	Description	Peptide	10lgP	m.z	PepStart	PepEnd	AScore	Spectral Count
A2A863	Itgb4	Integrin beta-4	R.QVS#GAHK.L	2046	806357	859	865	S3:Phosphorylation (STY):1000.00	1
A2AAJ9	Obscn	Obscurin	A.KGQQAHS#EVK.A	1625	5962765	865	874	S7:Phosphorylation (STY):1000.00	1
A2AAJ9	Obscn	Obscurin	A.ES#RAHLR.V	1596	4747275	2710	2716	S2:Phosphorylation (STY):1000.00	1
A2AF47	Dock11	Dedicator of cytokinesis protein 11	K.HVFAS#LR.S	1999	4552247	1455	1461	S5:Phosphorylation (STY):1000.00	1
A2AGL3	Ryr3	Ryanodine receptor 3	K.QRS#EGEK.V	1779	4571893	158	164	S3:Phosphorylation (STY):1000.00	3
A2AQP0	Myh7b	Myosin-7B	S.AAQS#LEELR.R	2015	36617	1315	1323	S4:Phosphorylation (STY):1000.00	1
C0HKE1	H2ac24	Histone H2A type 1-B	R.S#S#RAGLQFPVGR.V	3446	7178134	19	30	S1:Phosphorylation (STY):1000.00;S2:Phosphorylation (STY):1000.00	89
E9PVA8	Gcn1	eIF-2-alpha kinase activator GCN1	R.QIGS#VIR.N	2252	4267203	1564	1570	S4:Phosphorylation (STY):1000.00	1
E9PZQ0	Ryr1	Ryanodine receptor 1	R.GPHLVGPS#R.C	1574	9994752	837	845	S8:Phosphorylation (STY):1000.00	1
O09164	Sod3	Extracellular superoxide dismutase [Cu-Zn]	R.QLGPGS#R.L	2577	7943604	100	106	S6:Phosphorylation (STY):1000.00	1
O35295	Purb	Transcriptional activator protein Pur-beta	V.KPS#Y#RNAIT#VPFK.A	174	587591	263	275	S3:Phosphorylation (STY):1000.00;Y4:Phosphorylation (STY):1000.00;T9:Phosphorylation (STY):1000.00	1
O35379	Abcc1	Multidrug resistance-associated protein 1	A.WIQNDS#LR.E	1673	5562494	716	723	S6:Phosphorylation (STY):1000.00	1
O54916	Reps1	RalBP1-associated Eps domain-containing protein 1	R.HPS#GGNS#.E	2762	8152143	184	190	S3:Phosphorylation (STY):1000.00;S7:Phosphorylation (STY):1000.00	2
O70423	Aoc3	Membrane primary amine oxidase	G.LGAFS#GPR.I	1751	8843987	341	348	S5:Phosphorylation (STY):1000.00	1
P09041	Pgk2	Phosphoglycerate kinase 2	G.KKIS#ADPAK.V	2367	5192701	138	146	S4:Phosphorylation (STY):1000.00	1
P11087	Col1a1	Collagen alpha-1(I) chain	G.APGPS#GAR.G	1967	7923352	658	665	S5:Phosphorylation (STY):1000.00	1
P11531	Dmd	Dystrophin	K.EKLLEDS#R.G	1946	5352466	2715	2722	S7:Phosphorylation (STY):1000.00	1
P13542	Myh8	Myosin-8	R.IQLELNQVKS#EIDRK.I	4959	6316654	1564	1578	S10:Phosphorylation (STY):1000.00	3
P13542	Myh8	Myosin-8	K.RQAEEAEEQS#N(.98)ANLAK.F	4316	4679533	1883	1898	S10:Phosphorylation (STY):1000.00;N11:Deamidation (NQ):0.00	1
P15864	H1f2	Histone H1.2	M.S#EAAPAAPAAAPPAEKAPAKK.K	413	5067582	2	22	S1:Phosphorylation (STY):1000.00	2
P15864	H1f2	Histone H1.2	M.S#EAAPAAPAAAPPAEKAPAK.K	4547	4747351	2	21	S1:Phosphorylation (STY):1000.00	1
P15864	H1f2	Histone H1.2	M.S#EAAPAAPAAAPPAEKAPAKKK.A	4967	4312271	2	23	S1:Phosphorylation (STY):1000.00	2
P17879	Hspa1b	Heat shock 70 kDa protein 1B	R.FELS#GIPP.A	1815	4702143	459	466	S4:Phosphorylation (STY):1000.00	2
P19157	Gstp1	Glutathione S-transferase P 1	R.MLLADQGQS#WKE.E	2934	7433292	20	31	S9:Phosphorylation (STY):1000.00	1
P21447	Abcb1a	ATP-dependent translocase ABCB1	R.LT#DDVS#K.I	1899	4691733	171	177	T2:Phosphorylation (STY):1000.00;S6:Phosphorylation (STY):1000.00	1
P21614	Gc	Vitamin D-binding protein	N.T#S#PAELK.D	204	905348	433	439	T1:Phosphorylation (STY):1000.00;S2:Phosphorylation (STY):1000.00	1
P24369	Ppib	Peptidyl-prolyl cis-trans isomerase B	R.DKPLKDVIIVDS#GK.I	2537	8039286	191	204	S12:Phosphorylation (STY):1000.00	1
P28650	Adssl1	Adenylosuccinate synthetase isozyme 1	K.WVGVGKS#R.E	1998	9684712	443	450	S7:Phosphorylation (STY):1000.00	1
P31786	Dbi	Acyl-CoA-binding protein	M.S#QAEFDKAAEEVKR.L	4371	4226962	2	15	S1:Phosphorylation (STY):1000.00	1
P35459	Ly6d	Lymphocyte antigen 6D	R.LVS#AAPGHA.L	183	9024208	96	104	S3:Phosphorylation (STY):1000.00	1
P39038	Cdh4	Cadherin-4	R.DWVIPPINVPENS#RGPFPQ.Q	1749	7480326	167	185	S13:Phosphorylation (STY):1000.00	1
P43883	Plin2	Perilipin-2	R.KNMHS#ANQK.I	1772	5692497	263	271	S5:Phosphorylation (STY):1000.00	1
P47199	Cryz	Quinone oxidoreductase	R.AGES#VLVHGAS#GGV.G	1784	7002838	148	161	S4:Phosphorylation (STY):1000.00;S11:Phosphorylation (STY):1000.00	1
P51859	Hdgf	Hepatoma-derived growth factor	R.AGDVLEDS#PKRPK.E	5126	4979114	158	170	S8:Phosphorylation (STY):1000.00	2
P55302	Lrpap1	Alpha-2-macroglobulin receptor-associated protein	L.AELHS#DLKIQER.D	2228	5069125	80	91	S5:Phosphorylation (STY):1000.00	1
P60710	Actb	Actin cytoplasmic 1	R.AVFPS#IVGRPR.H	3495	6398352	29	39	S5:Phosphorylation (STY):1000.00	6
P62874	Gnb1	Guanine nucleotide-binding protein G(I)/G(S)/G(T) subunit beta-1	MS#ELDQLR.Q	2861	5362351	1	8	S2:Phosphorylation (STY):1000.00	2
Q02257	Jup	Junction plakoglobin	R.ALMGS#PQLVAAVVR.T	6224	7463915	178	191	S5:Phosphorylation (STY):1000.00	1
Q08943	Ssrp1	FACT complex subunit SSRP1	A.DS#DEDQHDAY#LER.M	2354	8768003	443	455	S2:Phosphorylation (STY):1000.00;Y10:Phosphorylation (STY):1000.00	1
Q60675	Lama2	Laminin subunit alpha-2	K.LADS#VAK.T	1852	7833573	2068	2074	S4:Phosphorylation (STY):1000.00	1
Q60714	Slc27a1	Long-chain fatty acid transport protein 1	K.KIAHS#VFRK.G	1551	3892142	475	483	S5:Phosphorylation (STY):1000.00	1
Q60854	Serpinb6a	Serpin B6	K.CS#GNGGG.D	2561	689158	62	68	C1:Carboxymethyl:1000.00;S2:Phosphorylation (STY):1000.00	11
Q61699	Hsph1	Heat shock protein 105 kDa	K.IES#PKLER.T	3101	5262629	808	815	S3:Phosphorylation (STY):1000.00	1
Q64518	Atp2a3	Sarcoplasmic/endoplasmic reticulum calcium ATPase 3	P.EVNPGS#R.G	1759	838345	1023	1029	S6:Phosphorylation (STY):1000.00	1
Q64669	Nqo1	NAD(P)H dehydrogenase [quinone] 1	L.S#PDIVAEHK.K	2179	5382495	82	90	S1:Phosphorylation (STY):1000.00	1
Q69ZN7	Myof	Myoferlin	R.LQS#NIEAVK.S	4173	3611782	654	662	S3:Phosphorylation (STY):1000.00	1
Q6A0A9	Fam120a	Constitutive coactivator of PPAR-gamma-like protein 1	D.T#S#DLDAIAK.D	2163	5472097	296	304	T1:Phosphorylation (STY):1000.00;S2:Phosphorylation (STY):1000.00	1
Q6IME9	Krt72	Keratin type II cytoskeletal 72	R.AQY#EEIAVKS#K.A	1624	4758723	310	320	Y3:Phosphorylation (STY):1000.00;S10:Phosphorylation (STY):1000.00	1
Q6PDK2	Kmt2d	Histone-lysine N-methyltransferase 2D	R.ALS#PVIPIIPR.T	724	6283621	4787	4797	S3:Phosphorylation (STY):1000.00	1
Q7TPC1	Cdsn	Corneodesmosin	K.LCGLNS#P.G	2149	8413107	513	519	C2:Carboxymethyl:1000.00;S6:Phosphorylation (STY):1000.00	1
Q80SU7	Gvin2	Interferon-induced very large GTPase 1	K.S#WQDAS#K.S	1567	4911635	1030	1036	S1:Phosphorylation (STY):1000.00;S6:Phosphorylation (STY):1000.00	1
Q8BWB1	Synpo2l	Synaptopodin 2-like protein	T.AAPNPHS#K.G	1681	9013954	283	290	S7:Phosphorylation (STY):1000.00	1
Q8BZM1	Glmn	Glomulin	E.ELQS#IIK.R	2479	4557376	5	11	S4:Phosphorylation (STY):1000.00	2
Q8CC88	Vwa8	von Willebrand factor A domain-containing protein 8	MQS#RLLLL.G	1606	527283	1	8	S3:Phosphorylation (STY):1000.00	1
Q8CHH9	Septin8	Septin-8	K.EFLS#ELQ.R	1533	9453914	332	338	S4:Phosphorylation (STY):1000.00	1
Q8CJF7	Ahctf1	Protein ELYS	K.EQT#S#PQKK.D	172	5532199	1977	1984	T3:Phosphorylation (STY):1000.00;S4:Phosphorylation (STY):1000.00	1
Q8K310	Matr3	Matrin-3	K.KEPS#DKAVK.K	285	5412644	692	700	S4:Phosphorylation (STY):1000.00	1
Q8R2Y2	Mcam	Cell surface glycoprotein MUC18	R.KS#EFVVEVK.S	1552	5727827	607	615	S2:Phosphorylation (STY):1000.00	1
Q8R3B1	Plcd1	1-phosphatidylinositol 4 5-bisphosphate phosphodiesterase delta-1	K.DGFLMY#LLS#ADGN.A	1724	5258676	273	285	Y6:Phosphorylation (STY):1000.00;S9:Phosphorylation (STY):1000.00	1
Q8VC30	Tkfc	Triokinase/FMN cyclase	K.AVKS#AEAAA.E	1993	4492033	523	531	S4:Phosphorylation (STY):1000.00	1
Q8VHX6	Flnc	Filamin-C	K.EVGEHVVS#VRK.S	1698	6598259	2010	2020	S8:Phosphorylation (STY):1000.00	1
Q8VHX6	Flnc	Filamin-C	R.VLNPS#GAK.T	2233	8654158	1293	1300	S5:Phosphorylation (STY):1000.00	1
Q91VW5	Golga4	Golgin subfamily A member 4	S.ELS#AQLK.E	1518	4347145	1690	1696	S3:Phosphorylation (STY):1000.00	1
Q91Z83	Myh7	Myosin-7	R.S#KAEET#QR.S	1692	5757157	1261	1268	S1:Acetylation (N-term):1000.00;S1:Phosphorylation (STY):1000.00;T6:Phosphorylation (STY):1000.00	1
Q923B6	Steap4	Metalloreductase STEAP4	L.AIS#IPNR.V	1792	4257128	239	245	S3:Phosphorylation (STY):1000.00	1
Q99K41	Emilin1	EMILIN-1	S.GLGGEGPVES#EK.V	187	6197723	168	179	S10:Phosphorylation (STY):1000.00	1
Q99M74	Krt82	Keratin type II cuticular Hb2	R.NFQLS#PR.C	318	4712157	5	11	S5:Phosphorylation (STY):1000.00	1
Q9CZ44	Nsfl1c	NSFL1 cofactor p47	R.KKS#PNELVDDLFK.G	5293	8069009	112	124	S3:Phosphorylation (STY):1000.00	1
Q9CZM2	Rpl15	60S ribosomal protein L15	R.QLS#ALHR.A	2064	9044351	32	38	S3:Phosphorylation (STY):1000.00	1
Q9D2D7	Zfp687	Zinc finger protein 687	K.KEHGKS#VK.K	2393	4967541	985	992	S6:Phosphorylation (STY):1000.00	1
Q9D7Q1	Chit1	Chitotriosidase-1	Q.KGT#PAS#K.L	1798	8483369	253	259	T3:Phosphorylation (STY):1000.00;S6:Phosphorylation (STY):1000.00	1
Q9ES52	Inpp5d	Phosphatidylinositol 3 4 5-trisphosphate 5-phosphatase 1	R.KEQES#PK.M	1918	4632004	1034	1040	S5:Phosphorylation (STY):1000.00	1
Q9ET80	Jph1	Junctophilin-1	K.VLEKPPS#PK.E	435	5377828	442	450	S7:Phosphorylation (STY):1000.00	1
Q9QXS1	Plec	Plectin	R.RQVEEEIMALKVS#FEK.A	3613	6726642	2066	2081	S13:Phosphorylation (STY):1000.00	1
Q9Z0H8	Clip2	CAP-Gly domain-containing linker protein 2	R.AEAQS#RQEAER.L	1673	6777963	773	783	S5:Phosphorylation (STY):1000.00	1

## Sheet: 06_M_B
Accession	GS	Description	Peptide	10lgP	m.z	PepStart	PepEnd	AScore	Spectral Count
A2AAJ9	Obscn	Obscurin	A.RDAVAS#AR.L	1665	925431	5455	5462	S6:Phosphorylation (STY):1000.00	1
A2ABU4	Myom3	Myomesin-3	T.GQVT#IS#VFK.H	1761	1138499	1420	1428	T4:Phosphorylation (STY):1000.00;S6:Phosphorylation (STY):1000.00	1
A2AQP0	Myh7b	Myosin-7B	S.AAQS#LEELR.R	2015	36617	1315	1323	S4:Phosphorylation (STY):1000.00	1
A6X935	Itih4	Inter alpha-trypsin inhibitor heavy chain 4	R.LGDAVRAS#R.Q	1591	10244961	650	658	S8:Phosphorylation (STY):1000.00	1
B2RQC6	Cad	CAD protein	K.GEVRPELGS#R.E	167	590283	1658	1667	S9:Phosphorylation (STY):1000.00	1
E9PVA8	Gcn1	eIF-2-alpha kinase activator GCN1	R.QIGS#VIR.N	2252	4267203	1564	1570	S4:Phosphorylation (STY):1000.00	1
E9PVX6	Mki67	Proliferation marker protein Ki-67	K.S#WADVVK.L	2246	4427022	600	606	S1:Phosphorylation (STY):1000.00	1
G5E870	Trip12	E3 ubiquitin-protein ligase TRIP12	R.ES#T#DDES#NPLGR.A	1737	780238	1408	1419	S2:Phosphorylation (STY):1000.00;T3:Phosphorylation (STY):1000.00;S7:Phosphorylation (STY):1000.00	1
O08691	Arg2	Arginase-2 mitochondrial	H.S#LAIGT#IIGHAR.H	17	684825	121	132	S1:Phosphorylation (STY):1000.00;T6:Phosphorylation (STY):1000.00	1
O08784	Tcof1	Treacle protein	R.KLS#GDLEAGAPK.N	519	6333099	1189	1200	S3:Phosphorylation (STY):1000.00	1
O35465	Fkbp8	Peptidyl-prolyl cis-trans isomerase FKBP8	K.GAWS#IPWK.W	1529	10244697	372	379	S4:Phosphorylation (STY):1000.00	1
O54916	Reps1	RalBP1-associated Eps domain-containing protein 1	R.HPS#GGNS#.E	2762	8152143	184	190	S3:Phosphorylation (STY):1000.00;S7:Phosphorylation (STY):1000.00	7
O55187	Cbx4	E3 SUMO-protein ligase CBX4	L.LDS#DLDEPIDLR.C	1786	4942202	461	472	S3:Phosphorylation (STY):1000.00	1
O88845	Akap10	A-kinase anchor protein 10 mitochondrial	K.AS#IKILK.N	1732	4267506	553	559	S2:Phosphorylation (STY):1000.00	1
P08032	Spta1	Spectrin alpha chain erythrocytic 1	K.S#RVLPELEEIR.E	1976	4742485	103	113	S1:Phosphorylation (STY):1000.00	1
P08730	Krt13	Keratin type I cytoskeletal 13	Q.S#VEADINGLR.R	3814	5772659	195	204	S1:Phosphorylation (STY):1000.00	1
P09055	Itgb1	Integrin beta-1	E.GMPT#S#AR.C	195	8792898	57	63	T4:Phosphorylation (STY):1000.00;S5:Phosphorylation (STY):1000.00	1
P13542	Myh8	Myosin-8	R.KKHADS#VAELGEQIDNLQR.V	6053	7443651	1197	1215	S6:Phosphorylation (STY):1000.00	5
P15116	Cdh2	Cadherin-2	K.WQVAVNLS#R.E	1776	5767808	115	123	S8:Phosphorylation (STY):1000.00	1
P15864	H1f2	Histone H1.2	M.S#EAAPAAPAAAPPAEKAPAKK.K	413	5067582	2	22	S1:Phosphorylation (STY):1000.00	2
P15864	H1f2	Histone H1.2	M.S#EAAPAAPAAAPPAEKAPAK.K	4547	4747351	2	21	S1:Phosphorylation (STY):1000.00	2
P15864	H1f2	Histone H1.2	R.KAS#GPPV.S	1912	3681731	34	40	S3:Phosphorylation (STY):1000.00	2
P16546	Sptan1	Spectrin alpha chain non-erythrocytic 1	R.WRS#LQQLAEER.S	4093	7483542	1215	1225	S3:Phosphorylation (STY):1000.00	1
P19001	Krt19	Keratin type I cytoskeletal 19	L.S#VEADINGLR.R	3814	5772659	181	190	S1:Phosphorylation (STY):1000.00	1
P24547	Impdh2	Inosine-5'-monophosphate dehydrogenase 2	F.FS#DGIRLK.K	1519	5082506	402	409	S2:Phosphorylation (STY):1000.00	1
P26645	Marcks	Myristoylated alanine-rich C-kinase substrate	K.ES#GEGAE.A	1708	758222	170	176	S2:Phosphorylation (STY):1000.00	2
P31786	Dbi	Acyl-CoA-binding protein	M.S#QAEFDKAAEEVKR.L	4371	4226962	2	15	S1:Phosphorylation (STY):1000.00	2
P39061	Col18a1	Collagen alpha-1(XVIII) chain	R.EGAAGS#PGPK.G	153	4756979	1107	1116	S6:Phosphorylation (STY):1000.00	1
P41216	Acsl1	Long-chain-fatty-acid--CoA ligase 1	R.GIQVS#NNGPCLG.S	1878	4328507	100	111	S5:Phosphorylation (STY):1000.00;C10:Carboxymethyl:1000.00	1
P46664	Adss	Adenylosuccinate synthetase isozyme 2	P.VKWIGVGKS#R.E	1623	4038881	440	449	S9:Phosphorylation (STY):1000.00	1
P83917	Cbx1	Chromobox protein homolog 1	A.EFLQS#QK.T	1842	4802133	66	72	S5:Phosphorylation (STY):1000.00	1
Q01149	Col1a2	Collagen alpha-2(I) chain	K.GVKGHS#GMDGLK.G	1538	633291	184	195	S6:Phosphorylation (STY):1000.00	1
Q01149	Col1a2	Collagen alpha-2(I) chain	G.PS#GPVGKDGR.S	1724	5252429	1064	1073	S2:Phosphorylation (STY):1000.00	1
Q02566	Myh6	Myosin-6	K.S#RDIGAK.K	1615	8263842	1926	1932	S1:Phosphorylation (STY):1000.00	1
Q08642	Padi2	Protein-arginine deiminase type-2	P.KEDCS#DEK.V	1917	3644608	172	179	C4:Carboxymethyl:1000.00;S5:Phosphorylation (STY):1000.00	1
Q148V8	Fam83h	Protein FAM83H	K.AVVS#QAWR.E	1672	4987411	756	763	S4:Phosphorylation (STY):1000.00	1
Q3U7R1	Esyt1	Extended synaptotagmin-1	A.S#PVLEVR.H	1617	4402163	937	943	S1:Phosphorylation (STY):1000.00	1
Q3UPH1	Prrc1	Protein PRRC1	R.RS#GAIHEK.Q	1525	9774512	316	323	S2:Phosphorylation (STY):1000.00	1
Q3UYV9	Ncbp1	Nuclear cap-binding protein subunit 1	K.LQPGS#LP.Q	1655	7913649	382	388	S5:Phosphorylation (STY):1000.00	1
Q5F226	Fat2	Protocadherin Fat 2	R.HALT#VKAEDQGS#PQR.H	1861	5995969	1626	1640	T4:Phosphorylation (STY):1000.00;S12:Phosphorylation (STY):1000.00	1
Q60854	Serpinb6a	Serpin B6	K.CS#GNGGG.D	2561	689158	62	68	C1:Carboxymethyl:1000.00;S2:Phosphorylation (STY):1000.00	14
Q60854	Serpinb6a	Serpin B6	K.QGLFLS#K.V	206	872431	310	316	S6:Phosphorylation (STY):1000.00	1
Q61216	Mre11a	Double-strand break repair protein MRE11	R.QQPS#RNVAPK.N	2463	6027977	628	637	S4:Phosphorylation (STY):1000.00	1
Q61249	Igbp1	Immunoglobulin-binding protein 1	Q.KDEES#EEK.A	1656	5372075	307	314	S5:Phosphorylation (STY):1000.00	1
Q61781	Krt14	Keratin type I cytoskeletal 14	M.S#VEADINGLR.R	3814	5772659	219	228	S1:Phosphorylation (STY):1000.00	3
Q62009	Postn	Periostin	K.VIQGS#LQ.P	1635	8243991	686	692	S5:Phosphorylation (STY):1000.00	1
Q64669	Nqo1	NAD(P)H dehydrogenase [quinone] 1	L.S#PDIVAEHK.K	2179	5382495	82	90	S1:Phosphorylation (STY):1000.00	1
Q69ZN7	Myof	Myoferlin	R.LQS#NIEAVK.S	4173	3611782	654	662	S3:Phosphorylation (STY):1000.00	1
Q6NS46	Pdcd11	Protein RRP5 homolog	K.S#GAAEED.D	1703	7582181	1482	1488	S1:Phosphorylation (STY):1000.00	1
Q6PDK2	Kmt2d	Histone-lysine N-methyltransferase 2D	R.ALS#PVIPIIPR.T	724	6283621	4787	4797	S3:Phosphorylation (STY):1000.00	1
Q6VN19	Ranbp10	Ran-binding protein 10	G.S#PSLS#PR.H	1617	4521696	365	371	S1:Phosphorylation (STY):1000.00;S5:Phosphorylation (STY):1000.00	1
Q80U93	Nup214	Nuclear pore complex protein Nup214	K.S#LLIQNK.P	1505	4482352	66	72	S1:Phosphorylation (STY):1000.00	1
Q80X90	Flnb	Filamin-B	K.VVAS#GPGLE.H	1821	908419	1136	1144	S4:Phosphorylation (STY):1000.00	1
Q8BMA6	Srp68	Signal recognition particle subunit SRP68	R.S#PRPQDLIR.L	2281	5812908	417	425	S1:Phosphorylation (STY):1000.00	1
Q8BP47	Nars	Asparagine--tRNA ligase cytoplasmic	P.NVGEIVGGS#MR.S	1516	4001805	479	489	S9:Phosphorylation (STY):1000.00	1
Q8BTS4	Nup54	Nuclear pore complex protein Nup54	T.ELS#PAQIK.Q	1523	4832355	290	297	S3:Phosphorylation (STY):1000.00	1
Q8BYU6	Tor1aip2	Torsin-1A-interacting protein 2	T.AVS#IDGAER.A	1525	9974375	359	367	S3:Phosphorylation (STY):1000.00	1
Q8CCB4	Vps53	Vacuolar protein sorting-associated protein 53 homolog	I.KFANS#FIPK.F	169	3778616	669	677	S5:Phosphorylation (STY):1000.00	1
Q8CGF1	Arhgap29	Rho GTPase-activating protein 29	K.NIVS#WVEK.K	1886	5277559	221	228	S4:Phosphorylation (STY):1000.00	1
Q8CH18	Ccar1	Cell division cycle and apoptosis regulator protein 1	R.R( .99)LDPPS#R.F	1777	4747156	291	297	R1:Formylation:1000.00;S6:Phosphorylation (STY):1000.00	1
Q8CJ53	Trip10	Cdc42-interacting protein 4	I.S#KS#VKPR.L	1585	4812203	366	372	S1:Phosphorylation (STY):1000.00;S3:Phosphorylation (STY):1000.00	1
Q8JZL3	Thtpa	Thiamine-triphosphatase	R.EGS#GWELK.C	154	4932057	58	65	S3:Phosphorylation (STY):1000.00	1
Q8K310	Matr3	Matrin-3	K.KEPS#DKAVK.K	285	5412644	692	700	S4:Phosphorylation (STY):1000.00	1
Q8R2Q0	Trim29	Tripartite motif-containing protein 29	R.S#PPGPS#G.S	2143	7582174	21	27	S1:Phosphorylation (STY):1000.00;S6:Phosphorylation (STY):1000.00	4
Q8R404	Micos13	MICOS complex subunit MIC13	K.S#EAALRK.A	2149	8544198	37	43	S1:Phosphorylation (STY):1000.00	1
Q8R422	Cd109	CD109 antigen	A.LAAPGS#R.F	1625	7513561	20	26	S6:Phosphorylation (STY):1000.00	1
Q8VHX6	Flnc	Filamin-C	R.VLNPS#GAK.T	2233	8654158	1293	1300	S5:Phosphorylation (STY):1000.00	1
Q91Z83	Myh7	Myosin-7	K.S#RDIGAK.G	1615	8263842	1924	1930	S1:Phosphorylation (STY):1000.00	1
Q921R8	Slc41a3	Solute carrier family 41 member 3	K.S#LEAPPGR.E	1562	9064086	52	59	S1:Phosphorylation (STY):1000.00	1
Q99JY8	Plpp3	Phospholipid phosphatase 3	K.AIVPES#K.N	1645	4122036	9	15	S6:Phosphorylation (STY):1000.00	1
Q9CXW2	Mrps22	28S ribosomal protein S22 mitochondrial	L.WRFQLGS#R.R	15	5652686	11	18	S7:Phosphorylation (STY):1000.00	1
Q9CZ44	Nsfl1c	NSFL1 cofactor p47	R.KKS#PNELVDDLFK.G	5293	8069009	112	124	S3:Phosphorylation (STY):1000.00	1
Q9D281	Fam114a1	Protein Noxp20	P.PGAAGS#R.G	1747	6952844	201	207	S6:Phosphorylation (STY):1000.00	1
Q9D952	Evpl	Envoplakin	D.VRS#LQER.I	1637	9674658	1558	1564	S3:Phosphorylation (STY):1000.00	1
Q9DC33	Hmg20a	High mobility group protein 20A	R.QKGKS#HR.Q	1762	9204491	186	192	S5:Phosphorylation (STY):1000.00	1
Q9DCJ5	Ndufa8	NADH dehydrogenase [ubiquinone] 1 alpha subcomplex subunit 8	P.DLGQLS#K.V	1998	8403908	121	127	S6:Phosphorylation (STY):1000.00	1
Q9EP69	Sacm1l	Phosphatidylinositol-3-phosphatase SAC1	S.LGS#GMIR.Y	1661	8133722	328	334	S3:Phosphorylation (STY):1000.00	1
Q9QYJ0	Dnaja2	DnaJ homolog subfamily A member 2	R.GS#GGGQR.R	2415	6982576	381	387	S2:Phosphorylation (STY):1000.00	1
Q9QYR6	Map1a	Microtubule-associated protein 1A	K.EQKDEAS#EEK.E	1968	4248401	1510	1519	S7:Phosphorylation (STY):1000.00	1
Q9R1Z8	Sorbs3	Vinexin	K.FDFQAQS#PK.E	1508	5742402	453	461	S7:Phosphorylation (STY):1000.00	1
Q9Z0P5	Twf2	Twinfilin-2	R.AGS#IRLIK.V	153	9375296	22	29	S3:Phosphorylation (STY):1000.00	1

[truncated: 14 more sheets: 06_F_C, 06_M_C, 18_F_A, 18_M_A, 18_F_B, 18_M_B, 18_F_C, 18_M_C, 24_F_A, 24_M_A, 24_F_B, 24_M_B, 24_F_C, 24_M_C]
