# Supplementary material for: Trioxidized cysteine in the aging proteome mimics the structural dynamics and interactome of phosphorylated serine
Source: Aging Cell. 2023 Dec 18;23(3):e14062. doi: 10.1111/acel.14062 (PMC10928580; doi:10.1111/acel.14062)
Supplement: Supplementary file 4 — Data S4. [file ACEL-23-e14062-s004.xlsx]

## Sheet: 01_F_A
Trioxidized cysteine in the aging proteome mimics the structural dynamics and interactome of phosphorylated serine
Jose Antonio Sánchez Milán 1, 2, María Fernández-Rhodes1, 2, ‡, Xue Guo 3, ‡, María Mulet 1, 2, ‡, SoFong Cam Ngan 4, Ranjith Iyappan 4, Maryam Katoueezadeh 4, Siu Kwan Sze 4, †,*, Aida Serra 1,†,* and Xavier Gallart-Palau 2, 5, †,*
1 Department of Basic Medical Sciences, University of Lleida (UdL) – Biomedical Research Institute of Lleida (IRB Lleida) - +Pec Proteomics Research Group (+PPRG) - Neuroscience Area, 25198 Lleida, Spain
2 Biomedical Research Institute of Lleida (IRBLLEIDA) - +Pec Proteomics Research Group (+PPRG) - Neuroscience Area – University Hospital Arnau de Vilanova (HUAV), 25198 Lleida, Spain
3 Institute of Molecular and Cell Biology (IMCB), 138673 Singapore.
4Department of Health Sciences, Faculty of Applied Health Sciences, Brock University, St. Catharines, Ontario L2S 3A1, Canada
5Department of Psychology, University of Lleida (UdL), 25001 Lleida, Spain
‡ María Fernández-Rhodes, Xue Guo and María Mulet contributed equally.
†Siu Kwan Sze, Aida Serra and Xavier Gallart-Palau are joint senior authors
Supplementary Dataset 4: List of identified proteins. The list of identified proteins for every sample is listed individually in different data sheets. Letters F, M after the underscore indicate the sex of the mice (Female, Male) and letters A, B, C indicates the biological replicates.
Accession	Description	-10lgP	Avg. Mass	Spectral count
Q5SX40	Myosin-1	53658	223340	1188
Q5SX39	Myosin-4	53637	222857	1347
G3UW82	Myosin heavy polypeptide 2 skeletal muscle adult	52428	223217	902
A0A571BF46	Nebulin	51116	867113	374
P13542	Myosin-8	50299	222706	791
E9Q616	AHNAK nucleoprotein (desmoyokin)	47531	604264	575
Q9QXS1	Plectin	46498	534193	359
P11087	Collagen alpha-1(I) chain	46180	138033	1817
Q91Z83	Myosin-7	45523	222877	370
Q02566	Myosin-6	44125	223563	322
E9Q447	Spectrin alpha chain non-erythrocytic 1	43539	285344	202
E9PWQ3	Collagen type VI alpha 3	43124	353932	414
Q01149	Collagen alpha-2(I) chain	42419	129557	1020
P68134	Actin alpha skeletal muscle	41938	42051	636
P68033	Actin alpha cardiac muscle 1	41251	42019	624
P13541	Myosin-3	41190	223789	386
P62737	Actin aortic smooth muscle	40965	42009	624
A0A338P6K2	Myosin-11	40874	227868	170
B1AR69	Myosin heavy polypeptide 13 skeletal muscle	40784	223559	390
P63268	Actin gamma-enteric smooth muscle	40673	41877	591
E9Q557	Desmoplakin	40395	332913	268
Q8VDD5	Myosin-9	40380	226370	292
Q62261	Spectrin beta chain non-erythrocytic 1	39954	274221	117
Q8BTM8	Filamin-A	39693	281219	202
B7FAU9	Filamin alpha	39693	280498	202
Q8VHX6	Filamin-C	39007	291117	156
P58771	Tropomyosin alpha-1 chain	38927	32681	298
P60710	Actin cytoplasmic 1	38924	41737	594
P58774	Tropomyosin beta chain	38844	32837	238
Q922U2	Keratin type II cytoskeletal 5	38824	61767	339
P63260	Actin cytoplasmic 2	38818	41793	592
P05977	Myosin light chain 1/3 skeletal muscle isoform	38573	20594	347
Q61781	Keratin type I cytoskeletal 14	38109	52867	259
Q6IFZ6	Keratin type II cytoskeletal 1b	38081	61359	380
P48678	Prelamin-A/C	37987	74238	315
G5E898	Periplakin	37972	203778	155
P07724	Albumin	37665	68693	927
A0A5F8MPH8	Tenascin XB	37074	474067	85
P20152	Vimentin	36985	53688	264
Q80X90	Filamin-B	36796	277822	157
Q9QWL7	Keratin type I cytoskeletal 17	36676	48162	270
Q8R429	Sarcoplasmic/endoplasmic reticulum calcium ATPase 1	36384	109425	189
Q9R0H5	Keratin type II cytoskeletal 71	36138	57383	277
P04104	Keratin type II cytoskeletal 1	36010	65606	166
E9QPZ3	Filaggrin-2	35924	248589	118
Q8R0W0	Epiplakin	35787	724747	73
Q9JHU4	Cytoplasmic dynein 1 heavy chain 1	35584	532050	86
O88990	Alpha-actinin-3	35419	103043	91
P28654	Decorin	35245	39809	130
P50446	Keratin type II cytoskeletal 6A	35234	59335	198
A0A0A6YY62	Filaggrin	35065	35580	59
A0A0R4J1P2	Tropomyosin alpha-3 chain	35055	32863	76
A6ZI44	Fructose-bisphosphate aldolase	34997	45120	147
A0A0B4J1F9	Trichohyalin	34982	208218	159
Q6URW6	Myosin-14	34964	228584	120
P26039	Talin-1	34796	269819	153
A2AAJ9	Obscurin	34728	966606	36
Q9JI91	Alpha-actinin-2	34682	103834	81
E9Q7G0	Nuclear mitotic apparatus protein 1	34661	235628	84
A2AVJ7	Ribosome-binding protein 1	34521	158395	90
P08121	Collagen alpha-1(III) chain	34457	138944	353
E9QQ96	Non-specific serine/threonine protein kinase	34392	815649	36
A0A1L1SV25	Alpha-actinin-4	34269	107108	97
A2A513	Keratin type I cytoskeletal 10	34093	57041	197
Q9D952	Envoplakin	33921	232010	85
Q8VED5	Keratin type II cytoskeletal 79	33905	57552	185
E9PX70	Collagen alpha-1(XII) chain	33892	333731	121
E9PVY8	Microtubule-actin cross-linking factor 1	33799	831893	84
E9QPB2	Suprabasin	33759	70493	36
Z4YKF8	Troponin T fast skeletal muscle	33752	30768	92
P31001	Desmin	33714	53498	84
Q62234	Myomesin-1	33696	185463	44
P07310	Creatine kinase M-type	33608	43045	151
E9PZQ0	Ryanodine receptor 1	33473	565047	25
Q5XKE0	Myosin-binding protein C fast-type	33454	127352	46
Q921I1	Serotransferrin	33438	76724	144
P11531	Dystrophin	33341	425833	34
Q6P6L5	Myosin-binding protein C slow-type	33313	126197	73
Q61414	Keratin type I cytoskeletal 15	33275	49138	227
E9PZ16	Basement membrane-specific heparan sulfate proteoglycan core protein	33256	469789	73
F6ZDS4	Nucleoprotein TPR	33234	273988	64
Q14BI5	Myomesin 2	33212	164737	45
D3Z2H9	Tropomyosin 3 related sequence 7	33203	28992	85
Q03265	ATP synthase subunit alpha mitochondrial	33150	59753	199
A0A571BEC9	Perilipin-4	33097	158666	48
Q8CGC7	Bifunctional glutamate/proline--tRNA ligase	33026	170078	30
Q8BL66	Early endosome antigen 1	32868	160914	51
P20029	Endoplasmic reticulum chaperone BiP	32845	72422	175
P52480	Pyruvate kinase PKM	32776	57845	76
P10126	Elongation factor 1-alpha 1	32442	50114	99
P07356	Annexin A2	32379	38676	136
Q60675	Laminin subunit alpha-2	32373	343815	21
P56480	ATP synthase subunit beta mitochondrial	32355	56301	200
P11499	Heat shock protein HSP 90-beta	32345	83281	133
P21550	Beta-enolase	32269	47025	100
Q8BGZ7	Keratin type II cytoskeletal 75	32192	59741	217
Q3UV11	Keratin type II cytoskeletal 6B	32192	59526	154
Q68FG2	Spectrin beta chain	32180	270921	52
Q64727	Vinculin	32139	116717	100
P19324	Serpin H1	32074	46534	69
Q8CAQ8	MICOS complex subunit Mic60	32040	83900	46
F8WIA1	CAP-Gly domain-containing linker protein 1	31876	161235	34
E9Q6R7	Utrophin	31759	392707	37
P70670	Nascent polypeptide-associated complex subunit alpha muscle-specific form	31739	220497	50
F8VQJ3	Laminin subunit gamma-1	31728	177187	26
P97457	Myosin regulatory light chain 2 skeletal muscle isoform	31593	18955	124
Q7TPR4	Alpha-actinin-1	31544	103068	59
Q8BMK4	Cytoskeleton-associated protein 4	31515	63692	63
Q9JKF1	Ras GTPase-activating-like protein IQGAP1	31481	188741	59
P63017	Heat shock cognate 71 kDa protein	31476	70871	257
A1BN54	Alpha-actinin cytoskeletal isoform	31423	102720	59
Q61838	Pregnancy zone protein	31387	165852	31
P58252	Elongation factor 2	31372	95314	63
P19096	Fatty acid synthase	31334	272426	64
P68372	Tubulin beta-4B chain	31302	49831	143
Q6IME9	Keratin type II cytoskeletal 72	31276	56750	125
Q68FD5	Clathrin heavy chain 1	31164	191555	66
Q5SXR6	Clathrin heavy chain	31164	191985	66
F8WIT2	Annexin	31153	75289	58
P14824	Annexin A6	31153	75885	58
Q9Z2K1	Keratin type I cytoskeletal 16	31146	51606	98
P99024	Tubulin beta-5 chain	31093	49671	143
P26231	Catenin alpha-1	30907	100106	53
P14733	Lamin-B1	30842	66786	77
E9Q1Y9	Keratin 83	30819	52810	159
Q61879	Myosin-10	30802	228994	81
P09103	Protein disulfide-isomerase	30702	57059	73
B7ZNH7	Collagen alpha-1(XIV) chain	30681	192753	102
P08113	Endoplasmin	30636	92476	48
P97861	Keratin type II cuticular Hb6	30503	53251	164
Q9ERE2	Keratin type II cuticular Hb1	30503	52863	164
P13020	Gelsolin	30433	85942	44
P27773	Protein disulfide-isomerase A3	30433	56678	113
Q7TMM9	Tubulin beta-2A chain	30381	49907	122
Q9CWF2	Tubulin beta-2B chain	30339	49953	121
P17182	Alpha-enolase	30326	47141	78
A0A0A0MQF6	Glyceraldehyde-3-phosphate dehydrogenase	30318	38653	167
Q02788	Collagen alpha-2(VI) chain	30226	110334	38
Q8BMS1	Trifunctional enzyme subunit alpha mitochondrial	30224	82670	48
P10107	Annexin A1	30177	38734	84
Q6NXH9	Keratin type II cytoskeletal 73	30164	58911	135
E9QAH1	Golgi autoantigen golgin subfamily b macrogolgin 1	30154	365297	32
Q8R2Q0	Tripartite motif-containing protein 29	30098	65820	62
P16015	Carbonic anhydrase 3	30002	29366	38
Q04857	Collagen alpha-1(VI) chain	29997	108489	79
E9QP46	Nesprin-2	29810	782157	56
A2ABU4	Myomesin-3	29809	161778	12
Q6ZWY9	Histone H2B type 1-C/E/G	29788	13906	212
Q64478	Histone H2B type 1-H	29788	13920	212
P10853	Histone H2B type 1-F/J/L	29785	13936	213
Q62009	Periostin	29762	93144	51
A0A286YDF5	Myoferlin	29748	234524	38
P08249	Malate dehydrogenase mitochondrial	29714	35611	109
O55143	Sarcoplasmic/endoplasmic reticulum calcium ATPase 2	29675	114858	66
Q64525	Histone H2B type 2-B	29659	13920	208
A0A087WS56	Fibronectin	29590	249550	38
A2AQP0	Myosin-7B	29585	221495	139
P62631	Elongation factor 1-alpha 2	29565	50454	61
Q9WU78	Programmed cell death 6-interacting protein	29557	96024	55
Q99KI0	Aconitate hydratase mitochondrial	29523	85464	27
D3YYN7	Sodium/potassium-transporting ATPase subunit alpha	29393	103586	50
Q6PIE5	Sodium/potassium-transporting ATPase subunit alpha-2	29393	112217	50
Q8VDN2	Sodium/potassium-transporting ATPase subunit alpha-1	29356	112982	70
P05213	Tubulin alpha-1B chain	29338	50152	111
Q9EQG3	Sciellin	29328	72972	26
P48036	Annexin A5	29263	35752	60
A8DUK4	Beta-globin	29250	15748	65
P47857	ATP-dependent 6-phosphofructokinase muscle type	29221	85269	15
P68369	Tubulin alpha-1A chain	29217	50136	110
P68373	Tubulin alpha-1C chain	29201	49909	110
E9PUM4	Talin-2	29199	271665	40
P43277	Histone H1.3	29189	22100	195
P63038	60 kDa heat shock protein mitochondrial	29182	60956	86
P15864	Histone H1.2	29170	21267	193
Q6GSS7	Histone H2A type 2-A	29157	14095	152
Q61292	Laminin subunit beta-2	29038	196578	39
P38647	Stress-70 protein mitochondrial	28956	73461	90
P40142	Transketolase	28850	67631	46
Q8CGN5	Perilipin-1	28808	55596	34
Q6NVF7	Periaxin	28667	147531	15
Q8CGP5	Histone H2A type 1-F	28616	14162	158
C0HKE8	Histone H2A type 1-O	28616	14135	158
C0HKE4	Histone H2A type 1-E	28616	14135	158
C0HKE2	Histone H2A type 1-C	28616	14135	158
C0HKE1	Histone H2A type 1-B	28616	14135	158
C0HKE9	Histone H2A type 1-P	28616	14135	158
C0HKE3	Histone H2A type 1-D	28616	14135	158
C0HKE5	Histone H2A type 1-G	28616	14135	158
C0HKE6	Histone H2A type 1-I	28616	14135	158
C0HKE7	Histone H2A type 1-N	28616	14135	158
Q8CGP6	Histone H2A type 1-H	28616	13950	158
Q8BFU2	Histone H2A type 3	28616	14121	158
Q99MQ4	Asporin	28607	42573	22
P43274	Histone H1.4	28604	21977	196
E9Q2P1	Dermokine	28592	52812	20
P07901	Heat shock protein HSP 90-alpha	28563	84788	79
Q8VCW2	Keratin type I cytoskeletal 25	28535	48922	85
Q8R1M2	Histone H2A.J	28529	14045	158
A0A0N4SV66	Histone H2A	28529	13660	158
P09411	Phosphoglycerate kinase 1	28509	44550	47
P62806	Histone H4	28500	11367	186
P68368	Tubulin alpha-4A chain	28449	49924	82
Q8VEK3	Heterogeneous nuclear ribonucleoprotein U	28440	87918	57
Q60864	Stress-induced-phosphoprotein 1	28395	62582	37
Q60932	Voltage-dependent anion-selective channel protein 1	28368	32351	71
P51885	Lumican	28347	38265	118
P26041	Moesin	28329	67767	45
Q8CGP1	Histone H2B type 1-K	28305	13920	210
F8VQC7	Kinectin	28291	152543	33
Q7TQ48	Sarcalumenin	28280	54287	26
Q00623	Apolipoprotein A-I	28280	30616	55
Q6IMF0	Keratin type II cuticular 87	28245	54629	114
P97350	Plakophilin-1	28201	80896	43
Q01853	Transitional endoplasmic reticulum ATPase	28104	89322	66
P28665	Murinoglobulin-1	28082	165297	23
Q9WUB3	Glycogen phosphorylase muscle form	28079	97286	41
Q02257	Junction plakoglobin	27947	81801	71
Q9ERD7	Tubulin beta-3 chain	27796	50419	112
Q61789	Laminin subunit alpha-3	27788	366228	15
Q6IRU2	Tropomyosin alpha-4 chain	27781	28468	33
A0A0R4J0I9	Prolow-density lipoprotein receptor-related protein 1	27693	504775	27
E9QN70	Laminin subunit beta-1	27660	202440	38
Q61739	Integrin alpha-6	27655	122159	36
Q9D8E6	60S ribosomal protein L4	27581	47154	43
Q61768	Kinesin-1 heavy chain	27557	109551	36
Q91YQ5	Dolichyl-diphosphooligosaccharide--protein glycosyltransferase subunit 1	27534	68528	43
P17879	Heat shock 70 kDa protein 1B	27517	70176	101
Q61696	Heat shock 70 kDa protein 1A	27517	70079	101
E9PYJ9	LIM domain-binding protein 3	27450	72312	46
Q9JIF9	Myotilin	27424	55316	12
A0A1B0GSX0	L-lactate dehydrogenase	27370	39758	34
P06151	L-lactate dehydrogenase A chain	27356	36499	32
P01027	Complement C3	27345	186483	43
A2A863	Integrin beta-4	27320	201649	35
P14602	Heat shock protein beta-1	27308	23014	85
A2A864	Integrin beta	27308	199865	37
Q63870	Collagen alpha-1(VII) chain	27299	295229	47
D3Z041	Long-chain-fatty-acid--CoA ligase 1	27269	78035	32
O88207	Collagen alpha-1(V) chain	27263	183676	75
Q9Z320	Keratin type I cytoskeletal 27	27245	49105	74
Q64511	DNA topoisomerase 2-beta	27199	181908	12
Q8BMF4	Dihydrolipoyllysine-residue acetyltransferase component of pyruvate dehydrogenase complex mitochondrial	27177	67942	31
E9Q586	Dynactin subunit 1	27131	136848	25
Q9CRB1	Galectin	27123	15202	164
Q8QZT1	Acetyl-CoA acetyltransferase mitochondrial	27120	44816	62
Q922F4	Tubulin beta-6 chain	27110	50090	72
O88844	Isocitrate dehydrogenase [NADP] cytoplasmic	27023	46674	28
P26443	Glutamate dehydrogenase 1 mitochondrial	26998	61337	36
Q9D1A2	Cytosolic non-specific dipeptidase	26936	52767	29
P47738	Aldehyde dehydrogenase mitochondrial	26837	56538	32
P08003	Protein disulfide-isomerase A4	26805	71982	34
P23116	Eukaryotic translation initiation factor 3 subunit A	26791	161936	41
Q9WTI7	Unconventional myosin-Ic	26753	121944	22
Q91YE8	Synaptopodin-2	26732	116527	15
Q8BFZ3	Beta-actin-like protein 2	26730	42004	114
P29341	Polyadenylate-binding protein 1	26701	70671	40
E9PVA8	eIF-2-alpha kinase activator GCN1	26643	293018	33
Q9JK53	Prolargin	26638	43293	41
Q7TPV4	Myb-binding protein 1A	26622	152036	52
P10493	Nidogen-1	26558	136538	29
P09542	Myosin light chain 3	26494	22422	45
B1ATS5	Calcium-transporting ATPase	26493	111709	36
Q64518	Sarcoplasmic/endoplasmic reticulum calcium ATPase 3	26493	113638	36
Q921H8	3-ketoacyl-CoA thiolase A peroxisomal	26464	43953	28
P27661	Histone H2AX	26451	15143	117
B2M1R6	Heterogeneous nuclear ribonucleoprotein K	26449	48562	44
Q9D6F9	Tubulin beta-4A chain	26421	49586	113
Q8BH64	EH domain-containing protein 2	26389	61175	19
P13412	Troponin I fast skeletal muscle	26340	21358	48
Q61495	Desmoglein-1-alpha	26311	114597	19
A0A0R4J036	160 kDa neurofilament protein	26301	95941	24
E9QPD7	Pyruvate carboxylase	26248	129832	25
Q05920	Pyruvate carboxylase mitochondrial	26248	129684	25
Q8CE80	Calpain inhibitor	26240	81441	44
P51125	Calpastatin	26240	84922	44
Q61029	Lamina-associated polypeptide 2 isoforms beta/delta/epsilon/gamma	26225	50373	22
P21619	Lamin-B2	26198	67318	24
Q3V117	ATP-citrate synthase	26177	120795	38
Q9QY23	Plakophilin-3	26164	87332	46
Q61941	NAD(P) transhydrogenase mitochondrial	26146	113838	18
Q99KJ8	Dynactin subunit 2	26137	44117	34
Q9Z1Q9	Valine--tRNA ligase	26126	140215	27
Q61554	Fibrillin-1	26044	312298	87
Q9Z2T6	Keratin type II cuticular Hb5	26020	55759	95
E9Q852	Afadin	25962	204524	23
Q9EQ20	Methylmalonate-semialdehyde dehydrogenase [acylating] mitochondrial	25932	57916	24
Q60597	2-oxoglutarate dehydrogenase mitochondrial	25926	116449	13
A0A0R4J0I1	Serine protease inhibitor A3K	25913	46673	64
P08228	Superoxide dismutase [Cu-Zn]	25885	15943	22
P17751	Triosephosphate isomerase	25834	26713	50
O70318	Band 4.1-like protein 2	25834	109940	9
E9PVX6	Proliferation marker protein Ki-67	25818	350864	28
P17156	Heat shock-related 70 kDa protein 2	25771	69642	89
P24369	Peptidyl-prolyl cis-trans isomerase B	25742	23713	50
Q9CU62	Structural maintenance of chromosomes protein 1A	25741	143235	30
Q9CW03	Structural maintenance of chromosomes protein 3	25729	141555	16
Q3U2G2	Heat shock 70 kDa protein 4	25707	94209	28
Q7TSF1	Desmoglein-1-beta	25683	114454	22
P97449	Aminopeptidase N	25620	109651	22
Q99M73	Keratin type II cuticular Hb4	25581	64983	78
A6BLY7	Keratin type I cytoskeletal 28	25578	50346	85
O09165	Calsequestrin-1	25575	46378	7
Q9JJZ2	Tubulin alpha-8 chain	25564	50052	45
P58871	182 kDa tankyrase-1-binding protein	25555	181824	22
Q02053	Ubiquitin-like modifier-activating enzyme 1	25537	117809	35
P58281	Dynamin-like 120 kDa protein mitochondrial	25529	111339	8
Q3U7R1	Extended synaptotagmin-1	25516	121553	14
P30999	Catenin delta-1	25513	104925	24
O54724	Caveolae-associated protein 1	25512	43954	15
O35640	Annexin A8	25497	36724	27
P43276	Histone H1.5	25460	22576	123
Q8VHY0	Chondroitin sulfate proteoglycan 4	25439	252305	18
P24270	Catalase	25420	59795	28
E9Q1Z0	Keratin 90	25416	58224	116
P14211	Calreticulin	25416	47995	28
P28653	Biglycan	25381	41639	34
Q91VD9	NADH-ubiquinone oxidoreductase 75 kDa subunit mitochondrial	25365	79777	26
Q64522	Histone H2A type 2-B	25359	14013	94
Q07563	Collagen alpha-1(XVII) chain	25352	147975	40
Q6ZQ38	Cullin-associated NEDD8-dissociated protein 1	25348	136331	34
Q8CI51	PDZ and LIM domain protein 5	25340	63299	15
E9Q3X0	Major vault protein	25310	96857	15
Q62465	Synaptic vesicle membrane protein VAT-1 homolog	25299	43097	17
A0A668KLV9	A-kinase anchor protein 12	25289	172559	8
Q8BWT1	3-ketoacyl-CoA thiolase mitochondrial	25252	41830	30
P08551	Neurofilament light polypeptide	25249	61509	26
Q6NZJ6	Eukaryotic translation initiation factor 4 gamma 1	25238	176076	22
Q9JK37	Myozenin-1	25223	31457	24
E9QLJ0	Cardiomyopathy-associated protein 5	25208	405580	8
O88569	Heterogeneous nuclear ribonucleoproteins A2/B1	25207	37403	28
Q62000	Mimecan	25193	34012	50
P09405	Nucleolin	25185	76723	49
S4R1P5	Dystonin	25170	870551	10
Q3UJB0	Splicing factor 3b subunit 2	25168	98199	26
Q9DB20	ATP synthase subunit O mitochondrial	25133	23364	53
Q99LC5	Electron transfer flavoprotein subunit alpha mitochondrial	25119	35009	25
Q61087	Laminin subunit beta-3	25110	128900	19
P22599	Alpha-1-antitrypsin 1-2	25104	45975	49
Q9DCW4	Electron transfer flavoprotein subunit beta	25082	27623	30
A0A0R4J0K2	Cytoskeleton-associated protein 5	25064	223517	20
G5E829	Plasma membrane calcium-transporting ATPase 1	25056	134747	17
Q6Q477	Plasma membrane calcium-transporting ATPase 4	25050	133068	17
D9J302	ENH isoform 1e	25050	66097	14
D9J300	ENH isoform 1c	25050	56968	14
Q8CGP0	Histone H2B type 3-B	25017	13908	145
Q9D2U9	Histone H2B type 3-A	25017	13994	145
Q99JY0	Trifunctional enzyme subunit beta mitochondrial	24986	51386	28
Q61897	Keratin type I cuticular Ha3-II	24971	45864	194
Q8VIJ6	Splicing factor proline- and glutamine-rich	24968	75442	26
Q8BTI8	Serine/arginine repetitive matrix protein 2	24917	294841	42
P23927	Alpha-crystallin B chain	24906	20069	32
Q9CZ13	Cytochrome b-c1 complex subunit 1 mitochondrial	24881	52852	27
Q11011	Puromycin-sensitive aminopeptidase	24844	103325	17
Q3UV17	Keratin type II cytoskeletal 2 oral	24834	62845	87
Q8K0Y2	Keratin type I cuticular Ha3-I	24831	46137	183
Q6IFX2	Keratin type I cytoskeletal 42	24792	50133	137
Q640N1	Adipocyte enhancer-binding protein 1	24773	128365	17
P06745	Glucose-6-phosphate isomerase	24771	62767	17
P62908	40S ribosomal protein S3	24759	26674	34
Q91VB8	Alpha globin 1	24751	15112	67
A0A3B2WCD8	Far upstream element-binding protein 2	24736	74253	46
Q9CR68	Cytochrome b-c1 complex subunit Rieske mitochondrial	24735	29368	25
Q99NB9	Splicing factor 3B subunit 1	24735	145816	23
Q9CQV8	14-3-3 protein beta/alpha	24706	28086	48
A0A140T8T7	Collagen alpha-5(VI) chain	24677	289514	3
Q9JIK5	Nucleolar RNA helicase 2	24652	93551	34
Q9Z2I0	Mitochondrial proton/calcium exchanger protein	24650	82989	27
Q91VW5	Golgin subfamily A member 4	24637	257561	17
P50544	Very long-chain specific acyl-CoA dehydrogenase mitochondrial	24608	70876	24
G5E846	Peripherin	24608	54298	30
P32020	Non-specific lipid-transfer protein	24588	59126	19
P04117	Fatty acid-binding protein adipocyte	24585	14650	29
Q8K009	Mitochondrial 10-formyltetrahydrofolate dehydrogenase	24574	101590	4
Q99P72	Reticulon-4	24549	126613	22
E9Q0S6	Tensin 1	24548	201381	13
P51660	Peroxisomal multifunctional enzyme type 2	24540	79482	15
A0A1W2P7Q9	Myosin light polypeptide 6	24538	17673	79
Q78PY7	Staphylococcal nuclease domain-containing protein 1	24501	102088	26
Q9CZU6	Citrate synthase mitochondrial	24500	51737	44
Q9JKR6	Hypoxia up-regulated protein 1	24491	111181	27
Q61765	Keratin type I cuticular Ha1	24490	47117	191
Q3TTY5	Keratin type II cytoskeletal 2 epidermal	24459	70923	63
P29699	Alpha-2-HS-glycoprotein	24457	37326	50
Q99MR9	Protein phosphatase 1 regulatory subunit 3A	24442	121435	2
Q9JMH9	Unconventional myosin-XVIIIa	24436	232753	17
B2RRE2	Myo18a protein	24436	232136	17
Q61702	Inter-alpha-trypsin inhibitor heavy chain H1	24395	101067	23
Q9D3P1	Trichohyalin-like protein 1	24393	70707	27
Q9D0E1	Heterogeneous nuclear ribonucleoprotein M	24380	77649	43
Q8K2B3	Succinate dehydrogenase [ubiquinone] flavoprotein subunit mitochondrial	24371	72585	17
Q501J6	Probable ATP-dependent RNA helicase DDX17	24371	72400	22
Q3U741	RNA helicase	24371	72585	22
P63101	14-3-3 protein zeta/delta	24369	27771	62
P35700	Peroxiredoxin-1	24356	22176	77
Q9JIX8	Apoptotic chromatin condensation inducer in the nucleus	24355	150719	31
Q70IV5	Synemin	24349	173208	11
E9Q0F0	Keratin 78	24348	112265	45
Q9DB77	Cytochrome b-c1 complex subunit 2 mitochondrial	24330	48235	38
D9J303	ENH isoform 3a	24320	25887	8
Q8K010	5-oxoprolinase	24301	137611	29
Q6IFZ9	Keratin type II cytoskeletal 74	24282	54747	99
Q8K0E8	Fibrinogen beta chain	24249	54753	19
Q8BH59	Calcium-binding mitochondrial carrier protein Aralar1	24202	74570	24
Q9D0F9	Phosphoglucomutase-1	24149	61418	21
P80315	T-complex protein 1 subunit delta	24119	58066	44
P01029	Complement C4-B	24091	192914	8
Q9D6Z1	Nucleolar protein 56	24023	64464	15
O08749	Dihydrolipoyl dehydrogenase mitochondrial	24012	54272	16
Q8VCH0	3-ketoacyl-CoA thiolase B peroxisomal	24011	43995	20
G3UVV4	Hexokinase	24006	101873	28
P17710	Hexokinase-1	24006	108303	28
Q8BJS4	SUN domain-containing protein 2	24005	81605	18
E9Q9F5	Septin-7	23983	50681	19
H7BX64	Sarcolemmal membrane-associated protein	23977	95090	15
G3X9D9	Involucrin	23970	55046	34
Q8K4L4	Protein POF1B	23932	67785	15
Q6P8J7	Creatine kinase S-type mitochondrial	23920	47473	9
Q9QZQ8	Core histone macro-H2A.1	23912	39735	38
P97434	Myosin phosphatase Rho-interacting protein	23895	116408	21
A2AN08	E3 ubiquitin-protein ligase UBR4	23884	572298	20
Q9WVK4	EH domain-containing protein 1	23874	60603	9
P49817	Caveolin-1	23840	20539	11
P21614	Vitamin D-binding protein	23813	53600	33
P07744	Keratin type II cytoskeletal 4	23796	56283	72
Q9D646	Keratin type I cuticular Ha4	23791	44560	163
P08032	Spectrin alpha chain erythrocytic 1	23787	279863	2
Q76MZ3	Serine/threonine-protein phosphatase 2A 65 kDa regulatory subunit A alpha isoform	23786	65323	25
Q62318	Transcription intermediary factor 1-beta	23756	88847	24
P49300	C-type lectin domain family 10 member A	23756	34596	21
Q9DCV7	Keratin type II cytoskeletal 7	23754	50709	88
P05202	Aspartate aminotransferase mitochondrial	23745	47411	33
F8VPK5	Rho-associated protein kinase	23724	160615	13
Q9CPY7	Cytosol aminopeptidase	23724	56141	43
P05201	Aspartate aminotransferase cytoplasmic	23721	46248	23
Q3UN88	Mast cell protease 4	23690	27197	21
Q8C6K9	Collagen alpha-6(VI) chain	23689	246320	17
Q9EP71	Ankycorbin	23688	108852	21
P97927	Laminin subunit alpha-4	23684	201818	14
O70456	14-3-3 protein sigma	23632	27706	120
Q9CWK8	Sorting nexin-2	23587	58471	24
Q9JIF7	Coatomer subunit beta	23567	107066	14
A2AUC9	Kelch-like protein 41	23562	68190	7
P80317	T-complex protein 1 subunit zeta	23551	58004	44
E9QA15	Caldesmon 1	23550	89274	34
Q61033	Lamina-associated polypeptide 2 isoforms alpha/zeta	23546	75168	22
E9PV24	Fibrinogen alpha chain	23545	87429	53
P80318	T-complex protein 1 subunit gamma	23520	60630	36
P80314	T-complex protein 1 subunit beta	23510	57477	35
P07758	Alpha-1-antitrypsin 1-1	23503	46003	45
A0A0R4J0X5	Alpha-1-antitrypsin 1-3	23489	45854	45
Q9Z1X4	Interleukin enhancer-binding factor 3	23481	96021	25
A0A5F8MPB9	Radixin	23458	71028	34
E9QNP3	Hornerin	23447	323369	5
P50247	Adenosylhomocysteinase	23446	47688	20
Q9DBR7	Protein phosphatase 1 regulatory subunit 12A	23445	114996	12
Q8K4Z5	Splicing factor 3A subunit 1	23420	88545	32
A0A1B0GS91	Supervillin	23419	253263	9
Q3TXS7	26S proteasome non-ATPase regulatory subunit 1	23400	105730	16
Q8JZN5	Complex I assembly factor ACAD9 mitochondrial	23389	68722	26
O08553	Dihydropyrimidinase-related protein 2	23387	62278	41
P17742	Peptidyl-prolyl cis-trans isomerase A	23369	17971	59
Q6PIC6	Sodium/potassium-transporting ATPase subunit alpha-3	23353	111691	43
P19783	Cytochrome c oxidase subunit 4 isoform 1 mitochondrial	23328	19530	39
E9QNA7	Sorbin and SH3 domain-containing protein 1	23321	82875	9
P23953	Carboxylesterase 1C	23307	61056	49
Q8CIE6	Coatomer subunit alpha	23306	138432	17
Q00897	Alpha-1-antitrypsin 1-4	23290	45998	47
E9Q8T1	Transforming acidic coiled-coil-containing protein 2	23288	305230	14
Q925I1	ATPase family AAA domain-containing protein 3	23281	66742	4
O88685	26S proteasome regulatory subunit 6A	23259	49549	25
P06728	Apolipoprotein A-IV	23249	45029	23
P42932	T-complex protein 1 subunit theta	23221	59556	33
Z4YJU8	Golgin subfamily A member 2	23218	108688	20
Q80YX1	Tenascin	23213	231805	20
B1B1A8	Myosin light chain kinase smooth muscle	23208	213608	19
Q61001	Laminin subunit alpha-5	23176	404056	15
A2AL12	Heterogeneous nuclear ribonucleoprotein A3	23165	34476	16
Q148V8	Protein FAM83H	23164	131115	16
Q91VI7	Ribonuclease inhibitor	23161	49817	28
A2AMW0	F-actin-capping protein subunit beta	23140	29295	21
Q9EQP2	EH domain-containing protein 4	23102	61481	15
O08532	Voltage-dependent calcium channel subunit alpha-2/delta-1	23101	124630	10
Q91Z25	Actin-related protein 2/3 complex subunit	23065	41498	12
Q9WV32	Actin-related protein 2/3 complex subunit 1B	23065	41064	12
P54071	Isocitrate dehydrogenase [NADP] mitochondrial	23054	50906	14
Q8BH95	Enoyl-CoA hydratase mitochondrial	23034	31474	18
Q8BVQ9	26S proteasome AAA-ATPase subunit RPT1	23014	52867	11
P46471	26S proteasome regulatory subunit 7	23014	48648	11
P17183	Gamma-enolase	23007	47297	35
P08730	Keratin type I cytoskeletal 13	23001	47754	88
P68510	14-3-3 protein eta	22998	28212	42
Q8BI84	Transport and Golgi organization protein 1 homolog	22996	213673	19
Q6GT24	Peroxiredoxin-6	22991	24827	14
Q9DCX2	ATP synthase subunit d mitochondrial	22985	18749	16
Q6P5E4	UDP-glucose:glycoprotein glucosyltransferase 1	22984	176433	15
O55029	Coatomer subunit beta'	22974	102449	12
Q99L13	3-hydroxyisobutyrate dehydrogenase mitochondrial	22974	35440	17
P60843	Eukaryotic initiation factor 4A-I	22958	46154	28
P97351	40S ribosomal protein S3a	22942	29885	36
A0A0R4J1H6	Golgin subfamily A member 3	22932	162891	10
Q60710	Deoxynucleoside triphosphate triphosphohydrolase SAMHD1	22931	75893	5
Q3TML0	Protein disulfide-isomerase A6	22923	48689	44
A0A2I3BRQ3	Inter-alpha-trypsin inhibitor heavy chain H3	22908	78017	11
O88322	Nidogen-2	22890	153913	7
Q3UPL0	Protein transport protein Sec31A	22878	133569	15
P48962	ADP/ATP translocase 1	22866	32904	41
P28271	Cytoplasmic aconitate hydratase	22863	98126	2
P63158	High mobility group protein B1	22853	24894	18
P21981	Protein-glutamine gamma-glutamyltransferase 2	22848	77061	14
P70302	Stromal interaction molecule 1	22844	77567	14
P40124	Adenylyl cyclase-associated protein 1	22842	51565	40
B1AU25	Apoptosis-inducing factor 1 mitochondrial	22824	66114	15
F8VPN4	4-alpha-glucanotransferase	22774	174286	9
Q61753	D-3-phosphoglycerate dehydrogenase	22739	56586	18
P17427	AP-2 complex subunit alpha-2	22734	104016	22
P43883	Perilipin-2	22721	46646	11
Q8VDJ3	Vigilin	22713	141742	23
Q60634	Flotillin-2	22711	47038	6
Q5SS83	Flotillin	22711	47116	6
Q3U4W8	Ubiquitin carboxyl-terminal hydrolase	22699	93355	23
P56399	Ubiquitin carboxyl-terminal hydrolase 5	22699	95833	23
Q00519	Xanthine dehydrogenase/oxidase	22686	146562	19
Q6NZD2	Sorting nexin-1	22675	58879	14
Q91VR5	ATP-dependent RNA helicase DDX1	22671	82500	17
Q60902	Epidermal growth factor receptor substrate 15-like 1	22643	99309	17
Q00898	Alpha-1-antitrypsin 1-5	22638	45891	40
Q922D8	C-1-tetrahydrofolate synthase cytoplasmic	22620	101200	18
Q8VDM4	26S proteasome non-ATPase regulatory subunit 2	22616	100203	21
Q9CQ62	2 4-dienoyl-CoA reductase mitochondrial	22598	36214	14
P61982	14-3-3 protein gamma	22587	28303	46
O70250	Phosphoglycerate mutase 2	22580	28827	20
Q8BGJ5	Polypyrimidine tract-binding protein 1	22570	56892	24
P54310	Hormone-sensitive lipase	22570	83348	12
E9PWE8	Dihydropyrimidinase-related protein 3	22558	73884	26
E9PVU0	Unconventional myosin-6	22549	146307	20
Q9DBJ1	Phosphoglycerate mutase 1	22518	28832	16
Q9DB05	Alpha-soluble NSF attachment protein	22512	33190	11
Q91ZA3	Propionyl-CoA carboxylase alpha chain mitochondrial	22495	79922	7
P04247	Myoglobin	22490	17070	12
A0A0G2JG52	Crystallin beta-gamma domain-containing 1	22484	223446	18
Q8BH61	Coagulation factor XIII A chain	22481	83207	26
P62259	14-3-3 protein epsilon	22475	29174	58
P97298	Pigment epithelium-derived factor	22448	46234	14
P24549	Retinal dehydrogenase 1	22439	54468	7
O35643	AP-1 complex subunit beta-1	22424	103935	17
Q5SVG5	AP complex subunit beta	22424	101193	17
Q61656	Probable ATP-dependent RNA helicase DDX5	22417	69290	39
Q8BTS0	DEAD box protein 5	22417	69266	39
H3BK24	Homeobox protein cut-like	22410	164503	24
P47739	Aldehyde dehydrogenase dimeric NADP-preferring	22394	50481	14
P70124	Serpin B5	22388	42111	26
P51881	ADP/ATP translocase 2	22378	32931	51
Q6PB66	Leucine-rich PPR motif-containing protein mitochondrial	22377	156614	24
P53564	Homeobox protein cut-like 1	22364	165595	26
Q9JKB3	Y-box-binding protein 3	22351	38814	15
Q64524	Histone H2B type 2-E	22323	13993	140
Q9Z110	Delta-1-pyrroline-5-carboxylate synthase	22323	87266	10
E9Q4Z2	Acetyl-CoA carboxylase 2	22301	275748	5
Q61335	B-cell receptor-associated protein 31	22295	27957	5
P10922	Histone H1.0	22279	20861	20
P29758	Ornithine aminotransferase mitochondrial	22279	48355	13
P80316	T-complex protein 1 subunit epsilon	22273	59624	30
Q9CRB9	MICOS complex subunit Mic19	22247	26335	11
A0A5F8MPM4	Myelin peripheral protein	22240	34499	29
A0A5F8MPT6	Cingulin	22232	136546	3
Q8CC88	von Willebrand factor A domain-containing protein 8	22231	213420	8
Q61166	Microtubule-associated protein RP/EB family member 1	22230	30016	12
Q9D0I9	Arginine--tRNA ligase cytoplasmic	22228	75674	27
Q8BFR5	Elongation factor Tu mitochondrial	22227	49508	21
P15089	Mast cell carboxypeptidase A	22217	48790	11
P12970	60S ribosomal protein L7a	22205	29977	32
P30416	Peptidyl-prolyl cis-trans isomerase FKBP4	22203	51572	16
Q4VA53	Sister chromatid cohesion protein PDS5 homolog B	22197	164418	11
V9GXP8	ELKS/Rab6-interacting/CAST family member 1	22180	127942	11
P08226	Apolipoprotein E	22180	35867	38
Q91X72	Hemopexin	22177	51318	30
P31786	Acyl-CoA-binding protein	22169	10000	28
P19246	Neurofilament heavy polypeptide	22160	116994	19
P80313	T-complex protein 1 subunit eta	22156	59652	40
Q3UXJ2	Transforming growth factor-beta-induced protein ig-h3	22148	70913	12
Q02248	Catenin beta-1	22147	85471	22
Q04750	DNA topoisomerase 1	22139	90876	21
Q8VCT4	Carboxylesterase 1D	22122	61788	17
P47962	60S ribosomal protein L5	22097	34401	27
G5E874	Laminin subunit gamma-2	22088	130339	8
P14873	Microtubule-associated protein 1B	22085	270252	13
Q3ULD5	Methylcrotonoyl-CoA carboxylase beta chain mitochondrial	22084	61379	9
Q9JLQ0	CD2-associated protein	22070	70450	17
Q9Z204	Heterogeneous nuclear ribonucleoproteins C1/C2	22068	34385	36
Q9CZX8	40S ribosomal protein S19	22059	16085	46
E9PZD8	Ceruloplasmin	22055	124211	8
E9QNP0	60S ribosomal protein L40	22032	26856	92
E9PUF7	Rho guanine nucleotide exchange factor 1	22024	108693	12
E9QB02	Methionine--tRNA ligase cytoplasmic	22016	102373	18
Q62230	Sialoadhesin	22003	182978	23
D4AFX7	DnaJ heat shock protein family (Hsp40) member C13	21986	255064	8
Q02819	Nucleobindin-1	21981	53409	18
Q07076	Annexin A7	21972	49925	22
O35639	Annexin A3	21970	36384	14
P55850	Desmocollin-3	21961	100203	16
Q9Z1Z0	General vesicular transport factor p115	21952	106983	22
O08528	Hexokinase-2	21947	102535	18
Q99K48	Non-POU domain-containing octamer-binding protein	21946	54541	19
Q93092	Transaldolase	21945	37387	23
P97450	ATP synthase-coupling factor 6 mitochondrial	21938	12496	11
G5E8K2	Ankyrin-3	21935	211798	12
Q91VA7	Isocitrate dehydrogenase [NAD] subunit mitochondrial	21929	42195	10
Q9Z315	U4/U6.U5 tri-snRNP-associated protein 1	21926	90885	16
P68040	Receptor of activated protein C kinase 1	21894	35077	29
Q3U962	Collagen alpha-2(V) chain	21882	145018	35
Q3V1D3	AMP deaminase 1	21875	86105	2
A0A0R4J038	Bradykinin	21858	73101	11
O08677	Kininogen-1	21858	73102	11
A0A0R4J1E2	Elongation factor 1-delta	21849	72930	41
P62983	Ubiquitin-40S ribosomal protein S27a	21846	17951	83
Q9ERU9	E3 SUMO-protein ligase RanBP2	21838	341122	17
Q91ZJ5	UTP--glucose-1-phosphate uridylyltransferase	21836	56979	15
Q9JHR7	Insulin-degrading enzyme	21824	117772	14
A0A1B0GT92	Glycogen [starch] synthase	21816	76624	6
Q9Z1E4	Glycogen [starch] synthase muscle	21816	83927	6
Q8R2Y2	Cell surface glycoprotein MUC18	21816	71546	7
O35206	Collagen alpha-1(XV) chain	21788	140472	18
A0A0G2JGW9	Far upstream element-binding protein 1	21785	67530	21
Q78IK4	MICOS complex subunit Mic27	21761	29261	9
P01872	Immunoglobulin heavy constant mu	21751	49972	2
Q60598	Src substrate cortactin	21743	61250	11
P47963	60S ribosomal protein L13	21740	24305	24
Q9D6R2	Isocitrate dehydrogenase [NAD] subunit alpha mitochondrial	21730	39639	15
Q9CZD3	Glycine--tRNA ligase	21730	81878	15
A0A286YCV9	Kinesin family member 13B	21719	204940	12
Q8R422	CD109 antigen	21718	161658	7
P10852	4F2 cell-surface antigen heavy chain	21715	58337	24
P17563	Methanethiol oxidase	21703	52514	8
Q9JHJ0	Tropomodulin-3	21700	39503	17
P68254	14-3-3 protein theta	21700	27778	46
E9QQ25	Striated muscle-specific serine/threonine-protein kinase	21693	354315	7
P70227	Inositol 1 4 5-trisphosphate receptor type 3	21681	304273	19
P97315	Cysteine and glycine-rich protein 1	21663	20583	10
Q8BJ71	Nuclear pore complex protein Nup93	21633	93281	13
Q6P4T2	U5 small nuclear ribonucleoprotein 200 kDa helicase	21633	244544	16
Q3TRJ4	Keratin type I cytoskeletal 26	21605	51118	29
Q9CQA3	Succinate dehydrogenase [ubiquinone] iron-sulfur subunit mitochondrial	21599	31814	20
Q5SWU9	Acetyl-CoA carboxylase 1	21594	265254	13
P26040	Ezrin	21587	69407	32
O09164	Extracellular superoxide dismutase [Cu-Zn]	21575	27392	5
E9Q3E1	Aldehyde dehydrogenase family 3 member B2	21570	52983	11
P45952	Medium-chain specific acyl-CoA dehydrogenase mitochondrial	21566	46481	20
Q9JKY5	Huntingtin-interacting protein 1-related protein	21548	119426	14
Q9EQR4	Chloride channel accessory 3A2	21542	99856	12
P16627	Heat shock 70 kDa protein 1-like	21536	70637	68
P47911	60S ribosomal protein L6	21506	33510	48
Q8R081	Heterogeneous nuclear ribonucleoprotein L	21501	63964	14
P35564	Calnexin	21501	67278	9
P97429	Annexin A4	21480	35916	27
Q06890	Clusterin	21470	51656	26
P42208	Septin-2	21463	41526	13
P16125	L-lactate dehydrogenase B chain	21449	36572	13
E9QAI5	Aspartate carbamoyltransferase	21440	236247	19
B2RQC6	CAD protein	21440	243236	19
P30275	Creatine kinase U-type mitochondrial	21432	47004	13
P49813	Tropomodulin-1	21419	40466	10
Q0VBK2	Keratin type II cytoskeletal 80	21411	50661	14
Q99KC8	von Willebrand factor A domain-containing protein 5A	21400	87143	6
A9XX86	Macrophage galactose N-acetyl-galactosamine specific lectin 2 isoform i	21395	43569	11
Q8JZN1	Macrophage galactose N-acetyl-galactosamine-specific lectin 2	21395	38068	11
Q9EP69	Phosphatidylinositol-3-phosphatase SAC1	21389	66944	6
Q9D1G1	Ras-related protein Rab-1B	21373	22187	25
P97384	Annexin A11	21372	54079	8
Q6A068	Cell division cycle 5-like protein	21333	92190	12
Q8BX70	Vacuolar protein sorting-associated protein 13C	21329	420092	8
P62754	40S ribosomal protein S6	21326	28681	24
Q60936	Atypical kinase COQ8A mitochondrial	21323	71743	6
Q8BMJ2	Leucine--tRNA ligase cytoplasmic	21319	134192	7
P70168	Importin subunit beta-1	21307	97184	25
Q8BG32	26S proteasome non-ATPase regulatory subunit 11	21304	47437	27
Q9QZE5	Coatomer subunit gamma-1	21302	97513	12
Q9WV55	Vesicle-associated membrane protein-associated protein A	21298	27855	15
Q9CY58	Plasminogen activator inhibitor 1 RNA-binding protein	21297	44714	12
O54983	Ketimine reductase mu-crystallin	21295	33523	34
Q6A0A9	Constitutive coactivator of PPAR-gamma-like protein 1	21290	121646	11
Q6ZQ08	CCR4-NOT transcription complex subunit 1	21279	266805	23
Q3TCD4	Enoyl-CoA delta isomerase 2	21270	41780	6
P14869	60S acidic ribosomal protein P0	21258	34216	15
Q9Z277	Tyrosine-protein kinase BAZ1B	21248	170650	8
G5E896	Enhancer of mRNA-decapping protein 4	21241	152483	47
Q9WTM5	RuvB-like 2	21221	51113	14
Q8JZR0	Long-chain-fatty-acid--CoA ligase 5	21202	76206	17
P09055	Integrin beta-1	21183	88231	22
Q9QY76	Vesicle-associated membrane protein-associated protein B	21181	26946	15
Q8BH80	Vesicle-associated membrane protein associated protein B and C	21181	26918	15
Q91WG2	Rab GTPase-binding effector protein 2	21179	62132	10
P35486	Pyruvate dehydrogenase E1 component subunit alpha somatic form mitochondrial	21175	43232	28
P70335	Rho-associated protein kinase 1	21168	158170	6
Q6ZWZ7	60S ribosomal protein L17	21167	21397	26
Q99L88	Beta-1-syntrophin	21166	58081	9
Q9CQR2	40S ribosomal protein S21	21161	9141	12
Q9QYE6	Golgin subfamily A member 5	21158	82368	8
P99027	60S acidic ribosomal protein P2	21146	11651	55
Q5XJY5	Coatomer subunit delta	21145	57230	7
E9QAS4	DNA helicase	21137	216369	15
Q6PDQ2	Chromodomain-helicase-DNA-binding protein 4	21137	217749	15
P42567	Epidermal growth factor receptor substrate 15	21131	98471	8
P99029	Peroxiredoxin-5 mitochondrial	21121	21897	38
P16460	Argininosuccinate synthase	21120	46585	22
Q9EPU0	Regulator of nonsense transcripts 1	21114	123967	21
Q99PV0	Pre-mRNA-processing-splicing factor 8	21108	273615	20
Q9DCS9	NADH dehydrogenase [ubiquinone] 1 beta subcomplex subunit 10	21105	21024	9
E0CXN5	Glycerol-3-phosphate dehydrogenase [NAD(+)]	21100	35231	14
P13707	Glycerol-3-phosphate dehydrogenase [NAD(+)] cytoplasmic	21100	37573	14
P50516	V-type proton ATPase catalytic subunit A	21096	68326	9
P62962	Profilin-1	21084	14957	62
Q9D051	Pyruvate dehydrogenase E1 component subunit beta mitochondrial	21039	38937	22
Q61576	Peptidyl-prolyl cis-trans isomerase FKBP10	21022	64698	6
Q80UG5	Septin-9	21018	65575	18
P62830	60S ribosomal protein L23	20998	14865	19
Q8C2Q8	ATP synthase subunit gamma	20987	30256	11
Q91VR2	ATP synthase subunit gamma mitochondrial	20987	32886	11
P11983	T-complex protein 1 subunit alpha	20987	60449	23
Q8BHN3	Neutral alpha-glucosidase AB	20986	106911	6
Q00612	Glucose-6-phosphate 1-dehydrogenase X	20979	59263	22
A0A0R4J293	Protein-glutamine gamma-glutamyltransferase K	20977	89796	12
Q8CIN4	Serine/threonine-protein kinase PAK 2	20975	57930	11
P35550	rRNA 2'-O-methyltransferase fibrillarin	20969	34307	16
Q91V61	Sideroflexin-3	20965	35406	13
Q9ET01	Glycogen phosphorylase liver form	20958	97463	10
Q8CI94	Glycogen phosphorylase brain form	20950	96730	13
P14685	26S proteasome non-ATPase regulatory subunit 3	20946	60718	12
Q9CQQ7	ATP synthase F(0) complex subunit B1 mitochondrial	20945	28949	24
Q3UQ44	Ras GTPase-activating-like protein IQGAP2	20938	180527	8
P51667	Myosin regulatory light chain 2 ventricular/cardiac muscle isoform	20931	18864	1
Q91YT0	NADH dehydrogenase [ubiquinone] flavoprotein 1 mitochondrial	20927	50834	11
P25444	40S ribosomal protein S2	20919	31231	30
Q8K1M6	Dynamin-1-like protein	20913	82658	11
Q9WTP7	GTP:AMP phosphotransferase AK3 mitochondrial	20912	25426	11
P14148	60S ribosomal protein L7	20893	31420	28
O35711	Liprin-beta-2	20881	98753	14
Q8C8U0	Liprin-beta-1	20866	108540	4
Q922B2	Aspartate--tRNA ligase cytoplasmic	20828	57147	13
P27612	Phospholipase A-2-activating protein	20824	87221	12
Q61171	Peroxiredoxin-2	20814	21779	34
E9Q512	Thyroid hormone receptor interactor 11	20813	226453	7
P43275	Histone H1.1	20805	21785	65
Q6PHQ9	Polyadenylate-binding protein	20796	72242	9
Q99LF4	RNA-splicing ligase RtcB homolog	20796	55249	18
Q8BVY0	Ribosomal L1 domain-containing protein 1	20789	50421	16
G3X8T9	Serine protease inhibitor A3N	20782	46766	26
O88342	WD repeat-containing protein 1	20759	66407	10
Q99PS0	Keratin type I cytoskeletal 23	20758	48027	6
B9EHJ3	Tight junction protein ZO-1	20755	188851	20
A0A0J9YTY0	Septin-11	20754	48979	35
P32921	Tryptophan--tRNA ligase cytoplasmic	20751	54358	10
Q9EPL9	Peroxisomal acyl-coenzyme A oxidase 3	20746	78404	3
A0A1B0GSX6	PDZ and LIM domain protein 3	20743	39289	13
Q62446	Peptidyl-prolyl cis-trans isomerase FKBP3	20742	25148	7
Q61830	Macrophage mannose receptor 1	20720	164981	12
Q497I4	Keratin type I cuticular Ha5	20698	50530	90
Q8VD75	Huntingtin-interacting protein 1	20693	115202	7
A0A0R4J083	Long-chain specific acyl-CoA dehydrogenase mitochondrial	20684	47897	31
Q9CWJ9	Bifunctional purine biosynthesis protein ATIC	20679	64217	18
Q64433	10 kDa heat shock protein mitochondrial	20676	10963	51
Q9Z2I9	Succinate--CoA ligase [ADP-forming] subunit beta mitochondrial	20660	50114	12
P27659	60S ribosomal protein L3	20651	46110	21
E9Q3G8	Nucleoporin 153	20645	152007	19
Q60715	Prolyl 4-hydroxylase subunit alpha-1	20641	60910	3
Q05D44	Eukaryotic translation initiation factor 5B	20638	137616	11
Q99LB4	Capping protein (Actin filament) gelsolin-like	20630	38769	38
P19157	Glutathione S-transferase P 1	20615	23609	11
Q60604	Adseverin	20615	80254	13
A0A571BDS0	Xin actin-binding repeat-containing protein 1	20614	196687	4
Q91VJ2	Caveolae-associated protein 3	20610	27853	10
P62270	40S ribosomal protein S18	20594	17719	23
Q6ZQ73	Cullin-associated NEDD8-dissociated protein 2	20593	135632	6
Q62167	ATP-dependent RNA helicase DDX3X	20590	73102	30
P47934	Carnitine O-acetyltransferase	20587	70840	11
O08810	116 kDa U5 small nuclear ribonucleoprotein component	20577	109361	12
Q61598	Rab GDP dissociation inhibitor beta	20572	50537	15
Q8R1Q8	Cytoplasmic dynein 1 light intermediate chain 1	20552	56614	14
Q60854	Serpin B6	20536	42599	20
F8WIV2	Serine (or cysteine) peptidase inhibitor clade B member 6a	20536	44774	20
Q9WVA4	Transgelin-2	20535	22395	47
E9Q9C1	Actin-binding LIM protein 1	20534	83742	10
Q64521	Glycerol-3-phosphate dehydrogenase mitochondrial	20501	80954	11
A2AQR0	Glycerol-3-phosphate dehydrogenase	20501	82830	11
P27546	Microtubule-associated protein 4	20501	117429	22
P56395	Cytochrome b5	20498	15241	11
Q61937	Nucleophosmin	20491	32560	10
Q99PT1	Rho GDP-dissociation inhibitor 1	20483	23407	10
Q6PDI5	Proteasome adapter and scaffold protein ECM29	20482	203702	12
A0A3B2WBH9	Tight junction protein ZO-2	20481	131106	26
Q7TSF0	Desmoglein-1-gamma	20479	100516	15
Q9D8N0	Elongation factor 1-gamma	20474	50061	26
A0A0R4J0V5	DNA-directed RNA polymerase subunit	20455	213479	14
P08775	DNA-directed RNA polymerase II subunit RPB1	20455	217174	14
Q61584	Fragile X mental retardation syndrome-related protein 1	20452	76222	11
Q1XH17	Tripartite motif-containing protein 72	20448	52817	14
Q9D0K2	Succinyl-CoA:3-ketoacid coenzyme A transferase 1 mitochondrial	20444	55989	12
E9PZF0	Nucleoside diphosphate kinase	20441	30200	34
Q6A026	Sister chromatid cohesion protein PDS5 homolog A	20424	150327	11
P20918	Plasminogen	20407	90808	10
O35902	Desmoglein-3	20404	107889	10
P29391	Ferritin light chain 1	20393	20802	5
Q9CPX4	Ferritin	20393	20772	5
Q61233	Plastin-2	20392	70149	14
Q5SUH6	Clathrin interactor 1	20390	69759	5
F2Z456	NADH-cytochrome b5 reductase	20387	34929	23
Q9DCN2	NADH-cytochrome b5 reductase 3	20387	34128	23
G3X956	FACT complex subunit	20378	119839	21
Q920B9	FACT complex subunit SPT16	20378	119825	21
P20108	Thioredoxin-dependent peroxide reductase mitochondrial	20359	28127	8
O35129	Prohibitin-2	20345	33296	13
D3Z637	Tumor protein D52	20334	17603	9
O70423	Membrane primary amine oxidase	20327	84534	5
B7ZNL2	Nap1l4 protein	20304	43935	11
Q78ZA7	Nucleosome assembly protein 1-like 4	20304	42679	11
Q91VK2	Eef1d protein	20281	30634	26
Q61191	Host cell factor 1	20276	210435	23
D3YUU6	Cornulin	20262	58041	14
Q99K51	Plastin-3	20250	70742	16
A0A3B2WBL1	Ribosomal protein	20235	24744	26
P53026	60S ribosomal protein L10a	20235	24916	26
Q8VDC1	FYVE and coiled-coil domain-containing protein 1	20221	162336	10
P62264	40S ribosomal protein S14	20216	16273	22
A0A0R4J1N7	Ankyrin-1	20202	209517	4
Q0VGY9	Ank1 protein	20202	206866	4
Q9DC70	NADH dehydrogenase [ubiquinone] iron-sulfur protein 7 mitochondrial	20200	24683	19
Q9CZ44	NSFL1 cofactor p47	20186	40710	21
P08207	Protein S100-A10	20181	11186	10
E9QNH6	Unconventional myosin-Ib	20180	125034	15
Q7TQD7	Myo1b protein	20180	132054	15
P67778	Prohibitin	20163	29820	20
Q9WTP6	Adenylate kinase 2 mitochondrial	20155	26469	17
E9Q1S3	Protein transport protein SEC23	20153	82956	2
Q01405	Protein transport protein Sec23A	20153	86162	2
O35295	Transcriptional activator protein Pur-beta	20151	33901	4
P53994	Ras-related protein Rab-2A	20149	23548	4
Q5DTJ9	Myopalladin	20130	144113	4
Q80XB4	Nebulin-related-anchoring protein	20127	195755	3
Q9JLV1	BAG family molecular chaperone regulator 3	20116	61860	6
P62821	Ras-related protein Rab-1A	20114	22678	30
Q5SW88	RAB1A member RAS oncogene family	20114	22372	30
S4R294	Protein PRRC2C	20113	298110	12
G3X8R0	Receptor expression-enhancing protein	20112	21447	9
O08917	Flotillin-1	20110	47513	4
P16110	Galectin-3	20106	27515	25
D3YUE2	Procollagen C-endopeptidase enhancer 1	20102	53134	10
Q9QYC0	Alpha-adducin	20100	80647	14
Q9WUM4	Coronin-1C	20077	53121	15
P46935	E3 ubiquitin-protein ligase NEDD4	20075	102706	12
Q8K310	Matrin-3	20075	94630	14
Q3U367	4-trimethylaminobutyraldehyde dehydrogenase	20071	55888	15
Q8CHH9	Septin-8	20069	49812	13
S4R2F3	Ankyrin-2	20059	429112	1
Q924X2	Carnitine O-palmitoyltransferase 1 muscle isoform	20045	88217	2
Q8CHT0	Delta-1-pyrroline-5-carboxylate dehydrogenase mitochondrial	20032	61841	15
E9Q7B0	Procollagen-proline 4-dioxygenase	20023	51754	3
Q5SV02	DNA repair protein RAD50	20022	153546	6
Q91VM5	RNA binding motif protein X-linked-like-1	20014	42162	14
Q61035	Histidine--tRNA ligase cytoplasmic	20008	57432	7
Q61176	Arginase-1	20006	34808	8
P62334	26S proteasome regulatory subunit 10B	20003	44173	19
Q8BJ64	Choline dehydrogenase mitochondrial	20003	66415	8
P18242	Cathepsin D	19981	44954	36
Q9CPV4	Glyoxalase domain-containing protein 4	19978	33317	8
Q9DBG5	Perilipin-3	19978	47262	12
P19001	Keratin type I cytoskeletal 19	19968	44542	97
A0A1W2P768	Histone H3.2	19958	20247	48
Q8K411	Presequence protease mitochondrial	19956	117372	11
P14069	Protein S100-A6	19925	10051	24
Q62383	Transcription elongation factor SPT6	19921	199084	8
P97443	Histone-lysine N-methyltransferase Smyd1	19909	56496	2
A0A3Q4EBK4	Myc box-dependent-interacting protein 1	19900	45786	9
Q61646	Haptoglobin	19899	38752	5
E9Q3Q6	Activated leukocyte cell adhesion molecule	19895	63669	16
Q61490	CD166 antigen	19895	65092	16
Q9ET78	Junctophilin-2	19890	74692	7
Q9Z0F7	Gamma-synuclein	19887	13160	7
Q8CJF7	Protein ELYS	19887	247644	9
Q569Z6	Thyroid hormone receptor-associated protein 3	19886	108178	7
P24527	Leukotriene A-4 hydrolase	19872	69051	7
P28650	Adenylosuccinate synthetase isozyme 1	19872	50254	3
P37040	NADPH--cytochrome P450 reductase	19867	77044	9
E9PVD2	Inter alpha-trypsin inhibitor heavy chain 4	19857	104588	4
Q921G7	Electron transfer flavoprotein-ubiquinone oxidoreductase mitochondrial	19849	68091	15
D3Z074	Protein diaphanous homolog 1	19846	135828	10
Q5SPH3	Amine oxidase	19842	59844	15
E9PYF4	LIM domain only 7	19826	192552	9
P55302	Alpha-2-macroglobulin receptor-associated protein	19824	42215	5
Q3UE92	Xaa-Pro aminopeptidase 1	19811	74560	3
E9QMH7	Inhibitor of nuclear factor kappa-B kinase-interacting protein	19807	42498	9
P62196	26S proteasome regulatory subunit 8	19795	45626	9
Q9CXR1	Dehydrogenase/reductase SDR family member 7	19794	38168	7
Q569Z5	Probable ATP-dependent RNA helicase DDX46	19793	117448	12
D3YVW2	Golgi integral membrane protein 4	19789	79905	5
O35292	Ribonuclease 2B	19788	17514	3
P32848	Parvalbumin alpha	19784	11931	18
Q9Z2D6	Methyl-CpG-binding protein 2	19779	52308	5
G3UYD0	General transcription factor II-I	19768	103080	18
P70372	ELAV-like protein 1	19764	36169	15
Q9CQB4	Cytochrome b-c1 complex subunit 7	19760	13561	6
Q8BKG3	Inactive tyrosine-protein kinase 7	19758	117532	12
Q6P542	ATP-binding cassette sub-family F member 1	19748	94945	8
Q99020	Heterogeneous nuclear ribonucleoprotein A/B	19736	30831	11
Q9WV02	RNA-binding motif protein X chromosome	19718	42301	12
E9QAQ7	AT-rich interactive domain-containing protein 1A	19711	242671	19
O08529	Calpain-2 catalytic subunit	19692	79872	4
Q8BH97	Reticulocalbin-3	19690	38002	7
P97855	Ras GTPase-activating protein-binding protein 1	19686	51829	13
A4QPC5	Chymase	19684	29051	3
O09061	Proteasome subunit beta type-1	19674	26372	15
P57016	Ladinin-1	19670	58864	14
P62960	Y-box-binding protein 1	19667	35730	12
F8VQC1	Signal recognition particle subunit SRP72	19656	74657	11
F8WJK8	Hsc70-interacting protein	19644	40539	17
P33267	Cytochrome P450 2F2	19636	55949	7
P60122	RuvB-like 1	19627	50214	16
Q99LC3	NADH dehydrogenase [ubiquinone] 1 alpha subcomplex subunit 10 mitochondrial	19623	40603	21
Q3UF95	BCL2-associated athanogene 6	19618	119144	13
Q9Z1R2	Large proline-rich protein BAG6	19618	121037	13
Q8JZQ2	AFG3-like protein 2	19618	89519	11
Q61543	Golgi apparatus protein 1	19616	133734	8
Q9QXY6	EH domain-containing protein 3	19613	60821	2
P62301	40S ribosomal protein S13	19607	17222	28
Q04447	Creatine kinase B-type	19605	42713	18
P14206	40S ribosomal protein SA	19585	32838	57
Q08857	Platelet glycoprotein 4	19568	52698	7
Q8R1B4	Eukaryotic translation initiation factor 3 subunit C	19559	105531	21
P20065	Thymosin beta-4	19552	5679	16
Q8CFQ9	Fusion derived from t(1216) malignant liposarcoma (Human)	19548	52602	14
P56959	RNA-binding protein FUS	19548	52673	14
P54823	Probable ATP-dependent RNA helicase DDX6	19546	54192	8
Q8CBM2	Aspartyl/asparaginyl beta-hydroxylase	19530	75128	7
Q99N15	17beta-hydroxysteroid dehydrogenase type 10/short chain L-3-hydroxyacyl-CoA dehydrogenase	19514	27274	11
A2AFQ2	3-hydroxyacyl-CoA dehydrogenase type-2	19514	28374	11
Q61425	Hydroxyacyl-coenzyme A dehydrogenase mitochondrial	19513	34464	18
P62897	Cytochrome c somatic	19510	11605	13
P05063	Fructose-bisphosphate aldolase C	19507	39395	4
A2AFQ0	HECT-type E3 ubiquitin transferase	19490	482697	17
Q7TMY8	E3 ubiquitin-protein ligase HUWE1	19490	482640	17
P32067	Lupus La protein homolog	19486	47756	8
G3X928	SEC23-interacting protein	19481	110763	5
A1L317	Keratin type I cytoskeletal 24	19470	54041	32
Q9D1D4	Transmembrane emp24 domain-containing protein 10	19458	24911	19
A2A545	Calcium channel voltage-dependent subunit beta 1	19438	57818	3
Q99MN1	Lysine--tRNA ligase	19435	67840	10
Q08642	Protein-arginine deiminase type-2	19435	76250	3
P46460	Vesicle-fusing ATPase	19434	82613	18
Q62165	Dystroglycan	19431	96905	10
Q8C1A5	Thimet oligopeptidase	19428	78026	12
Q9QYG0	Protein NDRG2	19428	40789	6
A0A0R4J259	Heterogeneous nuclear ribonucleoprotein Q	19421	62544	18
Q9D8U8	Sorting nexin-5	19421	46797	9
Q3UM45	Protein phosphatase 1 regulatory subunit 7	19420	41292	4
Q9DCT2	NADH dehydrogenase [ubiquinone] iron-sulfur protein 3 mitochondrial	19418	30149	19
Q99KD5	Protein unc-45 homolog A	19415	103447	12
Q9R190	Metastasis-associated protein MTA2	19411	75030	20
Q9Z2I8	Succinate--CoA ligase [GDP-forming] subunit beta mitochondrial	19410	46840	9
Q8CCK0	Core histone macro-H2A.2	19405	40092	11
Q8VDM6	Heterogeneous nuclear ribonucleoprotein U-like protein 1	19400	96002	6
A2ACG7	Dolichyl-diphosphooligosaccharide--protein glycosyltransferase subunit 2	19398	67502	8
Q9EST1	Gasdermin-A	19392	49593	29
Q99JY9	Actin-related protein 3	19381	47357	17
Q32ME9	Desmocollin-1	19380	92772	20
P63037	DnaJ homolog subfamily A member 1	19366	44868	15
A2ADY9	Protein DDI1 homolog 2	19366	44591	4
P63321	Ras-related protein Ral-A	19361	23553	9
Q91WS0	CDGSH iron-sulfur domain-containing protein 1	19339	12097	8
Q9CYH2	Peroxiredoxin-like 2A	19338	24395	3
Q91WQ3	Tyrosine--tRNA ligase cytoplasmic	19337	59105	15
A2A7S7	Tyrosine--tRNA ligase	19337	63002	15
A0A494B9K4	Gamma-adducin	19330	78318	2
E9QA62	Leiomodin-3	19325	65689	4
A0A0N4SVX9	Dysferlin	19313	240725	3
O08784	Treacle protein	19307	135001	11
H9KV00	Protein SON	19296	268820	16
G3X9G4	Dynamin GTPase	19296	98074	21
P39054	Dynamin-2	19296	98145	21
Q8BLN5	Lanosterol synthase	19291	83141	5
B2RXQ2	Ppfia1 protein	19290	142676	6
Q7TPC1	Corneodesmosin	19288	54313	11
P19536	Cytochrome c oxidase subunit 5B mitochondrial	19285	13813	47
Q9D881	Cytochrome c oxidase polypeptide Vb	19285	13847	47
Q8K1Z0	Ubiquinone biosynthesis protein COQ9 mitochondrial	19272	35083	3
Q91W50	Cold shock domain-containing protein E1	19268	88791	11
Q8VDP3	[F-actin]-monooxygenase MICAL1	19264	116785	3
Q9EPX2	Papilin	19262	138904	5
Q9WUM5	Succinate--CoA ligase [ADP/GDP-forming] subunit alpha mitochondrial	19254	36155	4
P70441	Na(+)/H(+) exchange regulatory cofactor NHE-RF1	19254	38600	6
P48758	Carbonyl reductase [NADPH] 1	19242	30641	9
Q9DCJ5	NADH dehydrogenase [ubiquinone] 1 alpha subcomplex subunit 8	19241	19992	11
A0A0R4J086	Olfactomedin-like protein 3	19211	45798	7
Q9Z2U1	Proteasome subunit alpha type-5	19178	26411	11
Q9CR62	Mitochondrial 2-oxoglutarate/malate carrier protein	19177	34155	13
P01899	H-2 class I histocompatibility antigen D-B alpha chain	19155	40836	14
Q91V41	Ras-related protein Rab-14	19137	23897	13
Q00PI9	Heterogeneous nuclear ribonucleoprotein U-like protein 2	19132	84940	19
P51859	Hepatoma-derived growth factor	19123	26269	8
P11679	Keratin type II cytoskeletal 8	19117	54565	58
O55201	Transcription elongation factor SPT5	19111	120664	7
Q9D379	Epoxide hydrolase 1	19109	52577	11
E9PWK1	Epoxide hydrolase	19109	50970	11
Q8BFZ9	Erlin-2	19098	37873	8
O55137	Acyl-coenzyme A thioesterase 1	19097	46136	12
P07309	Transthyretin	19096	15776	16
Q9R1P4	Proteasome subunit alpha type-1	19094	29547	23
O89053	Coronin-1A	19085	50989	12
P60335	Poly(rC)-binding protein 1	19077	37498	18
A0A0R4J0G0	Phosphoenolpyruvate carboxykinase (GTP)	19068	73418	5
Q8BH04	Phosphoenolpyruvate carboxykinase [GTP] mitochondrial	19068	70528	5
Q9EPE9	Manganese-transporting ATPase 13A1	19064	132388	9
Q8BUK6	Protein Hook homolog 3	19048	83218	6
Q543K9	Purine nucleoside phosphorylase	19041	32263	10
Q8BKZ9	Pyruvate dehydrogenase protein X component mitochondrial	19039	53999	7
Q9ET54	Palladin	19020	152131	14
Q8K3H0	DCC-interacting protein 13-alpha	19016	79328	4
P09470	Angiotensin-converting enzyme	19016	150918	1
Q9Z1D1	Eukaryotic translation initiation factor 3 subunit G	19015	35638	11
Q9D666	SUN domain-containing protein 1	19014	101976	10
P24547	Inosine-5'-monophosphate dehydrogenase 2	19004	55815	14
G3X924	Plasmalemma vesicle-associated protein	19001	49903	5
Q6PDM2	Serine/arginine-rich splicing factor 1	18979	27745	26
A0A5F8MPN8	Malate dehydrogenase	18972	39005	28
P14152	Malate dehydrogenase cytoplasmic	18972	36511	28
A6H644	Protein phosphatase 1 regulatory subunit	18966	110972	2
Q8BG95	Protein phosphatase 1 regulatory subunit 12B	18966	109049	2
Q9JJW5	Myozenin-2	18962	29762	4
Q8BML9	Glutamine--tRNA ligase	18957	87677	19
Q07133	Histone H1t	18955	21540	56
I7HFT9	H1.6 linker histone cluster member	18955	21669	56
Q6P8X1	Sorting nexin-6	18951	46649	6
Q99MR8	Methylcrotonoyl-CoA carboxylase subunit alpha mitochondrial	18949	79344	7
Q9D024	Coiled-coil domain-containing protein 47	18942	55844	8
Q91VC3	Eukaryotic initiation factor 4A-III	18940	46840	7
F7AEH4	40S ribosomal protein S12	18923	15181	17
Q5UE59	Kinesin light chain	18921	61630	10
Q60931	Voltage-dependent anion-selective channel protein 3	18915	30753	33
E9Q3B9	Monoglyceride lipase	18915	35257	4
A0A0R4J2B2	BTB/POZ domain-containing protein KCTD12	18907	35888	8
P10630	Eukaryotic initiation factor 4A-II	18901	46402	16
Q8BFW7	Lipoma-preferred partner homolog	18900	65891	13
Q8JZQ9	Eukaryotic translation initiation factor 3 subunit B	18899	91370	13
Q59IW7	ABI gene family member 3 (NESH)-binding protein	18887	120657	6
P42125	Enoyl-CoA delta isomerase 1 mitochondrial	18882	32250	15
Q9ESX5	H/ACA ribonucleoprotein complex subunit DKC1	18872	57402	10
P97807	Fumarate hydratase mitochondrial	18871	54357	10
Q8QZY1	Eukaryotic translation initiation factor 3 subunit L	18870	66613	6
Q19LI2	Alpha-1B-glycoprotein	18852	56554	3
Q9DCD0	6-phosphogluconate dehydrogenase decarboxylating	18852	53247	17
A2AQD5	Protein ITPRID2	18837	134671	10
P62702	40S ribosomal protein S4 X isoform	18830	29598	16
Q8CI43	Myosin light chain 6B	18830	22749	32
O54998	Peptidyl-prolyl cis-trans isomerase FKBP7	18826	24913	2
P23242	Gap junction alpha-1 protein	18820	43004	23
P52825	Carnitine O-palmitoyltransferase 2 mitochondrial	18818	73981	3
Q9ER00	Syntaxin-12	18816	31195	14
E9Q0U7	Heat shock protein 105 kDa	18815	91678	17
E9QN92	Metalloreductase STEAP3	18814	58529	10
O35381	Acidic leucine-rich nuclear phosphoprotein 32 family member A	18812	28538	14
Q9QYR9	Acyl-coenzyme A thioesterase 2 mitochondrial	18802	49657	9
A0A1L1SVG0	Uveal autoantigen with coiled-coil domains and ankyrin repeats	18799	160802	5
Q5I1X5	RelA-associated inhibitor	18799	88976	10
P32261	Antithrombin-III	18793	52004	9
Q9DBG3	AP-2 complex subunit beta	18790	104583	9
Q3UWK8	OTTMUSG00000000712 protein	18790	43315	1
Q60714	Long-chain fatty acid transport protein 1	18780	71276	4
S4R1M2	Scaffold attachment factor B1	18778	105317	10
P35492	Histidine ammonia-lyase	18777	72258	5
Q9D0F3	Protein ERGIC-53	18765	57789	11
Q91ZV0	Melanoma inhibitory activity protein 2	18764	156461	4
Q8CAY6	Acetyl-CoA acetyltransferase cytosolic	18763	41298	6
P28481	Collagen alpha-1(II) chain	18762	141974	78
Q3UID0	SWI/SNF complex subunit SMARCC2	18762	124677	8
P39053	Dynamin-1	18761	97803	12
P54775	26S proteasome regulatory subunit 6B	18754	47408	6
P18760	Cofilin-1	18742	18560	57
F8WGL3	Cofilin non-muscle isoform	18742	24576	56
P62082	40S ribosomal protein S7	18740	22127	6
P81117	Nucleobindin-2	18732	50305	14
Q9CQN1	Heat shock protein 75 kDa mitochondrial	18732	80209	23
Q80UM7	Mannosyl-oligosaccharide glucosidase	18716	91831	10
P04919	Band 3 anion transport protein	18715	103135	1
A2AJ72	Far upstream element (FUSE)-binding protein 3	18714	61447	11
Q3TDD9	Protein phosphatase 1 regulatory subunit 21	18714	88337	8
Q3THS6	S-adenosylmethionine synthase isoform type-2	18711	43689	9
P62281	40S ribosomal protein S11	18704	18431	30
A0A087WNZ7	E3 ubiquitin-protein ligase TRIP12	18702	220659	8
Q8BRF7	Sec1 family domain-containing protein 1	18701	72323	9
Q61703	Inter-alpha-trypsin inhibitor heavy chain H2	18695	105928	9
P0DP27	Calmodulin-2	18682	16838	8
P0DP26	Calmodulin-1	18682	16838	8
P0DP28	Calmodulin-3	18682	16838	8
A0A668KLE1	Leucine-rich repeat flightless-interacting protein 2	18676	82063	3
Q8K2Q9	Shootin-1	18671	71343	9
Q8R1F1	Protein Niban 2	18663	84819	10
P30681	High mobility group protein B2	18661	24162	16
Q9Z1N5	Spliceosome RNA helicase Ddx39b	18657	49035	16
Q8CGF7	Transcription elongation regulator 1	18649	123788	13
E9PYH0	Versican core protein	18639	366895	18
G3X9W0	Heterogeneous nuclear ribonucleoprotein D0	18636	36208	9
O88986	2-amino-3-ketobutyrate coenzyme A ligase mitochondrial	18632	44931	6
B9EKI3	TATA element modulatory factor	18618	121803	8
P51150	Ras-related protein Rab-7a	18612	23490	31
D3YZ62	Unconventional myosin-Va	18598	212334	17
Q8BYY9	Serine protease inhibitor A3B	18597	47415	7
Q91W90	Thioredoxin domain-containing protein 5	18595	46416	4
O35286	Pre-mRNA-splicing factor ATP-dependent RNA helicase DHX15	18580	91007	16
O35737	Heterogeneous nuclear ribonucleoprotein H	18575	49199	8
Q3UHX2	28 kDa heat- and acid-stable phosphoprotein	18569	20605	9
P11404	Fatty acid-binding protein heart	18567	14819	11
Q9R045	Angiopoietin-related protein 2	18563	57106	4
P35279	Ras-related protein Rab-6A	18549	23590	15
Q3U9G9	Delta(14)-sterol reductase LBR	18548	71440	17
P39061	Collagen alpha-1(XVIII) chain	18545	182171	9
P16330	2' 3'-cyclic-nucleotide 3'-phosphodiesterase	18543	47123	29
Q4FZC9	Nesprin-3	18540	112035	3
Q62189	U1 small nuclear ribonucleoprotein A	18539	31835	16
P61202	COP9 signalosome complex subunit 2	18511	51597	5
P48722	Heat shock 70 kDa protein 4L	18511	94382	13
P03987	Ig gamma-3 chain C region	18488	43929	1
P08752	Guanine nucleotide-binding protein G(i) subunit alpha-2	18487	40489	11
Q9CPW4	Actin-related protein 2/3 complex subunit 5	18486	16288	19
Q9D0R2	Threonine--tRNA ligase 1 cytoplasmic	18482	83356	12
Q6DFW4	Nucleolar protein 58	18473	60343	16
Q9ERG2	Striatin-3	18469	87150	8
O35945	Aldehyde dehydrogenase cytosolic 1	18459	54588	4
Q61074	Protein phosphatase 1G	18459	58728	15
O35350	Calpain-1 catalytic subunit	18452	82106	8
Q9DBS1	Transmembrane protein 43	18447	44783	6
P62814	V-type proton ATPase subunit B brain isoform	18447	56551	11
Q8VCM7	Fibrinogen gamma chain	18444	49391	6
Q8C845	EF-hand domain-containing protein D2	18441	26800	8
P12787	Cytochrome c oxidase subunit 5A mitochondrial	18439	16101	39
P31428	Dipeptidase 1	18437	45722	13
Q6P5B5	Fragile X mental retardation syndrome-related protein 2	18432	74253	12
Q9QYR6	Microtubule-associated protein 1A	18416	300139	7
A2AEX8	Four and a half LIM domains protein 1	18408	33564	14
Q91W40	Kinesin light chain 3	18407	56006	14
Q9WV27	Sodium/potassium-transporting ATPase subunit alpha-4	18400	114887	22
Q9JM83	Calmodulin-4	18398	16767	1
Q8BU30	Isoleucine--tRNA ligase cytoplasmic	18396	144270	12
Q7TQ62	Podocan	18395	68718	5
Q8CJ53	Cdc42-interacting protein 4	18393	68489	3
Q99JB8	Protein kinase C and casein kinase II substrate protein 3	18392	48585	4
Q9ERG0	LIM domain and actin-binding protein 1	18392	84060	16
Q9ER72	Cysteine--tRNA ligase cytoplasmic	18385	94860	10
Q9QXX4	Calcium-binding mitochondrial carrier protein Aralar2	18381	74467	12
Z4YKB8	Heterochromatin protein 1-binding protein 3	18376	60851	13
Q9CZ19	Myosin light chain 4	18348	21189	13
Q9CZW5	Mitochondrial import receptor subunit TOM70	18346	67590	9
O70622	Reticulon-2	18346	51347	13
E9Q8H9	Complement factor H	18343	134738	6
Q9JLH8	Tropomodulin-4	18342	39261	2
Q9QZD9	Eukaryotic translation initiation factor 3 subunit I	18340	36461	19
Q64133	Amine oxidase [flavin-containing] A	18340	59602	4
P28738	Kinesin heavy chain isoform 5C	18338	109275	7
P45376	Aldo-keto reductase family 1 member B1	18326	35732	13
E9QQ10	A-kinase anchor protein 9	18325	434142	5
Q8BWB1	Synaptopodin 2-like protein	18320	102953	2
Q6XLQ8	Calumenin	18316	37118	7
Q8BGD9	Eukaryotic translation initiation factor 4B	18316	68840	17
O70400	PDZ and LIM domain protein 1	18305	35774	14
Q921K2	Poly [ADP-ribose] polymerase	18303	112721	10
Q9DBF1	Alpha-aminoadipic semialdehyde dehydrogenase	18297	58862	7
Q9D7X8	Gamma-glutamylcyclotransferase	18290	21166	1
E9Q855	Secretory carrier-associated membrane protein	18289	34516	11
O35609	Secretory carrier-associated membrane protein 3	18289	38458	11
P62852	40S ribosomal protein S25	18288	13742	23
E9PV22	Leucine-rich repeat-containing protein 47	18288	65904	13
P11835	Integrin beta-2	18281	85026	9
Q9QZF2	Glypican-1	18277	61360	15
Q8BX02	KN motif and ankyrin repeat domain-containing protein 2	18276	90245	7
O70435	Proteasome subunit alpha type-3	18267	28405	15
A0A0G2JEC4	Endophilin-B1	18264	44303	5
G5E8V9	ADP-ribosylation factor-interacting protein 1	18264	41518	5
Q9WTR5	Cadherin-13	18262	78186	11
Q9D7N9	Adipocyte plasma membrane-associated protein	18260	46434	8
Q9JHI5	Isovaleryl-CoA dehydrogenase mitochondrial	18253	46325	9
Q9Z2X1	Heterogeneous nuclear ribonucleoprotein F	18245	45730	11
P83741	Serine/threonine-protein kinase WNK1	18242	250931	7
Q3V1T4	Prolyl 3-hydroxylase 1	18232	83651	6
A2A7Q5	Procollagen-proline 3-dioxygenase	18232	84479	6
Q9Z1W8	Potassium-transporting ATPase alpha chain 2	18231	114726	21
A2AE89	Glutathione transferase	18227	28556	11
P10649	Glutathione S-transferase Mu 1	18227	25970	11
Q3UPH1	Protein PRRC1	18222	46298	2
Q62433	Protein NDRG1	18213	43009	12
P46467	Vacuolar protein sorting-associated protein 4B	18212	49419	7
E9Q7L3	Protein polybromo-1	18208	182117	18
A0A0R4J196	C-Jun-amino-terminal kinase-interacting protein 4	18200	127244	6
P10605	Cathepsin B	18182	37280	12
Q8R016	Bleomycin hydrolase	18177	52511	10
Q99MR6	Serrate RNA effector molecule homolog	18175	100452	10
P60867	40S ribosomal protein S20	18168	13373	24
O08970	Tuftelin	18164	44576	6
G5E8W8	Zinc finger protein 185	18162	52872	11
Q8BGQ7	Alanine--tRNA ligase cytoplasmic	18162	106908	6
Q3B7Z2	Oxysterol-binding protein 1	18160	88797	3
Q08189	Protein-glutamine gamma-glutamyltransferase E	18158	77309	14
A0A0U1RPL0	Ataxin-2-like protein	18157	115266	12
Q9Z0H8	CAP-Gly domain-containing linker protein 2	18148	115910	6
Q80YQ1	Thrombospondin-1	18124	129690	11
Q6DIC0	Probable global transcription activator SNF2L2	18117	180252	10
P13864	DNA (cytosine-5)-methyltransferase 1	18113	183188	7
A2AJ76	Hemicentin-2	18112	547202	4
P54822	Adenylosuccinate lyase	18111	54866	6
E9Q4X5	Epidermal growth factor receptor kinase substrate 8-like protein 1	18107	87118	3
A0A6I8MWX0	Fibronectin type III domain-containing 1	18105	199812	2
P61022	Calcineurin B homologous protein 1	18103	22432	8
G3UX26	Outer mitochondrial membrane protein porin 2	18103	30446	21
Q60930	Voltage-dependent anion-selective channel protein 2	18103	31733	21
Q99KV1	DnaJ homolog subfamily B member 11	18103	40555	10
Q8R0Y6	Cytosolic 10-formyltetrahydrofolate dehydrogenase	18102	98709	6
E9Q634	Unconventional myosin-Ie	18100	126818	10
Q91YR1	Twinfilin-1	18099	40079	3
Q9WUA3	ATP-dependent 6-phosphofructokinase platelet type	18099	85455	7
Q3TLP8	Ras-related C3 botulinum toxin substrate 1	18098	23432	12
S4R2P8	Baculoviral IAP repeat-containing protein 6	18091	530668	7
D3Z451	Serine (or cysteine) peptidase inhibitor clade A (alpha-1 antiproteinase antitrypsin) member 3J	18090	47362	9
Q921M3	Splicing factor 3B subunit 3	18090	135550	19
P70398	Probable ubiquitin carboxyl-terminal hydrolase FAF-X	18089	290709	5
Q4FE56	Ubiquitinyl hydrolase 1	18089	290214	5
B1ATI0	Aldehyde dehydrogenase	18080	59277	8
P47740	Aldehyde dehydrogenase family 3 member A2	18080	53971	8
Q5DTM8	E3 ubiquitin-protein ligase BRE1A	18067	113520	4
E9Q4N7	AT-rich interactive domain-containing protein 1B	18057	237793	11
E9Q3I4	Intersectin-1	18049	133144	6
Q8CG48	Structural maintenance of chromosomes protein 2	18047	134239	12
Q91VE0	Long-chain fatty acid transport protein 4	18045	72319	2
P62242	40S ribosomal protein S8	18045	24205	26
A2AQ25	Sickle tail protein	18044	213035	7
E9QAU4	Enhancer trap locus 4	18044	218444	7
Q9WUA2	Phenylalanine--tRNA ligase beta subunit	18043	65697	8
Q99J99	3-mercaptopyruvate sulfurtransferase	18039	33097	6
Q8VEM8	Phosphate carrier protein mitochondrial	18036	39632	27
A2BE45	Sushi-repeat-containing protein SRPX	18023	49380	10
A0A0R4IZW8	Calcium-activated neutral proteinase small subunit	18008	28406	9
O88456	Calpain small subunit 1	18008	28463	9
Q9D819	Inorganic pyrophosphatase	18007	32667	9
Q8BKC5	Importin-5	18005	123591	11
Q2VLH6	Scavenger receptor cysteine-rich type 1 protein M130	17998	120921	11
P97371	Proteasome activator complex subunit 1	17996	28673	12
P43406	Integrin alpha-V	17992	115360	9
Q99KQ4	Nicotinamide phosphoribosyltransferase	17983	55447	10
Q91YW3	DnaJ homolog subfamily C member 3	17977	57464	4
Q3TU36	RAP1 GTP-GDP dissociation stimulator 1	17969	66005	6
P19253	60S ribosomal protein L13a	17957	23464	29
E9Q9D8	Ankyrin repeat domain 35	17956	109388	3
Q99MN9	Propionyl-CoA carboxylase beta chain mitochondrial	17954	58409	5
Q8BH43	Wiskott-Aldrich syndrome protein family member 2	17951	54074	11
Q61247	Alpha-2-antiplasmin	17945	54972	6
P06801	NADP-dependent malic enzyme	17938	63954	2
Q9WTX8	Mitotic spindle assembly checkpoint protein MAD1	17919	83541	7
Q9R0H0	Peroxisomal acyl-coenzyme A oxidase 1	17911	74649	10
P15626	Glutathione S-transferase Mu 2	17909	25717	6
Q3UVI3	Tumor protein 63 (p63)	17898	65321	12
O88898	Tumor protein 63	17898	76789	12
Q91WD5	NADH dehydrogenase [ubiquinone] iron-sulfur protein 2 mitochondrial	17894	52626	2
D3YXT0	Complex I-49kD	17894	49573	2
P12382	ATP-dependent 6-phosphofructokinase liver type	17891	85360	6
Q6NZR5	Superkiller viralicidic activity 2-like (S. cerevisiae)	17886	137524	1
Q99PU5	Long-chain-fatty-acid--CoA ligase ACSBG1	17884	80426	2
P26645	Myristoylated alanine-rich C-kinase substrate	17879	29661	8
P54728	UV excision repair protein RAD23 homolog B	17874	43513	9
Q60716	Prolyl 4-hydroxylase subunit alpha-2	17867	61002	7
P18654	Ribosomal protein S6 kinase alpha-3	17858	83694	10
P62858	40S ribosomal protein S28	17853	7841	8
Q8CC35	Synaptopodin	17847	99552	5
O08795	Glucosidase 2 subunit beta	17844	58793	15
P01831	Thy-1 membrane glycoprotein	17843	18080	20
V9GWW6	Muscular LMNA-interacting protein	17839	103448	4
Q07113	Cation-independent mannose-6-phosphate receptor	17837	273814	5
A0A0B4J1E2	SNW domain-containing protein 1	17828	61462	17
Q64514	Tripeptidyl-peptidase 2	17825	139878	11
Q8BJW6	Eukaryotic translation initiation factor 2A	17815	64403	11
Q9R069	Basal cell adhesion molecule	17812	67670	9
Q3U3J1	2-oxoisovalerate dehydrogenase subunit alpha	17809	50773	1
P63328	Serine/threonine-protein phosphatase 2B catalytic subunit alpha isoform	17809	58644	6
Q9WV91	Prostaglandin F2 receptor negative regulator	17798	98722	2
P63325	40S ribosomal protein S10	17797	18916	11
Q9CWZ7	Gamma-soluble NSF attachment protein	17794	34732	6
P62317	Small nuclear ribonucleoprotein Sm D2	17793	13527	10
Q8VHM5	Heterogeneous nuclear ribonucleoprotein R	17782	70888	15
E9PV12	Cullin-5	17781	95851	5
P35979	60S ribosomal protein L12	17778	17805	55
Q99KF1	Transmembrane emp24 domain-containing protein 9	17778	27127	12
Q9Z2N8	Actin-like protein 6A	17768	47448	6
Q9R1P3	Proteasome subunit beta type-2	17763	22906	7
A0JNY3	Molybdopterin molybdenumtransferase	17756	83666	5
Q8BUV3	Gephyrin	17756	83282	5
P61161	Actin-related protein 2	17746	44761	17
Q69ZR2	E3 ubiquitin-protein ligase HECTD1	17744	290085	7
Q6PA06	Atlastin-2	17726	66224	8
Q8VDW0	ATP-dependent RNA helicase DDX39A	17713	49067	9
Q9CRB6	Tubulin polymerization-promoting protein family member 3	17708	18965	6
Q7M6Y3	Phosphatidylinositol-binding clathrin assembly protein	17704	71543	4
Q3TZZ7	Extended synaptotagmin-2	17704	94139	4
Q2KN98	Cytospin-A	17700	124488	3
Q80VC9	Calmodulin-regulated spectrin-associated protein 3	17699	135175	8
Q922U1	U4/U6 small nuclear ribonucleoprotein Prp3	17697	77455	7
Q99JB2	Stomatin-like protein 2 mitochondrial	17696	38385	9
Q91ZW3	SWI/SNF-related matrix-associated actin-dependent regulator of chromatin subfamily A member 5	17694	121627	6
P45591	Cofilin-2	17691	18710	22
Q61391	Neprilysin	17690	85702	4
Q62426	Cystatin-B	17684	11046	14
Q91YR9	Prostaglandin reductase 1	17677	35560	3
O35864	COP9 signalosome complex subunit 5	17676	37549	4
Q8CGK3	Lon protease homolog mitochondrial	17657	105843	3
P31230	Aminoacyl tRNA synthase complex-interacting multifunctional protein 1	17652	33997	12
Q8C1C1	Proactivator polypeptide-like 1	17649	57061	6
Q6Y7W8	GRB10-interacting GYF protein 2	17645	149192	3
E9QN31	Probable 28S rRNA (cytosine-C(5))-methyltransferase	17643	86907	17
Q99K41	EMILIN-1	17643	107585	11
P35293	Ras-related protein Rab-18	17631	23035	8
Q61081	Hsp90 co-chaperone Cdc37	17631	44593	5
Q7TSH2	Phosphorylase b kinase regulatory subunit beta	17630	123889	2
E9Q0J5	Kinesin-like protein KIF21A	17624	186635	11
Q9CPP6	NADH dehydrogenase [ubiquinone] 1 alpha subcomplex subunit 5	17617	13360	8
Q64012	RNA-binding protein Raly	17616	33188	10
Q9D3D9	ATP synthase subunit delta mitochondrial	17606	17600	6
P70232	Neural cell adhesion molecule L1-like protein	17605	135074	1
Q9JIG7	Coiled-coil domain-containing protein 22	17597	70844	4
Q9WVA3	Mitotic checkpoint protein BUB3	17596	36955	5
P34914	Bifunctional epoxide hydrolase 2	17593	62515	9
Q6DFZ1	Golgi-specific brefeldin A-resistance factor 1	17590	206781	4
Q920E5	Farnesyl pyrophosphate synthase	17586	40582	10
P62137	Serine/threonine-protein phosphatase PP1-alpha catalytic subunit	17585	37540	6
P09528	Ferritin heavy chain	17575	21067	5
P37804	Transgelin	17572	22576	17
Q80YR5	Scaffold attachment factor B2	17554	111839	9
Q3UHJ0	AP2-associated protein kinase 1	17554	103346	10
P16045	Galectin-1	17553	14866	29
Q8CGY6	Protein unc-45 homolog B	17543	103638	6
A0A0R4J034	Pyridoxal-dependent decarboxylase domain-containing protein 1	17541	87480	5
P47754	F-actin-capping protein subunit alpha-2	17540	32967	10
Q921T2	Torsin-1A-interacting protein 1	17537	66781	6
P10711	Transcription elongation factor A protein 1	17521	33880	10
Q5I012	Putative sodium-coupled neutral amino acid transporter 10	17519	117194	3
Q9D832	DnaJ homolog subfamily B member 4	17508	37782	2
P14094	Sodium/potassium-transporting ATPase subunit beta-1	17506	35195	21
P12367	cAMP-dependent protein kinase type II-alpha regulatory subunit	17503	45389	6
Q8K1M3	Protein kinase cAMP dependent regulatory type II alpha	17503	45589	6
P09041	Phosphoglycerate kinase 2	17498	44853	11
A2AWT7	Nucleolar transcription factor 1	17491	88387	4
Q9R0Y5	Adenylate kinase isoenzyme 1	17491	21540	10
Q8R4R6	Nucleoporin NUP35	17489	34786	7
P51432	1-phosphatidylinositol 4 5-bisphosphate phosphodiesterase beta-3	17488	139487	6
Q3UNN4	SWI/SNF complex subunit SMARCC1	17484	122780	9
A0A6I8MWX8	DnaJ homolog subfamily C member 7	17473	65440	11
Q8BP67	60S ribosomal protein L24	17472	17779	28
Q8R0X7	Sphingosine-1-phosphate lyase 1	17470	63677	6
Q91Z58	Uncharacterized protein C6orf132 homolog	17467	127881	13
Q8R550	SH3 domain-containing kinase-binding protein 1	17463	78170	10
P08074	Carbonyl reductase [NADPH] 2	17462	25958	26
P22315	Ferrochelatase mitochondrial	17459	47130	7
A0A494BAI5	Ferrochelatase	17459	46960	6
Q03734	Serine protease inhibitor A3M	17459	47064	27
P17426	AP-2 complex subunit alpha-1	17457	107664	18
P49312	Heterogeneous nuclear ribonucleoprotein A1	17455	34196	11
Q5EBP8	Helix-destabilizing protein	17455	38834	11
Q61792	LIM and SH3 domain protein 1	17449	29994	12
Q01279	Epidermal growth factor receptor	17447	134853	17
P47753	F-actin-capping protein subunit alpha-1	17442	32940	11
Q5RKN9	F-actin-capping protein subunit alpha	17442	32954	11
Q8CGY8	UDP-N-acetylglucosamine--peptide N-acetylglucosaminyltransferase 110 kDa subunit	17439	116952	8
B1AWD9	Clathrin light chain	17436	27062	8
O08585	Clathrin light chain A	17436	25604	8
K4DI59	DNA ligase	17431	113159	5
P97386	DNA ligase 3	17431	113072	5
O88736	3-keto-steroid reductase/17-beta-hydroxysteroid dehydrogenase 7	17423	37317	3
Q8C5N9	3-keto-steroid reductase	17423	40014	3
Q9CQX8	28S ribosomal protein S36 mitochondrial	17418	11101	6
P70333	Heterogeneous nuclear ribonucleoprotein H2	17413	49280	8
Q6GQT9	Nodal modulator 1	17401	133420	8
Q9Z1G4	V-type proton ATPase 116 kDa subunit a1	17397	96467	8
K3W4T3	V-type proton ATPase subunit a	17397	96427	8
P50285	Dimethylaniline monooxygenase [N-oxide-forming] 1	17390	59915	2
P15105	Glutamine synthetase	17373	42120	7
O88544	COP9 signalosome complex subunit 4	17367	46285	11
Q8R4H2	Rho guanine nucleotide exchange factor 12	17364	172348	4
Q921C5	Protein bicaudal D homolog 2	17361	93391	13
Q07417	Short-chain specific acyl-CoA dehydrogenase mitochondrial	17354	44890	7
O55111	Desmoglein-2	17353	122385	8
P34152	Focal adhesion kinase 1	17353	119243	10
A0A5F8MPY3	Non-specific protein-tyrosine kinase	17353	123780	10
D3Z7X0	Acyl-Coenzyme A dehydrogenase family member 12	17346	61390	2
Q9DBS5	Kinesin light chain 4	17345	68613	8
H7BX99	Prothrombin	17344	70212	4
Q99K30	Epidermal growth factor receptor kinase substrate 8-like protein 2	17342	82229	5
Q7TT50	Serine/threonine-protein kinase MRCK beta	17340	194751	6
E9QMN5	Transcriptional repressor p66 alpha	17336	67462	9
Q61823	Programmed cell death protein 4	17336	51702	16
Q8VEE1	LIM and cysteine-rich domains protein 1	17335	40996	6
P05622	Platelet-derived growth factor receptor beta	17335	122790	3
O88967	ATP-dependent zinc metalloprotease YME1L1	17330	80028	6
P62918	60S ribosomal protein L8	17327	28025	22
D3Z7P3	Glutaminase kidney isoform mitochondrial	17324	73964	3
Q9JJ28	Protein flightless-1 homolog	17315	144803	9
P30412	Peptidyl-prolyl cis-trans isomerase C	17315	22794	22
Q9QZM0	Ubiquilin-2	17312	67351	9
P82347	Delta-sarcoglycan	17299	32133	6
Q9CQC7	NADH dehydrogenase [ubiquinone] 1 beta subcomplex subunit 4	17291	15081	8
A0A286YDI8	Sec24-related gene family member C (S. cerevisiae)	17291	111613	13
Q99KP6	Pre-mRNA-processing factor 19	17278	55239	8
Q9D8W5	26S proteasome non-ATPase regulatory subunit 12	17276	52895	6
Q9D1E6	Tubulin-folding cofactor B	17272	27386	4
Q9QZZ6	Dermatopontin	17272	23995	43
Q8CI12	Smoothelin-like protein 2	17272	49524	2
P50580	Proliferation-associated protein 2G4	17267	43699	13
P42227	Signal transducer and activator of transcription 3	17264	88054	6
Q64467	Glyceraldehyde-3-phosphate dehydrogenase testis-specific	17258	47657	23
P61294	Ras-related protein Rab-6B	17254	23462	8
Q05816	Fatty acid-binding protein 5	17254	15137	32
P35278	Ras-related protein Rab-5C	17253	23412	16
O09131	Glutathione S-transferase omega-1	17251	27498	9
Q01320	DNA topoisomerase 2-alpha	17249	172789	6
G5E8E1	Leucine-rich repeat flightless-interacting protein 1	17244	48918	6
Q8K0M3	Sorbs3 protein	17238	76712	2
Q9R1Z8	Vinexin	17238	82349	2
O35435	Dihydroorotate dehydrogenase (quinone) mitochondrial	17233	42700	4
E9QAT4	Protein transport protein Sec16A	17233	254200	9
Q8BTS4	Nuclear pore complex protein Nup54	17215	55732	5
A0A0N4SW73	Rab11 family-interacting protein 5	17213	139555	7
Q9WV54	Acid ceramidase	17212	44670	1
Q8CJ40	Rootletin	17207	226942	7
Q7TSV4	Phosphoglucomutase-2	17198	68748	9
Q62425	Cytochrome c oxidase subunit NDUFA4	17185	9327	11
Q8C2Q3	RNA-binding protein 14	17183	69449	13
Q8R0G9	Nuclear pore complex protein Nup133	17180	128620	8
Q80X68	Citrate synthase	17171	52325	13
O55106	Striatin	17168	85966	8
E9Q6L0	CLIP-associating protein 1	17159	160236	5
Q8BJY1	26S proteasome non-ATPase regulatory subunit 5	17159	55972	11
B7ZNU9	Beta-2-syntrophin	17152	57428	7
O70548	Telethonin	17151	19078	3
O35551	Rab GTPase-binding effector protein 1	17147	99524	7
O88532	Zinc finger RNA-binding protein	17143	116859	10
Q9CZN7	Serine hydroxymethyltransferase mitochondrial	17140	55759	10
Q91YH5	Atlastin-3	17131	60575	8
B8JJN0	C3/C5 convertase	17112	142325	10
Q80XN0	D-beta-hydroxybutyrate dehydrogenase mitochondrial	17106	38299	3
Q8VDP4	Cell cycle and apoptosis regulator protein 2	17104	103002	6
Q3TZS3	Integrin alpha-7	17096	124955	4
Q921X9	Protein disulfide-isomerase A5	17081	59267	3
A2AI91	Phosphorylase b kinase regulatory subunit	17081	132317	2
P18826	Phosphorylase b kinase regulatory subunit alpha skeletal muscle isoform	17081	138824	2
Q9D3L3	Synaptosomal-associated protein	17079	24550	5
O09044	Synaptosomal-associated protein 23	17079	23261	5
Q64512	Tyrosine-protein phosphatase non-receptor type 13	17078	270332	7
Q8K1B8	Fermitin family homolog 3	17075	75635	19
Q3TVI8	Pre-B-cell leukemia transcription factor-interacting protein 1	17071	81165	2
H3BLQ0	Serine/threonine-protein phosphatase 2A 65 kDa regulatory subunit A beta isoform	17068	61049	13
P16332	Methylmalonyl-CoA mutase mitochondrial	17067	82844	5
Q8R0F9	SEC14-like protein 4	17065	46053	2
Q8BRN9	Coiled-coil and C2 domain-containing protein 1B	17063	93091	5
Q8BIJ6	Isoleucine--tRNA ligase mitochondrial	17061	112804	7
A0A3B2WB50	EMILIN-2	17061	108427	6
Q8QZS1	3-hydroxyisobutyryl-CoA hydrolase mitochondrial	17052	43038	5
Q9JKB1	Ubiquitin carboxyl-terminal hydrolase isozyme L3	17050	26152	4
Q8BW75	Amine oxidase [flavin-containing] B	17050	58558	3
G3UXA6	Polypyrimidine tract-binding protein 3	17046	59785	5
A0A0R4J1W0	Sorbin and SH3 domain-containing protein 2	17037	69576	2
Q9D6P8	Calmodulin-like protein 3	17030	16701	5
P50396	Rab GDP dissociation inhibitor alpha	17028	50522	7
P82350	Alpha-sarcoglycan	17027	43287	2
O35857	Mitochondrial import inner membrane translocase subunit TIM44	17026	51091	5
Q80UU9	Membrane-associated progesterone receptor component 2	17025	23334	4
Q9CQM8	60S ribosomal protein L21	16999	18579	6
Q99LP6	GrpE protein homolog 1 mitochondrial	16997	24307	12
Q3U422	Complex I-9kD	16995	50499	6
Q61187	Tumor susceptibility gene 101 protein	16993	44124	6
P61358	60S ribosomal protein L27	16987	15798	18
P11688	Integrin alpha-5	16982	115043	10
Q8CFI7	DNA-directed RNA polymerase II subunit RPB2	16979	133910	8
Q9DCH4	Eukaryotic translation initiation factor 3 subunit F	16973	37984	14
Q9QXK3	Coatomer subunit gamma-2	16968	97680	10
P53395	Lipoamide acyltransferase component of branched-chain alpha-keto acid dehydrogenase complex mitochondrial	16967	53247	4
Q91Z53	Glyoxylate reductase/hydroxypyruvate reductase	16960	35329	5
A2AKD7	Alpha-1-syntrophin	16957	53283	3
P54320	Elastin	16956	71938	4
A2A547	Ribosomal protein L19	16952	23248	3
P84099	60S ribosomal protein L19	16952	23466	3
P61028	Ras-related protein Rab-8B	16951	23603	20
A0A0A6YXX3	Lipopolysaccharide-responsive and beige-like anchor protein	16950	286193	6
E0CYV0	Protein-L-isoaspartate O-methyltransferase	16950	30441	2
P23506	Protein-L-isoaspartate(D-aspartate) O-methyltransferase	16950	24634	2
B7ZCU2	Abl interactor 1	16943	43174	7
P52293	Importin subunit alpha-1	16936	57928	9
Q8BK67	Protein RCC2	16935	55983	14
Q9CXY6	Interleukin enhancer-binding factor 2	16915	43062	10
Q9CXW4	60S ribosomal protein L11	16911	20252	22
Q9DBG7	Signal recognition particle receptor subunit alpha	16910	69623	7
A0A0N4SW28	Guanine nucleotide-binding protein subunit gamma	16901	9182	7
Q9DAS9	Guanine nucleotide-binding protein G(I)/G(S)/G(O) subunit gamma-12	16901	7997	7
Q61599	Rho GDP-dissociation inhibitor 2	16893	22851	1
A0A0R4J195	Regulation of nuclear pre-mRNA domain-containing protein 1B	16883	36813	5
P70399	TP53-binding protein 1	16883	212733	3
A0A5H1ZRL7	Transformation-related protein 53-binding protein 1	16883	207652	3
Q9Z2E1	Methyl-CpG-binding domain protein 2	16882	43501	6
Q9CQZ5	NADH dehydrogenase [ubiquinone] 1 alpha subcomplex subunit 6	16881	15283	17
P12388	Plasminogen activator inhibitor 2 macrophage	16879	46292	1
Q3TWV4	AP-2 complex subunit mu	16870	49389	4
P62192	26S proteasome regulatory subunit 4	16852	49185	11
P62492	Ras-related protein Rab-11A	16844	24394	22
Q5SUR0	Phosphoribosylformylglycinamidine synthase	16838	144629	6
G5E8J6	Histidine-rich calcium-binding protein	16833	85172	2
P49717	DNA replication licensing factor MCM4	16820	96736	6
P04370	Myelin basic protein	16814	27168	24
Q9D0L8	mRNA cap guanine-N7 methyltransferase	16814	53291	7
P63005	Platelet-activating factor acetylhydrolase IB subunit alpha	16813	46670	10
D3Z5G7	Carboxylic ester hydrolase	16804	62197	12
Q9CVB6	Actin-related protein 2/3 complex subunit 2	16798	34357	10
Q9D281	Protein Noxp20	16798	61013	6
P70195	Proteasome subunit beta type-7	16797	29891	8
Q9DB60	Prostamide/prostaglandin F synthase	16796	21670	1
Q7TNL5	Serine/threonine-protein phosphatase 2A 56 kDa regulatory subunit	16783	69123	7
O70194	Eukaryotic translation initiation factor 3 subunit D	16775	63989	11
Q64324	Syntaxin-binding protein 2	16775	66358	5
Q9D824	Pre-mRNA 3'-end-processing factor FIP1	16766	64959	11
Q9CQ54	NADH dehydrogenase [ubiquinone] 1 subunit C2	16766	14164	8
Q61390	T-complex protein 1 subunit zeta-2	16759	58185	19
Q99JI4	26S proteasome non-ATPase regulatory subunit 6	16752	45536	6
Q9D172	Glutamine amidotransferase-like class 1 domain-containing protein 3A mitochondrial	16752	28090	5
Q05144	Ras-related C3 botulinum toxin substrate 2	16749	21441	10
Q9JIW9	Ras-related protein Ral-B	16739	23349	3
P59999	Actin-related protein 2/3 complex subunit 4	16736	19667	15
P46638	Ras-related protein Rab-11B	16736	24489	22
Q8BL97	Serine/arginine-rich splicing factor 7	16735	30818	10
A0A3Q4L393	Serine/arginine-rich-splicing factor 7	16735	26939	10
Q7TMB8	Cytoplasmic FMR1-interacting protein 1	16723	145241	9
Q8BPB5	EGF-containing fibulin-like extracellular matrix protein 1	16718	54953	7
Q8BZF8	Phosphoglucomutase-like protein 5	16717	62220	2
Q9DC51	Guanine nucleotide-binding protein G(i) subunit alpha	16708	40538	13
P03958	Adenosine deaminase	16700	39992	3
O35685	Nuclear migration protein nudC	16696	38358	8
Q9DC69	NADH dehydrogenase [ubiquinone] 1 alpha subcomplex subunit 9 mitochondrial	16695	42525	4
P05132	cAMP-dependent protein kinase catalytic subunit alpha	16685	40571	4
Q99JI6	Ras-related protein Rap-1b	16679	20825	6
B2RXS4	Plexin-B2	16677	206229	3
Q63844	Mitogen-activated protein kinase 3	16676	43067	18
Q0VGB7	Serine/threonine-protein phosphatase 4 regulatory subunit 2	16675	46479	2
D3YXG0	Hemicentin-1	16673	611568	2
Q9Z2W0	Aspartyl aminopeptidase	16672	52207	5
P46061	Ran GTPase-activating protein 1	16671	63531	11
Q3TYK3	Nuclear factor 1	16669	43594	2
Q3U319	E3 ubiquitin-protein ligase BRE1B	16661	113967	7
Q9JK81	MYG1 exonuclease	16660	42723	3
A0A1Y7VJW9	Fibulin-5	16660	51769	18
Q9JHW2	Omega-amidase NIT2	16657	30502	6
Q5EBG6	Heat shock protein beta-6	16655	17521	6
Q9QYJ0	DnaJ homolog subfamily A member 2	16651	45746	9
P61255	60S ribosomal protein L26	16651	17258	14
Q9CYZ2	Tumor protein D54	16644	24043	4
Q8VCI0	Phospholipase B-like 1	16641	62999	2
A0A0R4J0B2	Phospholipase B-like	16641	63019	2
Q8K1J6	CCA tRNA nucleotidyltransferase 1 mitochondrial	16639	49895	5
Q8C3X2	Coiled-coil domain-containing protein 90B mitochondrial	16633	29597	2
Q99LX0	Parkinson disease protein 7 homolog	16633	20021	16
E9PX23	Metastasis-associated protein MTA1	16632	79385	15
Q8R326	Paraspeckle component 1	16628	58758	3
D3Z4V1	Pleiotropic regulator 1	16610	56060	5
Q6P5D8	Structural maintenance of chromosomes flexible hinge domain-containing protein 1	16608	225646	3
Q9DBM2	Peroxisomal bifunctional enzyme	16597	78302	5
K3W4S6	Glycogenin	16593	41926	3
Q9CZU3	Exosome RNA helicase MTR4	16590	117636	2
Q9WVE8	Protein kinase C and casein kinase substrate in neurons protein 2	16589	55833	8
Q3UKJ7	WD40 repeat-containing protein SMU1	16584	57544	6
Q6PB44	Tyrosine-protein phosphatase non-receptor type 23	16579	185215	8
Q9Z0E6	Guanylate-binding protein 2	16578	66740	4
Q8BFY9	Transportin-1	16575	102357	12
Q9ESB3	Histidine-rich glycoprotein	16569	59163	6
E9Q4Q2	Splicing factor 1	16566	59699	7
L7N451	Interferon-induced very large GTPase 1	16564	280781	5
P62835	Ras-related protein Rap-1A	16563	20987	5
Q9R0P5	Destrin	16560	18522	7
Q9D1B1	Cystatin E/M	16551	16796	11
E9QAD4	Coiled-coil domain-containing protein 93	16547	72475	5
Q9R112	Sulfide:quinone oxidoreductase mitochondrial	16537	50282	5
Q9DBR1	5'-3' exoribonuclease 2	16536	108687	6
A0A0R4J170	Transcription activator BRG1	16535	181856	7
B1AQ75	Keratin type I cuticular Ha6	16531	52791	63
P54116	Stomatin	16529	31375	6
F8WI22	Bcl-2-associated transcription factor 1	16527	100286	5
Q9EPC1	Alpha-parvin	16525	42330	4
A2AS98	Nck-associated protein 1	16525	129511	3
O89020	Afamin	16524	69379	9
Q8BWF0	Succinate-semialdehyde dehydrogenase mitochondrial	16518	55968	2
P14131	40S ribosomal protein S16	16510	16445	15
Q9JLI8	Squamous cell carcinoma antigen recognized by T-cells 3	16486	109619	11
Q5SVJ0	Calcium/calmodulin-dependent protein kinase	16485	72903	11
Q6DVA0	LEM domain-containing protein 2	16484	57507	5
Q9ESU7	Amino acid transporter	16484	58423	1
Q922Q8	Leucine-rich repeat-containing protein 59	16477	34877	13
Q9DB15	39S ribosomal protein L12 mitochondrial	16474	21708	11
E9PYK3	Protein mono-ADP-ribosyltransferase PARP4	16464	216131	1
A1L3S7	Gatad2b protein	16462	63639	8
Q8VHR5	Transcriptional repressor p66-beta	16462	65411	8
O35841	Apoptosis inhibitor 5	16445	56785	5
P52196	Thiosulfate sulfurtransferase	16444	33466	4
Q9DCE9	Interferon gamma-induced GTPase	16435	48494	2
Q8JZX4	Splicing factor 45	16435	45304	11
Q3TJD7	PDZ and LIM domain protein 7	16427	50119	13
Q99PR8	Heat shock protein beta-2	16419	20375	5
P50171	Estradiol 17-beta-dehydrogenase 8	16418	26588	5
Q6PFD9	Nuclear pore complex protein Nup98-Nup96	16417	197239	4
A0A1B0GSX7	Nuclear pore complex protein Nup96	16417	197311	4
Q3UGN9	Signal transducing adapter molecule 1	16411	51145	4
E9QM38	Solute carrier family 12 member 2	16410	130668	2
Q61036	Serine/threonine-protein kinase PAK 3	16403	62398	2
Q9JHS4	ATP-dependent Clp protease ATP-binding subunit clpX-like mitochondrial	16403	69229	10
Q9CR16	Peptidyl-prolyl cis-trans isomerase D	16401	40743	12
Q99J77	Sialic acid synthase	16399	40024	4
A2A839	Band 4.1	16393	72424	2
Q9JII6	Aldo-keto reductase family 1 member A1	16387	36587	12
P60229	Eukaryotic translation initiation factor 3 subunit E	16386	52221	14
Q64674	Spermidine synthase	16383	33995	2
A0A0R4J093	UMP-CMP kinase	16381	25715	5
P35980	60S ribosomal protein L18	16378	21645	16
Q91XH5	Sepiapterin reductase	16372	27928	13
D3Z6S1	Transmembrane protein 214	16364	71303	12
P70452	Syntaxin-4	16360	34165	3
P57784	U2 small nuclear ribonucleoprotein A'	16357	28357	9
Q64737	Trifunctional purine biosynthetic protein adenosine-3	16356	107503	12
A0A075B680	Immunoglobulin heavy variable 1-62-2	16356	11225	1
P46660	Alpha-internexin	16354	55383	19
Q99JR1	Sideroflexin-1	16350	35649	16
A0A075B5V1	Immunoglobulin heavy variable 1-31	16350	10966	2
Q91XD7	Protein disulfide isomerase Creld1	16345	45718	4
Q9WUD1	STIP1 homology and U box-containing protein 1	16341	34909	7
P32233	Developmentally-regulated GTP-binding protein 1	16341	40512	6
P14576	Signal recognition particle 54 kDa protein	16334	55721	5
Q03958	Prefoldin subunit 6	16327	14455	5
O08807	Peroxiredoxin-4	16317	31053	26
A0A2I3BQS6	E3 ubiquitin-protein ligase UBR5	16317	308967	6
P50462	Cysteine and glycine-rich protein 3	16315	20895	3
P55292	Desmocollin-2	16314	99961	7
Q6P9Q6	FK506-binding protein 15	16313	132961	10
Q9Z1T1	AP-3 complex subunit beta-1	16310	122740	8
P70402	Myosin-binding protein H	16306	52642	5
Q9WVB4	Slit homolog 3 protein	16301	167726	3
Q8BXZ1	Protein disulfide-isomerase TMX3	16294	51848	2
O70503	Very-long-chain 3-oxoacyl-CoA reductase	16289	34742	6
O70475	UDP-glucose 6-dehydrogenase	16287	54832	7
P35282	Ras-related protein Rab-21	16285	24106	5
Q9Z2U0	Proteasome subunit alpha type-7	16282	27855	12
Q6ZWY3	40S ribosomal protein S27-like	16277	9477	6
Q3TMX5	Mesencephalic astrocyte-derived neurotrophic factor	16256	20388	6
Q80ZP8	Armet protein	16256	19012	6
Q80X50	Ubiquitin-associated protein 2-like	16248	116799	9
Q9QYI4	DnaJ homolog subfamily B member 12	16246	41988	2
Q80UW5	Serine/threonine-protein kinase MRCK gamma	16243	172146	9
W4VSP4	Serine (or cysteine) peptidase inhibitor clade B member 6c	16241	42914	1
H7BWY4	Disks large homolog 1	16237	96892	5
Q7TMF3	NADH dehydrogenase [ubiquinone] 1 alpha subcomplex subunit 12	16222	17086	4
Q6ZWR6	Nesprin-1	16221	1009946	6
Q8VCW8	Medium-chain acyl-CoA ligase ACSF2 mitochondrial	16218	67951	2
Q9CQR4	Acyl-coenzyme A thioesterase 13	16213	15183	11
Q99KH8	Serine/threonine-protein kinase 24	16206	47954	9
Q7TQ95	Endoplasmic reticulum junction formation protein lunapark	16195	47500	3
Q9CQX2	Cytochrome b5 type B	16194	16318	3
Q9Z0R6	Intersectin-2	16194	188907	6
Q99LJ6	Glutathione peroxidase 7	16191	21061	5
Q9CRD0	OCIA domain-containing protein 1	16190	27610	4
Q80WJ7	Protein LYRIC	16175	63846	9
Q8K3G9	DCC-interacting protein 13-beta	16173	73854	5
Q8K409	DNA polymerase beta	16171	38288	1
P46412	Glutathione peroxidase 3	16159	25424	4
G5E8I8	Calcium homeostasis endoplasmic reticulum protein	16158	107671	7
Q9CR00	26S proteasome non-ATPase regulatory subunit 9	16157	24720	6
P61164	Alpha-centractin	16156	42614	15
P62141	Serine/threonine-protein phosphatase PP1-beta catalytic subunit	16156	37187	4
Q08943	FACT complex subunit SSRP1	16155	80860	4
Q8BTZ7	Mannose-1-phosphate guanyltransferase beta	16154	39917	6
A2AEW8	GRIP1-associated protein 1	16146	95913	4
Q9R099	Transducin beta-like protein 2	16145	49584	10
Q8CH25	SAFB-like transcription modulator	16145	116920	7
E9Q1T9	Chromosome segregation 1-like protein	16145	103889	11
Q9ERK4	Exportin-2	16145	110455	11
Q08093	Calponin-2	16141	33156	12
Q9CZ04	COP9 signalosome complex subunit 7a	16135	30224	6
Q3TYQ9	Aldehyde oxidase 4	16134	148279	2
Q9D554	Splicing factor 3A subunit 3	16132	58842	13
Q9Z0N1	Eukaryotic translation initiation factor 2 subunit 3 X-linked	16128	51066	13
Q8K370	Acyl-CoA dehydrogenase family member 10	16125	118979	2
Q61503	5'-nucleotidase	16105	63864	6
Q9CR57	60S ribosomal protein L14	16100	23564	15
A0A0A6YY47	Neural cell adhesion molecule 1	16100	93492	4
Q9QUJ7	Long-chain-fatty-acid--CoA ligase 4	16099	79077	8
P70695	Fructose-1 6-bisphosphatase isozyme 2	16093	36947	2
A2A8L5	Receptor-type tyrosine-protein phosphatase F	16090	211488	7
O55126	Protein NipSnap homolog 2	16085	32933	4
Q7TMG8	Glioblastoma amplified sequence	16085	32899	4
Q9CQD1	Ras-related protein Rab-5A	16080	23599	10
Q9CQ60	6-phosphogluconolactonase	16078	27254	10
P63242	Eukaryotic translation initiation factor 5A-1	16077	16832	7
Q11136	Xaa-Pro dipeptidase	16074	55029	9
J3QPC8	Troponin T slow skeletal muscle	16070	31284	5
P26883	Peptidyl-prolyl cis-trans isomerase FKBP1A	16070	11923	8
E9QKA4	Serine/arginine repetitive matrix protein 1	16069	101162	4
P01901	H-2 class I histocompatibility antigen K-B alpha chain	16067	41302	7
Q6ZWU9	40S ribosomal protein S27	16061	9461	8
Q9ES00	Ubiquitin conjugation factor E4 B	16059	133317	3
P57759	Endoplasmic reticulum resident protein 29	16056	28823	10
Q9DBX3	Sushi domain-containing protein 2	16053	90641	6
Q3UKC1	Tax1-binding protein 1 homolog	16048	93630	6
Q9EPJ9	ADP-ribosylation factor GTPase-activating protein 1	16046	45288	5
Q3UGC7	Eukaryotic translation initiation factor 3 subunit J-A	16030	29344	8
Q66JS6	Eukaryotic translation initiation factor 3 subunit J-B	16030	29486	8
Q8K354	Carbonyl reductase [NADPH] 3	16029	30953	9
Q7TNV0	Protein DEK	16025	43159	7
Q9R111	Guanine deaminase	16024	51013	3
Q64442	Sorbitol dehydrogenase	16020	38249	6
Q9R1T4	Septin-6	16019	49620	11
P63085	Mitogen-activated protein kinase 1	16018	41276	16
P02089	Hemoglobin subunit beta-2	16008	15878	31
A0A0R4IZX2	Na(+)/H(+) exchange regulatory cofactor NHE-RF	16004	37433	3
Q64010	Adapter molecule crk	16004	33815	5
Q63918	Caveolae-associated protein 2	16002	46764	6
P06330	Ig heavy chain V region AC38 205.12	15998	12934	2
Q9R233	Tapasin	15997	49736	6
O55222	Integrin-linked protein kinase	15995	51373	5
Q9CZJ2	Heat shock 70 kDa protein 12B	15992	76119	1
Q06185	ATP synthase subunit e mitochondrial	15984	8236	11
Q9R257	Heme-binding protein 1	15983	21067	5
Q9CQH3	NADH dehydrogenase [ubiquinone] 1 beta subcomplex subunit 5 mitochondrial	15983	21710	10
D3Z568	Complex I-SGDH	15983	14038	10
O70589	Peripheral plasma membrane protein CASK	15971	105109	4
G5DDB7	Phosphoinositide phospholipase C	15965	88846	3
Q8R3B1	1-phosphatidylinositol 4 5-bisphosphate phosphodiesterase delta-1	15965	85873	3
Q925B0	PRKC apoptosis WT1 regulator protein	15961	35908	9
Q8CFZ6	C-type lectin domain family 3 member b	15960	22255	2
P43025	Tetranectin	15960	22257	2
Q5SQX6	Cytoplasmic FMR1-interacting protein 2	15959	145659	7
Q80U93	Nuclear pore complex protein Nup214	15958	212977	12
Q8BH40	Syntaxin-7	15956	29737	6
B1AS46	Zinc finger protein castor homolog 1	15955	191284	9
Q921L5	Conserved oligomeric Golgi complex subunit 2	15928	82040	5
B1AZ46	Brain-specific angiogenesis inhibitor 1-associated protein 2	15923	57682	4
Q9JKK7	Tropomodulin-2	15918	39511	2
Q8BMP6	Golgi resident protein GCP60	15906	60181	5
O88543	COP9 signalosome complex subunit 3	15896	47832	8
Q99M20	Kallikrein j	15894	31044	6
Q9QUI0	Transforming protein RhoA	15875	21782	15
A2AD84	Serine/threonine-protein kinase 26	15861	43953	8
Q9EQU5	Protein SET	15861	33378	10
A0A5F8MPE1	Band 4.1-like protein 3	15856	116535	1
O70310	Glycylpeptide N-tetradecanoyltransferase 1	15854	56888	5
O88448	Kinesin light chain 2	15851	66662	8
Q8BPM0	Disheveled-associated activator of morphogenesis 1	15847	123370	4
O09174	Alpha-methylacyl-CoA racemase	15842	41704	3
E9Q166	ATPase family AAA domain-containing 2B	15837	164723	12
Q9JJV2	Profilin-2	15830	15032	8
A6H8H2	DENN domain-containing protein 4C	15826	211456	6
Q9QUM9	Proteasome subunit alpha type-6	15825	27372	9
Q6ZWX6	Eukaryotic translation initiation factor 2 subunit 1	15824	36108	16
Q8BP47	Asparagine--tRNA ligase cytoplasmic	15824	64279	5
O54941	SWI/SNF-related matrix-associated actin-dependent regulator of chromatin subfamily E member 1	15824	46638	3
Q6ZWN5	40S ribosomal protein S9	15822	22591	10
Q9CY64	Biliverdin reductase A	15796	33525	3
Q8CI32	BAG family molecular chaperone regulator 5	15793	50943	5
Q923D2	Flavin reductase (NADPH)	15790	22197	2
Q8VCI5	Peroxisomal biogenesis factor 19	15787	32733	7
P97427	Dihydropyrimidinase-related protein 1	15786	62168	21
Q6P1J1	Crmp1 protein	15786	74221	21
P41105	60S ribosomal protein L28	15785	15733	10
P49443	Protein phosphatase 1A	15780	42433	5
Q9DBH5	Vesicular integral-membrane protein VIP36	15780	40430	5
J3QMK6	Aldehyde dehydrogenase family 3 member B3	15772	53120	4
Q8QZR5	Alanine aminotransferase 1	15761	55143	4
Q8K2C7	Protein OS-9	15760	76108	3
P29788	Vitronectin	15756	54849	5
P68181	cAMP-dependent protein kinase catalytic subunit beta	15755	40708	4
O35459	Delta(3 5)-Delta(2 4)-dienoyl-CoA isomerase mitochondrial	15746	36118	7
Q6IFX3	Keratin type I cytoskeletal 40	15744	48928	64
B2RSH2	Guanine nucleotide-binding protein G(i) subunit alpha-1	15740	40361	11
Q9D783	Kelch-like protein 40	15738	69589	2
Q9ERS2	NADH dehydrogenase [ubiquinone] 1 alpha subcomplex subunit 13	15735	16860	3
P52760	2-iminobutanoate/2-iminopropanoate deaminase	15732	14255	4
O89079	Coatomer subunit epsilon	15731	34567	4
E9PWB1	Pleckstrin homology-like domain family B member 1	15731	145040	8
Q8VH51	RNA-binding protein 39	15726	59407	13
Q61216	Double-strand break repair protein MRE11	15721	80223	4
Q9Z2Y8	Pyridoxal phosphate homeostasis protein	15720	30049	3
Q6P4S8	Integrator complex subunit 1	15709	245165	7
Q9R0E2	Procollagen-lysine 2-oxoglutarate 5-dioxygenase 1	15699	83595	1
Q922Q4	Pyrroline-5-carboxylate reductase 2	15696	33659	5
Q6PFB2	Rcc1 protein	15695	46375	14
Q8VE37	Regulator of chromosome condensation	15695	44931	14
Q9CT10	Ran-binding protein 3	15691	52573	5
Q9QXD6	Fructose-1 6-bisphosphatase 1	15687	36912	9
P50427	Steryl-sulfatase	15687	66591	6
A2AFG7	Neural cell adhesion molecule L1	15686	139822	5
Q6PGJ3	L1 cell adhesion molecule	15686	140916	5
P29621	Serine protease inhibitor A3C	15685	46766	19
Z4YKC4	Eukaryotic translation initiation factor 4 gamma 3	15664	173550	3
E9QP49	EH domain-binding protein 1-like protein 1	15664	184801	2
Q8C166	Copine-1	15659	58887	4
Q8R5C5	Beta-centractin	15657	42281	14
O70591	Prefoldin subunit 2	15654	16534	14
Q99KK7	Dipeptidyl peptidase 3	15647	82898	4
Q8R5H1	Ubiquitin carboxyl-terminal hydrolase 15	15643	112325	5
Q9D154	Leukocyte elastase inhibitor A	15642	42575	1
Q60994	Adiponectin	15638	26809	5
O88952	Protein lin-7 homolog C	15630	21834	11
P28843	Dipeptidyl peptidase 4	15625	87437	4
B2RY56	RNA-binding protein 25	15623	99552	5
Q9CPQ8	ATP synthase subunit g mitochondrial	15617	11425	12
Q9D6J6	NADH dehydrogenase [ubiquinone] flavoprotein 2 mitochondrial	15610	27285	6
P35585	AP-1 complex subunit mu-1	15609	48543	3
Q3UMF0	Cordon-bleu protein-like 1	15606	137381	7
Q9QYS9	Protein quaking	15603	37671	5
Q62376	U1 small nuclear ribonucleoprotein 70 kDa	15599	51992	7
Q9D0J8	Parathymosin	15594	11430	10
O70252	Heme oxygenase 2	15592	35739	11
F8VPK0	Tetratricopeptide repeat domain 37	15591	173941	4
P84096	Rho-related GTP-binding protein RhoG	15587	21308	3
Q920A5	Retinoid-inducible serine carboxypeptidase	15586	50965	8
Q8K0C4	Lanosterol 14-alpha demethylase	15585	56776	2
A0A140LHL5	NAD-dependent protein deacetylase	15585	39425	4
Q8VDQ8	NAD-dependent protein deacetylase sirtuin-2	15585	43256	4
Q8K2F0	Bromodomain-containing protein 3	15574	79762	6
H3BKN0	NOL1/NOP2/Sun domain family member 2	15573	81374	7
Q1HFZ0	RNA cytosine C(5)-methyltransferase NSUN2	15573	85452	7
Q5SYD0	Unconventional myosin-Id	15571	116081	7
Q9QXD1	Peroxisomal acyl-coenzyme A oxidase 2	15567	76863	1
Q91YI0	Argininosuccinate lyase	15561	51739	8
Q8CDG3	Deubiquitinating protein VCIP135	15550	134503	4
Q91X78	Erlin-1	15548	39182	5
Q148R4	Serine peptidase inhibitor Kazal type 5	15548	114891	5
Q80X82	Symplekin	15542	142620	5
O70571	[Pyruvate dehydrogenase (acetyl-transferring)] kinase isozyme 4 mitochondrial	15541	46596	1
P47758	Signal recognition particle receptor subunit beta	15538	29579	2
P42225	Signal transducer and activator of transcription 1	15533	87197	5
Q8C3V4	Signal transducer and activator of transcription	15533	87315	5
Q91YR7	Pre-mRNA-processing factor 6	15533	106722	6
P54869	Hydroxymethylglutaryl-CoA synthase mitochondrial	15533	56823	2
Q9QWW1	Homer protein homolog 2	15527	40570	2
P04441	H-2 class II histocompatibility antigen gamma chain	15524	31557	3
Q80ZX0	Sec24-related gene family member B (S. cerevisiae)	15522	135551	7
A7ISP9	EMAP-like protein 4	15514	108710	7
F8WJ93	Echinoderm microtubule-associated protein-like 4	15514	109972	7
P27601	Guanine nucleotide-binding protein subunit alpha-13	15504	44055	9
Q9CQW9	Interferon-induced transmembrane protein 3	15500	14954	7
P61222	ATP-binding cassette sub-family E member 1	15497	67314	7
P36371	Antigen peptide transporter 2	15493	77445	3
Q8R317	Ubiquilin-1	15492	61976	8
Q9DCJ9	N-acetylneuraminate lyase	15491	35130	5
A6PWC3	Nardilysin N-arginine dibasic convertase NRD convertase 1	15490	127773	7
Q8BHG1	Nardilysin	15490	132891	7
Q99LB2	Dehydrogenase/reductase SDR family member 4	15488	29885	8
A0A0G2JEX1	Nexilin	15486	80036	3
D3YY36	RIKEN cDNA 1300017J02 gene	15486	68601	3
Q9DBD0	Inhibitor of carbonic anhydrase	15486	76766	3
Q9R1P1	Proteasome subunit beta type-3	15474	22965	5
Q9WVJ2	26S proteasome non-ATPase regulatory subunit 13	15473	42809	5
Q9JMA1	Ubiquitin carboxyl-terminal hydrolase 14	15471	56002	7
E9Q394	A-kinase anchor protein 13	15467	303974	3
A0A2R8VHP9	Poly(rC)-binding protein 2	15463	35347	15
Q6R891	Neurabin-2	15460	89520	2
Q3UIX4	Serine and arginine-rich-splicing factor 11	15457	53103	7
Q99JR8	SWI/SNF-related matrix-associated actin-dependent regulator of chromatin subfamily D member 2	15456	59085	4
Q99L04	Dehydrogenase/reductase SDR family member 1	15453	34005	6
Q3UJU9	Regulator of microtubule dynamics protein 3	15452	52029	5
Q91VH2	Sorting nexin-9	15451	66546	3
O89023	Tripeptidyl-peptidase 1	15451	61342	3
Q99NF7	Protein-serine/threonine phosphatase	15438	52111	5
P50518	V-type proton ATPase subunit E 1	15430	26157	5
H3BJL6	S-formylglutathione hydrolase	15412	29347	4
Q8CF02	Protein FAM25C	15410	9235	2
Q6ZQ58	La-related protein 1	15404	121125	4
Q8BH86	D-glutamate cyclase mitochondrial	15403	66366	1
Q9R0X4	Acyl-coenzyme A thioesterase 9 mitochondrial	15403	50561	3
P70257	Nuclear factor 1 X-type	15402	53394	2
Q9Z1Q5	Chloride intracellular channel protein 1	15400	27013	14
Q8VBV7	COP9 signalosome complex subunit 8	15399	23256	10
G3X8Y3	N-alpha-acetyltransferase 15 NatA auxiliary subunit	15389	101095	4
Q9D7B6	Isobutyryl-CoA dehydrogenase mitochondrial	15387	45020	3
Q60770	Syntaxin-binding protein 3	15387	67943	9
A0A075B5M7	Immunoglobulin kappa variable 5-39	15386	10345	2
E9QK48	Echinoderm microtubule-associated protein-like 2	15379	90792	3
P63154	Crooked neck-like protein 1	15377	83416	6
O54774	AP-3 complex subunit delta-1	15375	135081	4
Q8VE70	Programmed cell death protein 10	15375	24716	5
Q62186	Translocon-associated protein subunit delta	15372	18937	3
Q9D8L3	Signal sequence receptor subunit delta	15372	19008	3
Q3UW53	Protein Niban 1	15369	102649	6
Q99KY4	Cyclin-G-associated kinase	15369	143640	6
Q3UHZ5	Leiomodin-2	15368	62019	2
Q9JHQ5	Leucine zipper transcription factor-like protein 1	15364	34773	6
P0C0S6	Histone H2A.Z	15360	13553	50
Q3THW5	Histone H2A.V	15360	13509	50
Q3V188	Poly(U)-specific endoribonuclease	15358	47010	11
P63024	Vesicle-associated membrane protein 3	15355	11480	10
Q60749	KH domain-containing RNA-binding signal transduction-associated protein 1	15347	48371	5
Q9Z1T2	Thrombospondin-4	15346	106366	4
Q61301	Catenin alpha-2	15343	105286	3
P12815	Programmed cell death protein 6	15336	21867	6
Q6P5F9	Exportin-1	15335	123093	9
Q9CQC9	GTP-binding protein SAR1b	15334	22382	5
Q8CH18	Cell division cycle and apoptosis regulator protein 1	15331	132060	11
P21126	Ubiquitin-like protein 4A	15330	17801	4
Q8BMA6	Signal recognition particle subunit SRP68	15330	70574	4
Q9JLN9	Serine/threonine-protein kinase mTOR	15321	288788	5
Q60972	Histone-binding protein RBBP4	15314	47656	5
Q05186	Reticulocalbin-1	15312	38113	9
A0A2R8VHH1	Nuclear pore complex protein Nup155	15304	150137	6
Q6QD59	Vesicle transport protein SEC20	15299	26175	2
Q9D9V3	Ethylmalonyl-CoA decarboxylase	15288	35467	2
Q9CXI0	2-methoxy-6-polyprenyl-1 4-benzoquinol methylase mitochondrial	15286	37336	2
Q8C788	Sorting nexin	15285	67790	2
P61089	Ubiquitin-conjugating enzyme E2 N	15284	17138	14
Q64726	Zinc-alpha-2-glycoprotein	15277	35332	2
Q62168	Keratin type I cuticular Ha2	15268	46423	45
Q3UEB3	Poly(U)-binding-splicing factor PUF60	15268	60249	7
Q9DBB8	Trans-1 2-dihydrobenzene-1 2-diol dehydrogenase	15267	36301	2
P82349	Beta-sarcoglycan	15261	34873	3
Q9JIH2	Nuclear pore complex protein Nup50	15255	49485	7
P83917	Chromobox protein homolog 1	15253	21418	8
P17918	Proliferating cell nuclear antigen	15243	28785	15
P10833	Ras-related protein R-Ras	15241	23764	5
Q9DAW6	U4/U6 small nuclear ribonucleoprotein Prp4	15234	58370	2
P60766	Cell division control protein 42 homolog	15231	21259	7
P49718	DNA replication licensing factor MCM5	15230	82407	5
Q9CPX6	Ubiquitin-like-conjugating enzyme ATG3	15226	35796	7
Q8BMG7	Rab3 GTPase-activating protein non-catalytic subunit	15210	152534	1
Q61102	ATP-binding cassette sub-family B member 7 mitochondrial	15208	82581	3
Q9EQS3	c-Myc-binding protein	15207	11970	8
J3QMM7	ATP-dependent (S)-NAD(P)H-hydrate dehydratase	15200	35169	9
Q99J47	Dehydrogenase/reductase SDR family member 7B	15197	34987	5
Q810A7	ATP-dependent RNA helicase DDX42	15179	101965	11
P55258	Ras-related protein Rab-8A	15179	23668	17
Q924B0	Inositol-1-monophosphatase	15175	30429	11
O55023	Inositol monophosphatase 1	15175	30436	11
Q9CQ22	Ragulator complex protein LAMTOR1	15174	17749	9
D3YTQ3	Heterogeneous nuclear ribonucleoprotein D-like	15170	46270	14
Q3U1J4	DNA damage-binding protein 1	15168	126853	2
O88441	Metaxin-2	15166	29758	1
Q8BGH2	Sorting and assembly machinery component 50 homolog	15164	51864	4
Q8K1R3	Polyribonucleotide nucleotidyltransferase 1 mitochondrial	15157	85683	1
O88746	Target of Myb protein 1	15156	54325	10
Q9CQM9	Glutaredoxin-3	15151	37778	8
Q6PD03	Serine/threonine-protein phosphatase 2A 56 kDa regulatory subunit alpha isoform	15147	56347	3
Q7TSC1	Protein PRRC2A	15143	229200	9
Q9JJI8	60S ribosomal protein L38	15143	8204	18
Q91XD6	Vacuolar protein-sorting-associated protein 36	15140	43736	4
Q99M74	Keratin type II cuticular Hb2	15135	57140	23
Q6NXI6	Regulation of nuclear pre-mRNA domain-containing protein 2	15131	156585	8
D3YYT1	Glyoxylate reductase 1 homolog	15126	60435	5
Q922P9	Putative oxidoreductase GLYR1	15126	59716	5
Q5SSH7	Zinc finger ZZ-type and EF-hand domain-containing protein 1	15124	328311	5
Q3TWW8	Serine/arginine-rich splicing factor 6	15124	39025	18
E0CYM1	Filamin A-interacting protein 1-like	15122	101925	4
Q9D8B3	Charged multivesicular body protein 4b	15122	24936	3
Q5SUT0	RNA-binding protein EWS	15122	64988	3
P06797	Procathepsin L	15119	37547	4
B2RSU7	GRIP and coiled-coil domain containing 2	15109	194556	1
E9PWI6	GRIP and coiled-coil domain-containing protein 2	15109	190733	1
Q9Z247	Peptidyl-prolyl cis-trans isomerase FKBP9	15101	62996	2
Q62523	Zyxin	15101	60546	12
Q7TQE2	Zyx protein	15101	57027	12
Q8CCJ3	E3 UFM1-protein ligase 1	15096	89520	5
Q9CQF9	Prenylcysteine oxidase	15092	56495	4
Q9WTX6	Cullin-1	15091	89691	6
Q8VCR8	Myosin light chain kinase 2 skeletal/cardiac muscle	15088	65990	10
P31324	cAMP-dependent protein kinase type II-beta regulatory subunit	15085	46167	2
A0A571BDG0	SRC kinase-signaling inhibitor 1	15084	131621	2
P14901	Heme oxygenase 1	15083	32929	11
P49586	Choline-phosphate cytidylyltransferase A	15082	41667	5
Q8CFE3	REST corepressor 1	15079	52715	7
O55022	Membrane-associated progesterone receptor component 1	15074	21694	14
Q9CS42	Ribose-phosphate pyrophosphokinase 2	15073	34786	6
Q3UUY6	Prominin-2	15068	93206	14
Q9D706	RNA polymerase II-associated protein 3	15067	74096	2
Q8R4N0	Citramalyl-CoA lyase mitochondrial	15066	37549	9
Q8VHE0	Translocation protein SEC63 homolog	15065	87870	5
P05784	Keratin type I cytoskeletal 18	15059	47538	36
E9Q1P8	Interferon regulatory factor 2-binding protein 2	15058	59292	5
Q3UWL8	Prefoldin subunit 4	15055	15238	3
P62751	60S ribosomal protein L23a	15048	17695	12
Q9EPM5	Syncoilin	15046	53630	4
Q6PGC1	ATP-dependent RNA helicase DHX29	15021	153975	2
Q9D4H2	GRIP and coiled-coil domain-containing protein 1	15021	87678	5
Q8C0D5	Elongation factor-like GTPase 1	15019	125777	6
B2RUJ2	Erbb2ip protein	15017	145095	5
Q80TH2	Erbin	15017	157248	5
Z4YK85	Agrin	15010	204952	4
P51655	Glypican-4	15008	62586	7
E9PX48	Dedicator of cytokinesis protein 7	15007	238354	1
Q921F2	TAR DNA-binding protein 43	15005	44548	10
Q9DCM2	Glutathione S-transferase kappa 1	15003	25704	5
Q8C483	Seryl-tRNA synthetase	14998	61167	13
[truncated: 2,892 more rows]

## Sheet: 01_M_A
Accession	Description	-10lgP	Avg. Mass	Spectral count
Q5SX40	Myosin-1	53658	223340	2116
Q5SX39	Myosin-4	53637	222857	2448
G3UW82	Myosin heavy polypeptide 2 skeletal muscle adult	52428	223217	1652
A0A571BF46	Nebulin	51116	867113	736
P13542	Myosin-8	50299	222706	1417
E9Q616	AHNAK nucleoprotein (desmoyokin)	47531	604264	749
Q9QXS1	Plectin	46498	534193	496
P11087	Collagen alpha-1(I) chain	46180	138033	2619
Q91Z83	Myosin-7	45523	222877	635
Q02566	Myosin-6	44125	223563	589
E9Q447	Spectrin alpha chain non-erythrocytic 1	43539	285344	302
E9PWQ3	Collagen type VI alpha 3	43124	353932	508
Q01149	Collagen alpha-2(I) chain	42419	129557	1586
P68134	Actin alpha skeletal muscle	41938	42051	950
P68033	Actin alpha cardiac muscle 1	41251	42019	903
P13541	Myosin-3	41190	223789	604
P62737	Actin aortic smooth muscle	40965	42009	900
A0A338P6K2	Myosin-11	40874	227868	253
B1AR69	Myosin heavy polypeptide 13 skeletal muscle	40784	223559	608
P63268	Actin gamma-enteric smooth muscle	40673	41877	874
E9Q557	Desmoplakin	40395	332913	282
Q8VDD5	Myosin-9	40380	226370	337
Q62261	Spectrin beta chain non-erythrocytic 1	39954	274221	232
Q8BTM8	Filamin-A	39693	281219	240
B7FAU9	Filamin alpha	39693	280498	240
Q8VHX6	Filamin-C	39007	291117	202
P58771	Tropomyosin alpha-1 chain	38927	32681	439
P60710	Actin cytoplasmic 1	38924	41737	850
P58774	Tropomyosin beta chain	38844	32837	380
Q922U2	Keratin type II cytoskeletal 5	38824	61767	412
P63260	Actin cytoplasmic 2	38818	41793	847
P05977	Myosin light chain 1/3 skeletal muscle isoform	38573	20594	367
Q61781	Keratin type I cytoskeletal 14	38109	52867	289
Q6IFZ6	Keratin type II cytoskeletal 1b	38081	61359	388
P48678	Prelamin-A/C	37987	74238	354
G5E898	Periplakin	37972	203778	166
P07724	Albumin	37665	68693	828
A0A5F8MPH8	Tenascin XB	37074	474067	173
P20152	Vimentin	36985	53688	536
Q80X90	Filamin-B	36796	277822	169
Q9QWL7	Keratin type I cytoskeletal 17	36676	48162	281
Q8R429	Sarcoplasmic/endoplasmic reticulum calcium ATPase 1	36384	109425	283
Q9R0H5	Keratin type II cytoskeletal 71	36138	57383	243
P04104	Keratin type II cytoskeletal 1	36010	65606	185
E9QPZ3	Filaggrin-2	35924	248589	98
Q8R0W0	Epiplakin	35787	724747	103
Q9JHU4	Cytoplasmic dynein 1 heavy chain 1	35584	532050	182
O88990	Alpha-actinin-3	35419	103043	185
P28654	Decorin	35245	39809	244
P50446	Keratin type II cytoskeletal 6A	35234	59335	240
A0A0A6YY62	Filaggrin	35065	35580	39
A0A0R4J1P2	Tropomyosin alpha-3 chain	35055	32863	142
A6ZI44	Fructose-bisphosphate aldolase	34997	45120	215
A0A0B4J1F9	Trichohyalin	34982	208218	220
Q6URW6	Myosin-14	34964	228584	121
P26039	Talin-1	34796	269819	153
A2AAJ9	Obscurin	34728	966606	88
Q9JI91	Alpha-actinin-2	34682	103834	143
E9Q7G0	Nuclear mitotic apparatus protein 1	34661	235628	61
A2AVJ7	Ribosome-binding protein 1	34521	158395	201
P08121	Collagen alpha-1(III) chain	34457	138944	388
E9QQ96	Non-specific serine/threonine protein kinase	34392	815649	86
A0A1L1SV25	Alpha-actinin-4	34269	107108	153
A2A513	Keratin type I cytoskeletal 10	34093	57041	231
Q9D952	Envoplakin	33921	232010	86
Q8VED5	Keratin type II cytoskeletal 79	33905	57552	176
E9PX70	Collagen alpha-1(XII) chain	33892	333731	101
E9PVY8	Microtubule-actin cross-linking factor 1	33799	831893	108
E9QPB2	Suprabasin	33759	70493	54
Z4YKF8	Troponin T fast skeletal muscle	33752	30768	176
P31001	Desmin	33714	53498	178
Q62234	Myomesin-1	33696	185463	66
P07310	Creatine kinase M-type	33608	43045	257
E9PZQ0	Ryanodine receptor 1	33473	565047	75
Q5XKE0	Myosin-binding protein C fast-type	33454	127352	80
Q921I1	Serotransferrin	33438	76724	177
P11531	Dystrophin	33341	425833	67
Q6P6L5	Myosin-binding protein C slow-type	33313	126197	114
Q61414	Keratin type I cytoskeletal 15	33275	49138	282
E9PZ16	Basement membrane-specific heparan sulfate proteoglycan core protein	33256	469789	102
F6ZDS4	Nucleoprotein TPR	33234	273988	75
Q14BI5	Myomesin 2	33212	164737	92
D3Z2H9	Tropomyosin 3 related sequence 7	33203	28992	138
Q03265	ATP synthase subunit alpha mitochondrial	33150	59753	185
A0A571BEC9	Perilipin-4	33097	158666	46
Q8CGC7	Bifunctional glutamate/proline--tRNA ligase	33026	170078	72
Q8BL66	Early endosome antigen 1	32868	160914	67
P20029	Endoplasmic reticulum chaperone BiP	32845	72422	213
P52480	Pyruvate kinase PKM	32776	57845	138
P10126	Elongation factor 1-alpha 1	32442	50114	142
P07356	Annexin A2	32379	38676	207
Q60675	Laminin subunit alpha-2	32373	343815	46
P56480	ATP synthase subunit beta mitochondrial	32355	56301	230
P11499	Heat shock protein HSP 90-beta	32345	83281	151
P21550	Beta-enolase	32269	47025	134
Q8BGZ7	Keratin type II cytoskeletal 75	32192	59741	185
Q3UV11	Keratin type II cytoskeletal 6B	32192	59526	191
Q68FG2	Spectrin beta chain	32180	270921	61
Q64727	Vinculin	32139	116717	92
P19324	Serpin H1	32074	46534	198
Q8CAQ8	MICOS complex subunit Mic60	32040	83900	58
F8WIA1	CAP-Gly domain-containing linker protein 1	31876	161235	57
E9Q6R7	Utrophin	31759	392707	73
P70670	Nascent polypeptide-associated complex subunit alpha muscle-specific form	31739	220497	55
F8VQJ3	Laminin subunit gamma-1	31728	177187	40
P97457	Myosin regulatory light chain 2 skeletal muscle isoform	31593	18955	208
Q7TPR4	Alpha-actinin-1	31544	103068	103
Q8BMK4	Cytoskeleton-associated protein 4	31515	63692	170
Q9JKF1	Ras GTPase-activating-like protein IQGAP1	31481	188741	83
P63017	Heat shock cognate 71 kDa protein	31476	70871	293
A1BN54	Alpha-actinin cytoskeletal isoform	31423	102720	103
Q61838	Pregnancy zone protein	31387	165852	63
P58252	Elongation factor 2	31372	95314	107
P19096	Fatty acid synthase	31334	272426	99
P68372	Tubulin beta-4B chain	31302	49831	195
Q6IME9	Keratin type II cytoskeletal 72	31276	56750	145
Q68FD5	Clathrin heavy chain 1	31164	191555	103
Q5SXR6	Clathrin heavy chain	31164	191985	104
F8WIT2	Annexin	31153	75289	100
P14824	Annexin A6	31153	75885	100
Q9Z2K1	Keratin type I cytoskeletal 16	31146	51606	121
P99024	Tubulin beta-5 chain	31093	49671	199
P26231	Catenin alpha-1	30907	100106	59
P14733	Lamin-B1	30842	66786	95
E9Q1Y9	Keratin 83	30819	52810	130
Q61879	Myosin-10	30802	228994	85
P09103	Protein disulfide-isomerase	30702	57059	146
B7ZNH7	Collagen alpha-1(XIV) chain	30681	192753	166
P08113	Endoplasmin	30636	92476	78
P97861	Keratin type II cuticular Hb6	30503	53251	139
Q9ERE2	Keratin type II cuticular Hb1	30503	52863	139
P13020	Gelsolin	30433	85942	68
P27773	Protein disulfide-isomerase A3	30433	56678	141
Q7TMM9	Tubulin beta-2A chain	30381	49907	175
Q9CWF2	Tubulin beta-2B chain	30339	49953	172
P17182	Alpha-enolase	30326	47141	95
A0A0A0MQF6	Glyceraldehyde-3-phosphate dehydrogenase	30318	38653	161
Q02788	Collagen alpha-2(VI) chain	30226	110334	77
Q8BMS1	Trifunctional enzyme subunit alpha mitochondrial	30224	82670	65
P10107	Annexin A1	30177	38734	105
Q6NXH9	Keratin type II cytoskeletal 73	30164	58911	118
E9QAH1	Golgi autoantigen golgin subfamily b macrogolgin 1	30154	365297	56
Q8R2Q0	Tripartite motif-containing protein 29	30098	65820	64
P16015	Carbonic anhydrase 3	30002	29366	34
Q04857	Collagen alpha-1(VI) chain	29997	108489	92
E9QP46	Nesprin-2	29810	782157	53
A2ABU4	Myomesin-3	29809	161778	45
Q6ZWY9	Histone H2B type 1-C/E/G	29788	13906	185
Q64478	Histone H2B type 1-H	29788	13920	185
P10853	Histone H2B type 1-F/J/L	29785	13936	188
Q62009	Periostin	29762	93144	80
A0A286YDF5	Myoferlin	29748	234524	56
P08249	Malate dehydrogenase mitochondrial	29714	35611	83
O55143	Sarcoplasmic/endoplasmic reticulum calcium ATPase 2	29675	114858	103
Q64525	Histone H2B type 2-B	29659	13920	184
A0A087WS56	Fibronectin	29590	249550	63
A2AQP0	Myosin-7B	29585	221495	189
P62631	Elongation factor 1-alpha 2	29565	50454	87
Q9WU78	Programmed cell death 6-interacting protein	29557	96024	68
Q99KI0	Aconitate hydratase mitochondrial	29523	85464	49
D3YYN7	Sodium/potassium-transporting ATPase subunit alpha	29393	103586	50
Q6PIE5	Sodium/potassium-transporting ATPase subunit alpha-2	29393	112217	50
Q8VDN2	Sodium/potassium-transporting ATPase subunit alpha-1	29356	112982	65
P05213	Tubulin alpha-1B chain	29338	50152	132
Q9EQG3	Sciellin	29328	72972	25
P48036	Annexin A5	29263	35752	104
A8DUK4	Beta-globin	29250	15748	91
P47857	ATP-dependent 6-phosphofructokinase muscle type	29221	85269	31
P68369	Tubulin alpha-1A chain	29217	50136	131
P68373	Tubulin alpha-1C chain	29201	49909	130
E9PUM4	Talin-2	29199	271665	37
P43277	Histone H1.3	29189	22100	85
P63038	60 kDa heat shock protein mitochondrial	29182	60956	82
P15864	Histone H1.2	29170	21267	76
Q6GSS7	Histone H2A type 2-A	29157	14095	235
Q61292	Laminin subunit beta-2	29038	196578	76
P38647	Stress-70 protein mitochondrial	28956	73461	83
P40142	Transketolase	28850	67631	55
Q8CGN5	Perilipin-1	28808	55596	47
Q6NVF7	Periaxin	28667	147531	20
Q8CGP5	Histone H2A type 1-F	28616	14162	242
C0HKE8	Histone H2A type 1-O	28616	14135	242
C0HKE4	Histone H2A type 1-E	28616	14135	242
C0HKE2	Histone H2A type 1-C	28616	14135	242
C0HKE1	Histone H2A type 1-B	28616	14135	242
C0HKE9	Histone H2A type 1-P	28616	14135	242
C0HKE3	Histone H2A type 1-D	28616	14135	242
C0HKE5	Histone H2A type 1-G	28616	14135	242
C0HKE6	Histone H2A type 1-I	28616	14135	242
C0HKE7	Histone H2A type 1-N	28616	14135	242
Q8CGP6	Histone H2A type 1-H	28616	13950	242
Q8BFU2	Histone H2A type 3	28616	14121	242
Q99MQ4	Asporin	28607	42573	49
P43274	Histone H1.4	28604	21977	94
E9Q2P1	Dermokine	28592	52812	30
P07901	Heat shock protein HSP 90-alpha	28563	84788	89
Q8VCW2	Keratin type I cytoskeletal 25	28535	48922	68
Q8R1M2	Histone H2A.J	28529	14045	240
A0A0N4SV66	Histone H2A	28529	13660	240
P09411	Phosphoglycerate kinase 1	28509	44550	61
P62806	Histone H4	28500	11367	212
P68368	Tubulin alpha-4A chain	28449	49924	115
Q8VEK3	Heterogeneous nuclear ribonucleoprotein U	28440	87918	67
Q60864	Stress-induced-phosphoprotein 1	28395	62582	49
Q60932	Voltage-dependent anion-selective channel protein 1	28368	32351	81
P51885	Lumican	28347	38265	175
P26041	Moesin	28329	67767	59
Q8CGP1	Histone H2B type 1-K	28305	13920	183
F8VQC7	Kinectin	28291	152543	39
Q7TQ48	Sarcalumenin	28280	54287	51
Q00623	Apolipoprotein A-I	28280	30616	119
Q6IMF0	Keratin type II cuticular 87	28245	54629	76
P97350	Plakophilin-1	28201	80896	60
Q01853	Transitional endoplasmic reticulum ATPase	28104	89322	88
P28665	Murinoglobulin-1	28082	165297	60
Q9WUB3	Glycogen phosphorylase muscle form	28079	97286	85
Q02257	Junction plakoglobin	27947	81801	65
Q9ERD7	Tubulin beta-3 chain	27796	50419	139
Q61789	Laminin subunit alpha-3	27788	366228	24
Q6IRU2	Tropomyosin alpha-4 chain	27781	28468	79
A0A0R4J0I9	Prolow-density lipoprotein receptor-related protein 1	27693	504775	61
E9QN70	Laminin subunit beta-1	27660	202440	46
Q61739	Integrin alpha-6	27655	122159	43
Q9D8E6	60S ribosomal protein L4	27581	47154	56
Q61768	Kinesin-1 heavy chain	27557	109551	37
Q91YQ5	Dolichyl-diphosphooligosaccharide--protein glycosyltransferase subunit 1	27534	68528	67
P17879	Heat shock 70 kDa protein 1B	27517	70176	107
Q61696	Heat shock 70 kDa protein 1A	27517	70079	107
E9PYJ9	LIM domain-binding protein 3	27450	72312	56
Q9JIF9	Myotilin	27424	55316	29
A0A1B0GSX0	L-lactate dehydrogenase	27370	39758	48
P06151	L-lactate dehydrogenase A chain	27356	36499	47
P01027	Complement C3	27345	186483	45
A2A863	Integrin beta-4	27320	201649	33
P14602	Heat shock protein beta-1	27308	23014	76
A2A864	Integrin beta	27308	199865	40
Q63870	Collagen alpha-1(VII) chain	27299	295229	55
D3Z041	Long-chain-fatty-acid--CoA ligase 1	27269	78035	32
O88207	Collagen alpha-1(V) chain	27263	183676	74
Q9Z320	Keratin type I cytoskeletal 27	27245	49105	61
Q64511	DNA topoisomerase 2-beta	27199	181908	31
Q8BMF4	Dihydrolipoyllysine-residue acetyltransferase component of pyruvate dehydrogenase complex mitochondrial	27177	67942	38
E9Q586	Dynactin subunit 1	27131	136848	41
Q9CRB1	Galectin	27123	15202	123
Q8QZT1	Acetyl-CoA acetyltransferase mitochondrial	27120	44816	72
Q922F4	Tubulin beta-6 chain	27110	50090	91
O88844	Isocitrate dehydrogenase [NADP] cytoplasmic	27023	46674	44
P26443	Glutamate dehydrogenase 1 mitochondrial	26998	61337	60
Q9D1A2	Cytosolic non-specific dipeptidase	26936	52767	42
P47738	Aldehyde dehydrogenase mitochondrial	26837	56538	57
P08003	Protein disulfide-isomerase A4	26805	71982	59
P23116	Eukaryotic translation initiation factor 3 subunit A	26791	161936	38
Q9WTI7	Unconventional myosin-Ic	26753	121944	43
Q91YE8	Synaptopodin-2	26732	116527	33
Q8BFZ3	Beta-actin-like protein 2	26730	42004	244
P29341	Polyadenylate-binding protein 1	26701	70671	46
E9PVA8	eIF-2-alpha kinase activator GCN1	26643	293018	54
Q9JK53	Prolargin	26638	43293	48
Q7TPV4	Myb-binding protein 1A	26622	152036	28
P10493	Nidogen-1	26558	136538	31
P09542	Myosin light chain 3	26494	22422	73
B1ATS5	Calcium-transporting ATPase	26493	111709	73
Q64518	Sarcoplasmic/endoplasmic reticulum calcium ATPase 3	26493	113638	73
Q921H8	3-ketoacyl-CoA thiolase A peroxisomal	26464	43953	38
P27661	Histone H2AX	26451	15143	198
B2M1R6	Heterogeneous nuclear ribonucleoprotein K	26449	48562	37
Q9D6F9	Tubulin beta-4A chain	26421	49586	148
Q8BH64	EH domain-containing protein 2	26389	61175	36
P13412	Troponin I fast skeletal muscle	26340	21358	56
Q61495	Desmoglein-1-alpha	26311	114597	25
A0A0R4J036	160 kDa neurofilament protein	26301	95941	48
E9QPD7	Pyruvate carboxylase	26248	129832	38
Q05920	Pyruvate carboxylase mitochondrial	26248	129684	38
Q8CE80	Calpain inhibitor	26240	81441	39
P51125	Calpastatin	26240	84922	39
Q61029	Lamina-associated polypeptide 2 isoforms beta/delta/epsilon/gamma	26225	50373	35
P21619	Lamin-B2	26198	67318	36
Q3V117	ATP-citrate synthase	26177	120795	57
Q9QY23	Plakophilin-3	26164	87332	41
Q61941	NAD(P) transhydrogenase mitochondrial	26146	113838	20
Q99KJ8	Dynactin subunit 2	26137	44117	45
Q9Z1Q9	Valine--tRNA ligase	26126	140215	36
Q61554	Fibrillin-1	26044	312298	95
Q9Z2T6	Keratin type II cuticular Hb5	26020	55759	57
E9Q852	Afadin	25962	204524	26
Q9EQ20	Methylmalonate-semialdehyde dehydrogenase [acylating] mitochondrial	25932	57916	27
Q60597	2-oxoglutarate dehydrogenase mitochondrial	25926	116449	28
A0A0R4J0I1	Serine protease inhibitor A3K	25913	46673	110
P08228	Superoxide dismutase [Cu-Zn]	25885	15943	28
P17751	Triosephosphate isomerase	25834	26713	69
O70318	Band 4.1-like protein 2	25834	109940	21
E9PVX6	Proliferation marker protein Ki-67	25818	350864	18
P17156	Heat shock-related 70 kDa protein 2	25771	69642	87
P24369	Peptidyl-prolyl cis-trans isomerase B	25742	23713	89
Q9CU62	Structural maintenance of chromosomes protein 1A	25741	143235	28
Q9CW03	Structural maintenance of chromosomes protein 3	25729	141555	27
Q3U2G2	Heat shock 70 kDa protein 4	25707	94209	41
Q7TSF1	Desmoglein-1-beta	25683	114454	23
P97449	Aminopeptidase N	25620	109651	28
Q99M73	Keratin type II cuticular Hb4	25581	64983	100
A6BLY7	Keratin type I cytoskeletal 28	25578	50346	62
O09165	Calsequestrin-1	25575	46378	24
Q9JJZ2	Tubulin alpha-8 chain	25564	50052	81
P58871	182 kDa tankyrase-1-binding protein	25555	181824	33
Q02053	Ubiquitin-like modifier-activating enzyme 1	25537	117809	43
P58281	Dynamin-like 120 kDa protein mitochondrial	25529	111339	15
Q3U7R1	Extended synaptotagmin-1	25516	121553	22
P30999	Catenin delta-1	25513	104925	36
O54724	Caveolae-associated protein 1	25512	43954	43
O35640	Annexin A8	25497	36724	41
P43276	Histone H1.5	25460	22576	53
Q8VHY0	Chondroitin sulfate proteoglycan 4	25439	252305	31
P24270	Catalase	25420	59795	34
E9Q1Z0	Keratin 90	25416	58224	114
P14211	Calreticulin	25416	47995	44
P28653	Biglycan	25381	41639	69
Q91VD9	NADH-ubiquinone oxidoreductase 75 kDa subunit mitochondrial	25365	79777	38
Q64522	Histone H2A type 2-B	25359	14013	122
Q07563	Collagen alpha-1(XVII) chain	25352	147975	46
Q6ZQ38	Cullin-associated NEDD8-dissociated protein 1	25348	136331	36
Q8CI51	PDZ and LIM domain protein 5	25340	63299	24
E9Q3X0	Major vault protein	25310	96857	30
Q62465	Synaptic vesicle membrane protein VAT-1 homolog	25299	43097	44
A0A668KLV9	A-kinase anchor protein 12	25289	172559	32
Q8BWT1	3-ketoacyl-CoA thiolase mitochondrial	25252	41830	38
P08551	Neurofilament light polypeptide	25249	61509	30
Q6NZJ6	Eukaryotic translation initiation factor 4 gamma 1	25238	176076	49
Q9JK37	Myozenin-1	25223	31457	38
E9QLJ0	Cardiomyopathy-associated protein 5	25208	405580	12
O88569	Heterogeneous nuclear ribonucleoproteins A2/B1	25207	37403	28
Q62000	Mimecan	25193	34012	57
P09405	Nucleolin	25185	76723	50
S4R1P5	Dystonin	25170	870551	21
Q3UJB0	Splicing factor 3b subunit 2	25168	98199	34
Q9DB20	ATP synthase subunit O mitochondrial	25133	23364	40
Q99LC5	Electron transfer flavoprotein subunit alpha mitochondrial	25119	35009	28
Q61087	Laminin subunit beta-3	25110	128900	17
P22599	Alpha-1-antitrypsin 1-2	25104	45975	53
Q9DCW4	Electron transfer flavoprotein subunit beta	25082	27623	37
A0A0R4J0K2	Cytoskeleton-associated protein 5	25064	223517	27
G5E829	Plasma membrane calcium-transporting ATPase 1	25056	134747	30
Q6Q477	Plasma membrane calcium-transporting ATPase 4	25050	133068	22
D9J302	ENH isoform 1e	25050	66097	23
D9J300	ENH isoform 1c	25050	56968	23
Q8CGP0	Histone H2B type 3-B	25017	13908	158
Q9D2U9	Histone H2B type 3-A	25017	13994	158
Q99JY0	Trifunctional enzyme subunit beta mitochondrial	24986	51386	37
Q61897	Keratin type I cuticular Ha3-II	24971	45864	116
Q8VIJ6	Splicing factor proline- and glutamine-rich	24968	75442	23
Q8BTI8	Serine/arginine repetitive matrix protein 2	24917	294841	27
P23927	Alpha-crystallin B chain	24906	20069	42
Q9CZ13	Cytochrome b-c1 complex subunit 1 mitochondrial	24881	52852	40
Q11011	Puromycin-sensitive aminopeptidase	24844	103325	30
Q3UV17	Keratin type II cytoskeletal 2 oral	24834	62845	99
Q8K0Y2	Keratin type I cuticular Ha3-I	24831	46137	109
Q6IFX2	Keratin type I cytoskeletal 42	24792	50133	144
Q640N1	Adipocyte enhancer-binding protein 1	24773	128365	37
P06745	Glucose-6-phosphate isomerase	24771	62767	28
P62908	40S ribosomal protein S3	24759	26674	52
Q91VB8	Alpha globin 1	24751	15112	59
A0A3B2WCD8	Far upstream element-binding protein 2	24736	74253	44
Q9CR68	Cytochrome b-c1 complex subunit Rieske mitochondrial	24735	29368	33
Q99NB9	Splicing factor 3B subunit 1	24735	145816	25
Q9CQV8	14-3-3 protein beta/alpha	24706	28086	50
A0A140T8T7	Collagen alpha-5(VI) chain	24677	289514	12
Q9JIK5	Nucleolar RNA helicase 2	24652	93551	34
Q9Z2I0	Mitochondrial proton/calcium exchanger protein	24650	82989	29
Q91VW5	Golgin subfamily A member 4	24637	257561	19
P50544	Very long-chain specific acyl-CoA dehydrogenase mitochondrial	24608	70876	26
G5E846	Peripherin	24608	54298	40
P32020	Non-specific lipid-transfer protein	24588	59126	27
P04117	Fatty acid-binding protein adipocyte	24585	14650	31
Q8K009	Mitochondrial 10-formyltetrahydrofolate dehydrogenase	24574	101590	60
Q99P72	Reticulon-4	24549	126613	27
E9Q0S6	Tensin 1	24548	201381	21
P51660	Peroxisomal multifunctional enzyme type 2	24540	79482	22
A0A1W2P7Q9	Myosin light polypeptide 6	24538	17673	102
Q78PY7	Staphylococcal nuclease domain-containing protein 1	24501	102088	48
Q9CZU6	Citrate synthase mitochondrial	24500	51737	40
Q9JKR6	Hypoxia up-regulated protein 1	24491	111181	35
Q61765	Keratin type I cuticular Ha1	24490	47117	123
Q3TTY5	Keratin type II cytoskeletal 2 epidermal	24459	70923	82
P29699	Alpha-2-HS-glycoprotein	24457	37326	50
Q99MR9	Protein phosphatase 1 regulatory subunit 3A	24442	121435	9
Q9JMH9	Unconventional myosin-XVIIIa	24436	232753	27
B2RRE2	Myo18a protein	24436	232136	27
Q61702	Inter-alpha-trypsin inhibitor heavy chain H1	24395	101067	14
Q9D3P1	Trichohyalin-like protein 1	24393	70707	30
Q9D0E1	Heterogeneous nuclear ribonucleoprotein M	24380	77649	52
Q8K2B3	Succinate dehydrogenase [ubiquinone] flavoprotein subunit mitochondrial	24371	72585	24
Q501J6	Probable ATP-dependent RNA helicase DDX17	24371	72400	38
Q3U741	RNA helicase	24371	72585	38
P63101	14-3-3 protein zeta/delta	24369	27771	64
P35700	Peroxiredoxin-1	24356	22176	85
Q9JIX8	Apoptotic chromatin condensation inducer in the nucleus	24355	150719	22
Q70IV5	Synemin	24349	173208	28
E9Q0F0	Keratin 78	24348	112265	47
Q9DB77	Cytochrome b-c1 complex subunit 2 mitochondrial	24330	48235	44
D9J303	ENH isoform 3a	24320	25887	22
Q8K010	5-oxoprolinase	24301	137611	23
Q6IFZ9	Keratin type II cytoskeletal 74	24282	54747	96
Q8K0E8	Fibrinogen beta chain	24249	54753	41
Q8BH59	Calcium-binding mitochondrial carrier protein Aralar1	24202	74570	29
Q9D0F9	Phosphoglucomutase-1	24149	61418	22
P80315	T-complex protein 1 subunit delta	24119	58066	32
P01029	Complement C4-B	24091	192914	20
Q9D6Z1	Nucleolar protein 56	24023	64464	21
O08749	Dihydrolipoyl dehydrogenase mitochondrial	24012	54272	17
Q8VCH0	3-ketoacyl-CoA thiolase B peroxisomal	24011	43995	26
G3UVV4	Hexokinase	24006	101873	23
P17710	Hexokinase-1	24006	108303	23
Q8BJS4	SUN domain-containing protein 2	24005	81605	33
E9Q9F5	Septin-7	23983	50681	27
H7BX64	Sarcolemmal membrane-associated protein	23977	95090	16
G3X9D9	Involucrin	23970	55046	34
Q8K4L4	Protein POF1B	23932	67785	18
Q6P8J7	Creatine kinase S-type mitochondrial	23920	47473	31
Q9QZQ8	Core histone macro-H2A.1	23912	39735	32
P97434	Myosin phosphatase Rho-interacting protein	23895	116408	26
A2AN08	E3 ubiquitin-protein ligase UBR4	23884	572298	18
Q9WVK4	EH domain-containing protein 1	23874	60603	26
P49817	Caveolin-1	23840	20539	18
P21614	Vitamin D-binding protein	23813	53600	35
P07744	Keratin type II cytoskeletal 4	23796	56283	85
Q9D646	Keratin type I cuticular Ha4	23791	44560	104
P08032	Spectrin alpha chain erythrocytic 1	23787	279863	8
Q76MZ3	Serine/threonine-protein phosphatase 2A 65 kDa regulatory subunit A alpha isoform	23786	65323	38
Q62318	Transcription intermediary factor 1-beta	23756	88847	35
P49300	C-type lectin domain family 10 member A	23756	34596	27
Q9DCV7	Keratin type II cytoskeletal 7	23754	50709	107
P05202	Aspartate aminotransferase mitochondrial	23745	47411	38
F8VPK5	Rho-associated protein kinase	23724	160615	22
Q9CPY7	Cytosol aminopeptidase	23724	56141	39
P05201	Aspartate aminotransferase cytoplasmic	23721	46248	29
Q3UN88	Mast cell protease 4	23690	27197	37
Q8C6K9	Collagen alpha-6(VI) chain	23689	246320	28
Q9EP71	Ankycorbin	23688	108852	23
P97927	Laminin subunit alpha-4	23684	201818	19
O70456	14-3-3 protein sigma	23632	27706	90
Q9CWK8	Sorting nexin-2	23587	58471	31
Q9JIF7	Coatomer subunit beta	23567	107066	44
A2AUC9	Kelch-like protein 41	23562	68190	24
P80317	T-complex protein 1 subunit zeta	23551	58004	42
E9QA15	Caldesmon 1	23550	89274	29
Q61033	Lamina-associated polypeptide 2 isoforms alpha/zeta	23546	75168	24
E9PV24	Fibrinogen alpha chain	23545	87429	79
P80318	T-complex protein 1 subunit gamma	23520	60630	41
P80314	T-complex protein 1 subunit beta	23510	57477	31
P07758	Alpha-1-antitrypsin 1-1	23503	46003	46
A0A0R4J0X5	Alpha-1-antitrypsin 1-3	23489	45854	46
Q9Z1X4	Interleukin enhancer-binding factor 3	23481	96021	19
A0A5F8MPB9	Radixin	23458	71028	40
E9QNP3	Hornerin	23447	323369	4
P50247	Adenosylhomocysteinase	23446	47688	34
Q9DBR7	Protein phosphatase 1 regulatory subunit 12A	23445	114996	22
Q8K4Z5	Splicing factor 3A subunit 1	23420	88545	28
A0A1B0GS91	Supervillin	23419	253263	17
Q3TXS7	26S proteasome non-ATPase regulatory subunit 1	23400	105730	25
Q8JZN5	Complex I assembly factor ACAD9 mitochondrial	23389	68722	33
O08553	Dihydropyrimidinase-related protein 2	23387	62278	41
P17742	Peptidyl-prolyl cis-trans isomerase A	23369	17971	94
Q6PIC6	Sodium/potassium-transporting ATPase subunit alpha-3	23353	111691	29
P19783	Cytochrome c oxidase subunit 4 isoform 1 mitochondrial	23328	19530	39
E9QNA7	Sorbin and SH3 domain-containing protein 1	23321	82875	14
P23953	Carboxylesterase 1C	23307	61056	35
Q8CIE6	Coatomer subunit alpha	23306	138432	49
Q00897	Alpha-1-antitrypsin 1-4	23290	45998	47
E9Q8T1	Transforming acidic coiled-coil-containing protein 2	23288	305230	20
Q925I1	ATPase family AAA domain-containing protein 3	23281	66742	21
O88685	26S proteasome regulatory subunit 6A	23259	49549	23
P06728	Apolipoprotein A-IV	23249	45029	45
P42932	T-complex protein 1 subunit theta	23221	59556	34
Z4YJU8	Golgin subfamily A member 2	23218	108688	25
Q80YX1	Tenascin	23213	231805	11
B1B1A8	Myosin light chain kinase smooth muscle	23208	213608	20
Q61001	Laminin subunit alpha-5	23176	404056	21
A2AL12	Heterogeneous nuclear ribonucleoprotein A3	23165	34476	18
Q148V8	Protein FAM83H	23164	131115	17
Q91VI7	Ribonuclease inhibitor	23161	49817	44
A2AMW0	F-actin-capping protein subunit beta	23140	29295	38
Q9EQP2	EH domain-containing protein 4	23102	61481	25
O08532	Voltage-dependent calcium channel subunit alpha-2/delta-1	23101	124630	13
Q91Z25	Actin-related protein 2/3 complex subunit	23065	41498	16
Q9WV32	Actin-related protein 2/3 complex subunit 1B	23065	41064	16
P54071	Isocitrate dehydrogenase [NADP] mitochondrial	23054	50906	18
Q8BH95	Enoyl-CoA hydratase mitochondrial	23034	31474	26
Q8BVQ9	26S proteasome AAA-ATPase subunit RPT1	23014	52867	22
P46471	26S proteasome regulatory subunit 7	23014	48648	21
P17183	Gamma-enolase	23007	47297	30
P08730	Keratin type I cytoskeletal 13	23001	47754	94
P68510	14-3-3 protein eta	22998	28212	50
Q8BI84	Transport and Golgi organization protein 1 homolog	22996	213673	35
Q6GT24	Peroxiredoxin-6	22991	24827	39
Q9DCX2	ATP synthase subunit d mitochondrial	22985	18749	37
Q6P5E4	UDP-glucose:glycoprotein glucosyltransferase 1	22984	176433	22
O55029	Coatomer subunit beta'	22974	102449	37
Q99L13	3-hydroxyisobutyrate dehydrogenase mitochondrial	22974	35440	21
P60843	Eukaryotic initiation factor 4A-I	22958	46154	29
P97351	40S ribosomal protein S3a	22942	29885	41
A0A0R4J1H6	Golgin subfamily A member 3	22932	162891	18
Q60710	Deoxynucleoside triphosphate triphosphohydrolase SAMHD1	22931	75893	18
Q3TML0	Protein disulfide-isomerase A6	22923	48689	55
A0A2I3BRQ3	Inter-alpha-trypsin inhibitor heavy chain H3	22908	78017	15
O88322	Nidogen-2	22890	153913	17
Q3UPL0	Protein transport protein Sec31A	22878	133569	50
P48962	ADP/ATP translocase 1	22866	32904	55
P28271	Cytoplasmic aconitate hydratase	22863	98126	17
P63158	High mobility group protein B1	22853	24894	28
P21981	Protein-glutamine gamma-glutamyltransferase 2	22848	77061	25
P70302	Stromal interaction molecule 1	22844	77567	23
P40124	Adenylyl cyclase-associated protein 1	22842	51565	19
B1AU25	Apoptosis-inducing factor 1 mitochondrial	22824	66114	25
F8VPN4	4-alpha-glucanotransferase	22774	174286	19
Q61753	D-3-phosphoglycerate dehydrogenase	22739	56586	22
P17427	AP-2 complex subunit alpha-2	22734	104016	31
P43883	Perilipin-2	22721	46646	17
Q8VDJ3	Vigilin	22713	141742	48
Q60634	Flotillin-2	22711	47038	13
Q5SS83	Flotillin	22711	47116	13
Q3U4W8	Ubiquitin carboxyl-terminal hydrolase	22699	93355	23
P56399	Ubiquitin carboxyl-terminal hydrolase 5	22699	95833	23
Q00519	Xanthine dehydrogenase/oxidase	22686	146562	22
Q6NZD2	Sorting nexin-1	22675	58879	23
Q91VR5	ATP-dependent RNA helicase DDX1	22671	82500	23
Q60902	Epidermal growth factor receptor substrate 15-like 1	22643	99309	28
Q00898	Alpha-1-antitrypsin 1-5	22638	45891	47
Q922D8	C-1-tetrahydrofolate synthase cytoplasmic	22620	101200	23
Q8VDM4	26S proteasome non-ATPase regulatory subunit 2	22616	100203	17
Q9CQ62	2 4-dienoyl-CoA reductase mitochondrial	22598	36214	16
P61982	14-3-3 protein gamma	22587	28303	43
O70250	Phosphoglycerate mutase 2	22580	28827	33
Q8BGJ5	Polypyrimidine tract-binding protein 1	22570	56892	24
P54310	Hormone-sensitive lipase	22570	83348	18
E9PWE8	Dihydropyrimidinase-related protein 3	22558	73884	26
E9PVU0	Unconventional myosin-6	22549	146307	19
Q9DBJ1	Phosphoglycerate mutase 1	22518	28832	16
Q9DB05	Alpha-soluble NSF attachment protein	22512	33190	24
Q91ZA3	Propionyl-CoA carboxylase alpha chain mitochondrial	22495	79922	23
P04247	Myoglobin	22490	17070	12
A0A0G2JG52	Crystallin beta-gamma domain-containing 1	22484	223446	24
Q8BH61	Coagulation factor XIII A chain	22481	83207	42
P62259	14-3-3 protein epsilon	22475	29174	45
P97298	Pigment epithelium-derived factor	22448	46234	40
P24549	Retinal dehydrogenase 1	22439	54468	25
O35643	AP-1 complex subunit beta-1	22424	103935	27
Q5SVG5	AP complex subunit beta	22424	101193	27
Q61656	Probable ATP-dependent RNA helicase DDX5	22417	69290	56
Q8BTS0	DEAD box protein 5	22417	69266	56
H3BK24	Homeobox protein cut-like	22410	164503	18
P47739	Aldehyde dehydrogenase dimeric NADP-preferring	22394	50481	22
P70124	Serpin B5	22388	42111	34
P51881	ADP/ATP translocase 2	22378	32931	49
Q6PB66	Leucine-rich PPR motif-containing protein mitochondrial	22377	156614	22
P53564	Homeobox protein cut-like 1	22364	165595	18
Q9JKB3	Y-box-binding protein 3	22351	38814	15
Q64524	Histone H2B type 2-E	22323	13993	149
Q9Z110	Delta-1-pyrroline-5-carboxylate synthase	22323	87266	32
E9Q4Z2	Acetyl-CoA carboxylase 2	22301	275748	20
Q61335	B-cell receptor-associated protein 31	22295	27957	15
P10922	Histone H1.0	22279	20861	34
P29758	Ornithine aminotransferase mitochondrial	22279	48355	26
P80316	T-complex protein 1 subunit epsilon	22273	59624	30
Q9CRB9	MICOS complex subunit Mic19	22247	26335	14
A0A5F8MPM4	Myelin peripheral protein	22240	34499	56
A0A5F8MPT6	Cingulin	22232	136546	8
Q8CC88	von Willebrand factor A domain-containing protein 8	22231	213420	11
Q61166	Microtubule-associated protein RP/EB family member 1	22230	30016	29
Q9D0I9	Arginine--tRNA ligase cytoplasmic	22228	75674	29
Q8BFR5	Elongation factor Tu mitochondrial	22227	49508	28
P15089	Mast cell carboxypeptidase A	22217	48790	18
P12970	60S ribosomal protein L7a	22205	29977	31
P30416	Peptidyl-prolyl cis-trans isomerase FKBP4	22203	51572	22
Q4VA53	Sister chromatid cohesion protein PDS5 homolog B	22197	164418	21
V9GXP8	ELKS/Rab6-interacting/CAST family member 1	22180	127942	18
P08226	Apolipoprotein E	22180	35867	37
Q91X72	Hemopexin	22177	51318	54
P31786	Acyl-CoA-binding protein	22169	10000	30
P19246	Neurofilament heavy polypeptide	22160	116994	17
P80313	T-complex protein 1 subunit eta	22156	59652	28
Q3UXJ2	Transforming growth factor-beta-induced protein ig-h3	22148	70913	23
Q02248	Catenin beta-1	22147	85471	19
Q04750	DNA topoisomerase 1	22139	90876	23
Q8VCT4	Carboxylesterase 1D	22122	61788	13
P47962	60S ribosomal protein L5	22097	34401	51
G5E874	Laminin subunit gamma-2	22088	130339	11
P14873	Microtubule-associated protein 1B	22085	270252	19
Q3ULD5	Methylcrotonoyl-CoA carboxylase beta chain mitochondrial	22084	61379	15
Q9JLQ0	CD2-associated protein	22070	70450	13
Q9Z204	Heterogeneous nuclear ribonucleoproteins C1/C2	22068	34385	41
Q9CZX8	40S ribosomal protein S19	22059	16085	65
E9PZD8	Ceruloplasmin	22055	124211	14
E9QNP0	60S ribosomal protein L40	22032	26856	36
E9PUF7	Rho guanine nucleotide exchange factor 1	22024	108693	23
E9QB02	Methionine--tRNA ligase cytoplasmic	22016	102373	23
Q62230	Sialoadhesin	22003	182978	31
D4AFX7	DnaJ heat shock protein family (Hsp40) member C13	21986	255064	20
Q02819	Nucleobindin-1	21981	53409	25
Q07076	Annexin A7	21972	49925	25
O35639	Annexin A3	21970	36384	25
P55850	Desmocollin-3	21961	100203	20
Q9Z1Z0	General vesicular transport factor p115	21952	106983	29
O08528	Hexokinase-2	21947	102535	12
Q99K48	Non-POU domain-containing octamer-binding protein	21946	54541	17
Q93092	Transaldolase	21945	37387	31
P97450	ATP synthase-coupling factor 6 mitochondrial	21938	12496	14
G5E8K2	Ankyrin-3	21935	211798	11
Q91VA7	Isocitrate dehydrogenase [NAD] subunit mitochondrial	21929	42195	13
Q9Z315	U4/U6.U5 tri-snRNP-associated protein 1	21926	90885	17
P68040	Receptor of activated protein C kinase 1	21894	35077	36
Q3U962	Collagen alpha-2(V) chain	21882	145018	56
Q3V1D3	AMP deaminase 1	21875	86105	11
A0A0R4J038	Bradykinin	21858	73101	15
O08677	Kininogen-1	21858	73102	15
A0A0R4J1E2	Elongation factor 1-delta	21849	72930	50
P62983	Ubiquitin-40S ribosomal protein S27a	21846	17951	37
Q9ERU9	E3 SUMO-protein ligase RanBP2	21838	341122	11
Q91ZJ5	UTP--glucose-1-phosphate uridylyltransferase	21836	56979	17
Q9JHR7	Insulin-degrading enzyme	21824	117772	17
A0A1B0GT92	Glycogen [starch] synthase	21816	76624	13
Q9Z1E4	Glycogen [starch] synthase muscle	21816	83927	13
Q8R2Y2	Cell surface glycoprotein MUC18	21816	71546	11
O35206	Collagen alpha-1(XV) chain	21788	140472	28
A0A0G2JGW9	Far upstream element-binding protein 1	21785	67530	24
Q78IK4	MICOS complex subunit Mic27	21761	29261	9
P01872	Immunoglobulin heavy constant mu	21751	49972	2
Q60598	Src substrate cortactin	21743	61250	8
P47963	60S ribosomal protein L13	21740	24305	30
Q9D6R2	Isocitrate dehydrogenase [NAD] subunit alpha mitochondrial	21730	39639	29
Q9CZD3	Glycine--tRNA ligase	21730	81878	12
A0A286YCV9	Kinesin family member 13B	21719	204940	24
Q8R422	CD109 antigen	21718	161658	11
P10852	4F2 cell-surface antigen heavy chain	21715	58337	23
P17563	Methanethiol oxidase	21703	52514	12
Q9JHJ0	Tropomodulin-3	21700	39503	30
P68254	14-3-3 protein theta	21700	27778	44
E9QQ25	Striated muscle-specific serine/threonine-protein kinase	21693	354315	5
P70227	Inositol 1 4 5-trisphosphate receptor type 3	21681	304273	27
P97315	Cysteine and glycine-rich protein 1	21663	20583	13
Q8BJ71	Nuclear pore complex protein Nup93	21633	93281	15
Q6P4T2	U5 small nuclear ribonucleoprotein 200 kDa helicase	21633	244544	26
Q3TRJ4	Keratin type I cytoskeletal 26	21605	51118	33
Q9CQA3	Succinate dehydrogenase [ubiquinone] iron-sulfur subunit mitochondrial	21599	31814	22
Q5SWU9	Acetyl-CoA carboxylase 1	21594	265254	21
P26040	Ezrin	21587	69407	30
O09164	Extracellular superoxide dismutase [Cu-Zn]	21575	27392	7
E9Q3E1	Aldehyde dehydrogenase family 3 member B2	21570	52983	14
P45952	Medium-chain specific acyl-CoA dehydrogenase mitochondrial	21566	46481	21
Q9JKY5	Huntingtin-interacting protein 1-related protein	21548	119426	15
Q9EQR4	Chloride channel accessory 3A2	21542	99856	13
P16627	Heat shock 70 kDa protein 1-like	21536	70637	56
P47911	60S ribosomal protein L6	21506	33510	56
Q8R081	Heterogeneous nuclear ribonucleoprotein L	21501	63964	19
P35564	Calnexin	21501	67278	28
P97429	Annexin A4	21480	35916	26
Q06890	Clusterin	21470	51656	24
P42208	Septin-2	21463	41526	24
P16125	L-lactate dehydrogenase B chain	21449	36572	7
E9QAI5	Aspartate carbamoyltransferase	21440	236247	19
B2RQC6	CAD protein	21440	243236	19
P30275	Creatine kinase U-type mitochondrial	21432	47004	17
P49813	Tropomodulin-1	21419	40466	17
Q0VBK2	Keratin type II cytoskeletal 80	21411	50661	14
Q99KC8	von Willebrand factor A domain-containing protein 5A	21400	87143	21
A9XX86	Macrophage galactose N-acetyl-galactosamine specific lectin 2 isoform i	21395	43569	20
Q8JZN1	Macrophage galactose N-acetyl-galactosamine-specific lectin 2	21395	38068	20
Q9EP69	Phosphatidylinositol-3-phosphatase SAC1	21389	66944	7
Q9D1G1	Ras-related protein Rab-1B	21373	22187	25
P97384	Annexin A11	21372	54079	21
Q6A068	Cell division cycle 5-like protein	21333	92190	15
Q8BX70	Vacuolar protein sorting-associated protein 13C	21329	420092	15
P62754	40S ribosomal protein S6	21326	28681	33
Q60936	Atypical kinase COQ8A mitochondrial	21323	71743	11
Q8BMJ2	Leucine--tRNA ligase cytoplasmic	21319	134192	14
P70168	Importin subunit beta-1	21307	97184	31
Q8BG32	26S proteasome non-ATPase regulatory subunit 11	21304	47437	22
Q9QZE5	Coatomer subunit gamma-1	21302	97513	26
Q9WV55	Vesicle-associated membrane protein-associated protein A	21298	27855	33
Q9CY58	Plasminogen activator inhibitor 1 RNA-binding protein	21297	44714	23
O54983	Ketimine reductase mu-crystallin	21295	33523	20
Q6A0A9	Constitutive coactivator of PPAR-gamma-like protein 1	21290	121646	16
Q6ZQ08	CCR4-NOT transcription complex subunit 1	21279	266805	21
Q3TCD4	Enoyl-CoA delta isomerase 2	21270	41780	16
P14869	60S acidic ribosomal protein P0	21258	34216	20
Q9Z277	Tyrosine-protein kinase BAZ1B	21248	170650	19
G5E896	Enhancer of mRNA-decapping protein 4	21241	152483	26
Q9WTM5	RuvB-like 2	21221	51113	14
Q8JZR0	Long-chain-fatty-acid--CoA ligase 5	21202	76206	15
P09055	Integrin beta-1	21183	88231	24
Q9QY76	Vesicle-associated membrane protein-associated protein B	21181	26946	24
Q8BH80	Vesicle-associated membrane protein associated protein B and C	21181	26918	24
Q91WG2	Rab GTPase-binding effector protein 2	21179	62132	13
P35486	Pyruvate dehydrogenase E1 component subunit alpha somatic form mitochondrial	21175	43232	23
P70335	Rho-associated protein kinase 1	21168	158170	8
Q6ZWZ7	60S ribosomal protein L17	21167	21397	40
Q99L88	Beta-1-syntrophin	21166	58081	10
Q9CQR2	40S ribosomal protein S21	21161	9141	20
Q9QYE6	Golgin subfamily A member 5	21158	82368	10
P99027	60S acidic ribosomal protein P2	21146	11651	43
Q5XJY5	Coatomer subunit delta	21145	57230	29
E9QAS4	DNA helicase	21137	216369	19
Q6PDQ2	Chromodomain-helicase-DNA-binding protein 4	21137	217749	19
P42567	Epidermal growth factor receptor substrate 15	21131	98471	17
P99029	Peroxiredoxin-5 mitochondrial	21121	21897	46
P16460	Argininosuccinate synthase	21120	46585	13
Q9EPU0	Regulator of nonsense transcripts 1	21114	123967	21
Q99PV0	Pre-mRNA-processing-splicing factor 8	21108	273615	21
Q9DCS9	NADH dehydrogenase [ubiquinone] 1 beta subcomplex subunit 10	21105	21024	14
E0CXN5	Glycerol-3-phosphate dehydrogenase [NAD(+)]	21100	35231	22
P13707	Glycerol-3-phosphate dehydrogenase [NAD(+)] cytoplasmic	21100	37573	22
P50516	V-type proton ATPase catalytic subunit A	21096	68326	18
P62962	Profilin-1	21084	14957	41
Q9D051	Pyruvate dehydrogenase E1 component subunit beta mitochondrial	21039	38937	35
Q61576	Peptidyl-prolyl cis-trans isomerase FKBP10	21022	64698	25
Q80UG5	Septin-9	21018	65575	18
P62830	60S ribosomal protein L23	20998	14865	28
Q8C2Q8	ATP synthase subunit gamma	20987	30256	14
Q91VR2	ATP synthase subunit gamma mitochondrial	20987	32886	14
P11983	T-complex protein 1 subunit alpha	20987	60449	24
Q8BHN3	Neutral alpha-glucosidase AB	20986	106911	17
Q00612	Glucose-6-phosphate 1-dehydrogenase X	20979	59263	28
A0A0R4J293	Protein-glutamine gamma-glutamyltransferase K	20977	89796	7
Q8CIN4	Serine/threonine-protein kinase PAK 2	20975	57930	27
P35550	rRNA 2'-O-methyltransferase fibrillarin	20969	34307	16
Q91V61	Sideroflexin-3	20965	35406	17
Q9ET01	Glycogen phosphorylase liver form	20958	97463	21
Q8CI94	Glycogen phosphorylase brain form	20950	96730	27
P14685	26S proteasome non-ATPase regulatory subunit 3	20946	60718	13
Q9CQQ7	ATP synthase F(0) complex subunit B1 mitochondrial	20945	28949	34
Q3UQ44	Ras GTPase-activating-like protein IQGAP2	20938	180527	25
P51667	Myosin regulatory light chain 2 ventricular/cardiac muscle isoform	20931	18864	2
Q91YT0	NADH dehydrogenase [ubiquinone] flavoprotein 1 mitochondrial	20927	50834	15
P25444	40S ribosomal protein S2	20919	31231	32
Q8K1M6	Dynamin-1-like protein	20913	82658	21
Q9WTP7	GTP:AMP phosphotransferase AK3 mitochondrial	20912	25426	18
P14148	60S ribosomal protein L7	20893	31420	33
O35711	Liprin-beta-2	20881	98753	12
Q8C8U0	Liprin-beta-1	20866	108540	14
Q922B2	Aspartate--tRNA ligase cytoplasmic	20828	57147	18
P27612	Phospholipase A-2-activating protein	20824	87221	16
Q61171	Peroxiredoxin-2	20814	21779	33
E9Q512	Thyroid hormone receptor interactor 11	20813	226453	22
P43275	Histone H1.1	20805	21785	31
Q6PHQ9	Polyadenylate-binding protein	20796	72242	21
Q99LF4	RNA-splicing ligase RtcB homolog	20796	55249	20
Q8BVY0	Ribosomal L1 domain-containing protein 1	20789	50421	11
G3X8T9	Serine protease inhibitor A3N	20782	46766	46
O88342	WD repeat-containing protein 1	20759	66407	19
Q99PS0	Keratin type I cytoskeletal 23	20758	48027	10
B9EHJ3	Tight junction protein ZO-1	20755	188851	15
A0A0J9YTY0	Septin-11	20754	48979	11
P32921	Tryptophan--tRNA ligase cytoplasmic	20751	54358	16
Q9EPL9	Peroxisomal acyl-coenzyme A oxidase 3	20746	78404	14
A0A1B0GSX6	PDZ and LIM domain protein 3	20743	39289	15
Q62446	Peptidyl-prolyl cis-trans isomerase FKBP3	20742	25148	22
Q61830	Macrophage mannose receptor 1	20720	164981	27
Q497I4	Keratin type I cuticular Ha5	20698	50530	40
Q8VD75	Huntingtin-interacting protein 1	20693	115202	12
A0A0R4J083	Long-chain specific acyl-CoA dehydrogenase mitochondrial	20684	47897	22
Q9CWJ9	Bifunctional purine biosynthesis protein ATIC	20679	64217	20
Q64433	10 kDa heat shock protein mitochondrial	20676	10963	31
Q9Z2I9	Succinate--CoA ligase [ADP-forming] subunit beta mitochondrial	20660	50114	13
P27659	60S ribosomal protein L3	20651	46110	17
E9Q3G8	Nucleoporin 153	20645	152007	13
Q60715	Prolyl 4-hydroxylase subunit alpha-1	20641	60910	30
Q05D44	Eukaryotic translation initiation factor 5B	20638	137616	14
Q99LB4	Capping protein (Actin filament) gelsolin-like	20630	38769	27
P19157	Glutathione S-transferase P 1	20615	23609	27
Q60604	Adseverin	20615	80254	12
A0A571BDS0	Xin actin-binding repeat-containing protein 1	20614	196687	4
Q91VJ2	Caveolae-associated protein 3	20610	27853	10
P62270	40S ribosomal protein S18	20594	17719	37
Q6ZQ73	Cullin-associated NEDD8-dissociated protein 2	20593	135632	15
Q62167	ATP-dependent RNA helicase DDX3X	20590	73102	31
P47934	Carnitine O-acetyltransferase	20587	70840	13
O08810	116 kDa U5 small nuclear ribonucleoprotein component	20577	109361	18
Q61598	Rab GDP dissociation inhibitor beta	20572	50537	38
Q8R1Q8	Cytoplasmic dynein 1 light intermediate chain 1	20552	56614	18
Q60854	Serpin B6	20536	42599	47
F8WIV2	Serine (or cysteine) peptidase inhibitor clade B member 6a	20536	44774	47
Q9WVA4	Transgelin-2	20535	22395	41
E9Q9C1	Actin-binding LIM protein 1	20534	83742	9
Q64521	Glycerol-3-phosphate dehydrogenase mitochondrial	20501	80954	13
A2AQR0	Glycerol-3-phosphate dehydrogenase	20501	82830	13
P27546	Microtubule-associated protein 4	20501	117429	16
P56395	Cytochrome b5	20498	15241	22
Q61937	Nucleophosmin	20491	32560	10
Q99PT1	Rho GDP-dissociation inhibitor 1	20483	23407	15
Q6PDI5	Proteasome adapter and scaffold protein ECM29	20482	203702	19
A0A3B2WBH9	Tight junction protein ZO-2	20481	131106	14
Q7TSF0	Desmoglein-1-gamma	20479	100516	10
Q9D8N0	Elongation factor 1-gamma	20474	50061	37
A0A0R4J0V5	DNA-directed RNA polymerase subunit	20455	213479	9
P08775	DNA-directed RNA polymerase II subunit RPB1	20455	217174	9
Q61584	Fragile X mental retardation syndrome-related protein 1	20452	76222	15
Q1XH17	Tripartite motif-containing protein 72	20448	52817	9
Q9D0K2	Succinyl-CoA:3-ketoacid coenzyme A transferase 1 mitochondrial	20444	55989	21
E9PZF0	Nucleoside diphosphate kinase	20441	30200	46
Q6A026	Sister chromatid cohesion protein PDS5 homolog A	20424	150327	12
P20918	Plasminogen	20407	90808	25
O35902	Desmoglein-3	20404	107889	14
P29391	Ferritin light chain 1	20393	20802	10
Q9CPX4	Ferritin	20393	20772	10
Q61233	Plastin-2	20392	70149	29
Q5SUH6	Clathrin interactor 1	20390	69759	16
F2Z456	NADH-cytochrome b5 reductase	20387	34929	26
Q9DCN2	NADH-cytochrome b5 reductase 3	20387	34128	28
G3X956	FACT complex subunit	20378	119839	25
Q920B9	FACT complex subunit SPT16	20378	119825	25
P20108	Thioredoxin-dependent peroxide reductase mitochondrial	20359	28127	13
O35129	Prohibitin-2	20345	33296	20
D3Z637	Tumor protein D52	20334	17603	16
O70423	Membrane primary amine oxidase	20327	84534	15
B7ZNL2	Nap1l4 protein	20304	43935	14
Q78ZA7	Nucleosome assembly protein 1-like 4	20304	42679	14
Q91VK2	Eef1d protein	20281	30634	31
Q61191	Host cell factor 1	20276	210435	17
D3YUU6	Cornulin	20262	58041	10
Q99K51	Plastin-3	20250	70742	26
A0A3B2WBL1	Ribosomal protein	20235	24744	39
P53026	60S ribosomal protein L10a	20235	24916	39
Q8VDC1	FYVE and coiled-coil domain-containing protein 1	20221	162336	15
P62264	40S ribosomal protein S14	20216	16273	25
A0A0R4J1N7	Ankyrin-1	20202	209517	3
Q0VGY9	Ank1 protein	20202	206866	3
Q9DC70	NADH dehydrogenase [ubiquinone] iron-sulfur protein 7 mitochondrial	20200	24683	10
Q9CZ44	NSFL1 cofactor p47	20186	40710	23
P08207	Protein S100-A10	20181	11186	53
E9QNH6	Unconventional myosin-Ib	20180	125034	19
Q7TQD7	Myo1b protein	20180	132054	19
P67778	Prohibitin	20163	29820	24
Q9WTP6	Adenylate kinase 2 mitochondrial	20155	26469	18
E9Q1S3	Protein transport protein SEC23	20153	82956	25
Q01405	Protein transport protein Sec23A	20153	86162	25
O35295	Transcriptional activator protein Pur-beta	20151	33901	10
P53994	Ras-related protein Rab-2A	20149	23548	20
Q5DTJ9	Myopalladin	20130	144113	4
Q80XB4	Nebulin-related-anchoring protein	20127	195755	11
Q9JLV1	BAG family molecular chaperone regulator 3	20116	61860	12
P62821	Ras-related protein Rab-1A	20114	22678	35
Q5SW88	RAB1A member RAS oncogene family	20114	22372	35
S4R294	Protein PRRC2C	20113	298110	11
G3X8R0	Receptor expression-enhancing protein	20112	21447	5
O08917	Flotillin-1	20110	47513	9
P16110	Galectin-3	20106	27515	30
D3YUE2	Procollagen C-endopeptidase enhancer 1	20102	53134	39
Q9QYC0	Alpha-adducin	20100	80647	16
Q9WUM4	Coronin-1C	20077	53121	12
P46935	E3 ubiquitin-protein ligase NEDD4	20075	102706	21
Q8K310	Matrin-3	20075	94630	19
Q3U367	4-trimethylaminobutyraldehyde dehydrogenase	20071	55888	22
Q8CHH9	Septin-8	20069	49812	16
S4R2F3	Ankyrin-2	20059	429112	10
Q924X2	Carnitine O-palmitoyltransferase 1 muscle isoform	20045	88217	5
Q8CHT0	Delta-1-pyrroline-5-carboxylate dehydrogenase mitochondrial	20032	61841	11
E9Q7B0	Procollagen-proline 4-dioxygenase	20023	51754	27
Q5SV02	DNA repair protein RAD50	20022	153546	11
Q91VM5	RNA binding motif protein X-linked-like-1	20014	42162	14
Q61035	Histidine--tRNA ligase cytoplasmic	20008	57432	12
Q61176	Arginase-1	20006	34808	6
P62334	26S proteasome regulatory subunit 10B	20003	44173	24
Q8BJ64	Choline dehydrogenase mitochondrial	20003	66415	14
P18242	Cathepsin D	19981	44954	47
Q9CPV4	Glyoxalase domain-containing protein 4	19978	33317	16
Q9DBG5	Perilipin-3	19978	47262	17
P19001	Keratin type I cytoskeletal 19	19968	44542	83
A0A1W2P768	Histone H3.2	19958	20247	42
Q8K411	Presequence protease mitochondrial	19956	117372	19
P14069	Protein S100-A6	19925	10051	33
Q62383	Transcription elongation factor SPT6	19921	199084	9
P97443	Histone-lysine N-methyltransferase Smyd1	19909	56496	12
A0A3Q4EBK4	Myc box-dependent-interacting protein 1	19900	45786	13
Q61646	Haptoglobin	19899	38752	6
E9Q3Q6	Activated leukocyte cell adhesion molecule	19895	63669	18
Q61490	CD166 antigen	19895	65092	18
Q9ET78	Junctophilin-2	19890	74692	12
Q9Z0F7	Gamma-synuclein	19887	13160	5
Q8CJF7	Protein ELYS	19887	247644	9
Q569Z6	Thyroid hormone receptor-associated protein 3	19886	108178	12
P24527	Leukotriene A-4 hydrolase	19872	69051	21
P28650	Adenylosuccinate synthetase isozyme 1	19872	50254	7
P37040	NADPH--cytochrome P450 reductase	19867	77044	19
E9PVD2	Inter alpha-trypsin inhibitor heavy chain 4	19857	104588	14
Q921G7	Electron transfer flavoprotein-ubiquinone oxidoreductase mitochondrial	19849	68091	24
D3Z074	Protein diaphanous homolog 1	19846	135828	16
Q5SPH3	Amine oxidase	19842	59844	10
E9PYF4	LIM domain only 7	19826	192552	10
P55302	Alpha-2-macroglobulin receptor-associated protein	19824	42215	11
Q3UE92	Xaa-Pro aminopeptidase 1	19811	74560	13
E9QMH7	Inhibitor of nuclear factor kappa-B kinase-interacting protein	19807	42498	23
P62196	26S proteasome regulatory subunit 8	19795	45626	10
Q9CXR1	Dehydrogenase/reductase SDR family member 7	19794	38168	17
Q569Z5	Probable ATP-dependent RNA helicase DDX46	19793	117448	11
D3YVW2	Golgi integral membrane protein 4	19789	79905	16
O35292	Ribonuclease 2B	19788	17514	23
P32848	Parvalbumin alpha	19784	11931	29
Q9Z2D6	Methyl-CpG-binding protein 2	19779	52308	4
G3UYD0	General transcription factor II-I	19768	103080	10
P70372	ELAV-like protein 1	19764	36169	21
Q9CQB4	Cytochrome b-c1 complex subunit 7	19760	13561	25
Q8BKG3	Inactive tyrosine-protein kinase 7	19758	117532	10
Q6P542	ATP-binding cassette sub-family F member 1	19748	94945	12
Q99020	Heterogeneous nuclear ribonucleoprotein A/B	19736	30831	12
Q9WV02	RNA-binding motif protein X chromosome	19718	42301	13
E9QAQ7	AT-rich interactive domain-containing protein 1A	19711	242671	16
O08529	Calpain-2 catalytic subunit	19692	79872	5
Q8BH97	Reticulocalbin-3	19690	38002	48
P97855	Ras GTPase-activating protein-binding protein 1	19686	51829	22
A4QPC5	Chymase	19684	29051	6
O09061	Proteasome subunit beta type-1	19674	26372	17
P57016	Ladinin-1	19670	58864	16
P62960	Y-box-binding protein 1	19667	35730	11
F8VQC1	Signal recognition particle subunit SRP72	19656	74657	10
F8WJK8	Hsc70-interacting protein	19644	40539	14
P33267	Cytochrome P450 2F2	19636	55949	30
P60122	RuvB-like 1	19627	50214	12
Q99LC3	NADH dehydrogenase [ubiquinone] 1 alpha subcomplex subunit 10 mitochondrial	19623	40603	15
Q3UF95	BCL2-associated athanogene 6	19618	119144	13
Q9Z1R2	Large proline-rich protein BAG6	19618	121037	13
Q8JZQ2	AFG3-like protein 2	19618	89519	15
Q61543	Golgi apparatus protein 1	19616	133734	20
Q9QXY6	EH domain-containing protein 3	19613	60821	5
P62301	40S ribosomal protein S13	19607	17222	30
Q04447	Creatine kinase B-type	19605	42713	21
P14206	40S ribosomal protein SA	19585	32838	48
Q08857	Platelet glycoprotein 4	19568	52698	6
Q8R1B4	Eukaryotic translation initiation factor 3 subunit C	19559	105531	19
P20065	Thymosin beta-4	19552	5679	23
Q8CFQ9	Fusion derived from t(1216) malignant liposarcoma (Human)	19548	52602	14
P56959	RNA-binding protein FUS	19548	52673	14
P54823	Probable ATP-dependent RNA helicase DDX6	19546	54192	9
Q8CBM2	Aspartyl/asparaginyl beta-hydroxylase	19530	75128	16
Q99N15	17beta-hydroxysteroid dehydrogenase type 10/short chain L-3-hydroxyacyl-CoA dehydrogenase	19514	27274	12
A2AFQ2	3-hydroxyacyl-CoA dehydrogenase type-2	19514	28374	12
Q61425	Hydroxyacyl-coenzyme A dehydrogenase mitochondrial	19513	34464	15
P62897	Cytochrome c somatic	19510	11605	20
P05063	Fructose-bisphosphate aldolase C	19507	39395	13
A2AFQ0	HECT-type E3 ubiquitin transferase	19490	482697	13
Q7TMY8	E3 ubiquitin-protein ligase HUWE1	19490	482640	13
P32067	Lupus La protein homolog	19486	47756	16
G3X928	SEC23-interacting protein	19481	110763	16
A1L317	Keratin type I cytoskeletal 24	19470	54041	17
Q9D1D4	Transmembrane emp24 domain-containing protein 10	19458	24911	25
A2A545	Calcium channel voltage-dependent subunit beta 1	19438	57818	5
Q99MN1	Lysine--tRNA ligase	19435	67840	11
Q08642	Protein-arginine deiminase type-2	19435	76250	3
P46460	Vesicle-fusing ATPase	19434	82613	28
Q62165	Dystroglycan	19431	96905	12
Q8C1A5	Thimet oligopeptidase	19428	78026	10
Q9QYG0	Protein NDRG2	19428	40789	6
A0A0R4J259	Heterogeneous nuclear ribonucleoprotein Q	19421	62544	22
Q9D8U8	Sorting nexin-5	19421	46797	15
Q3UM45	Protein phosphatase 1 regulatory subunit 7	19420	41292	12
Q9DCT2	NADH dehydrogenase [ubiquinone] iron-sulfur protein 3 mitochondrial	19418	30149	10
Q99KD5	Protein unc-45 homolog A	19415	103447	9
Q9R190	Metastasis-associated protein MTA2	19411	75030	14
Q9Z2I8	Succinate--CoA ligase [GDP-forming] subunit beta mitochondrial	19410	46840	14
Q8CCK0	Core histone macro-H2A.2	19405	40092	7
Q8VDM6	Heterogeneous nuclear ribonucleoprotein U-like protein 1	19400	96002	11
A2ACG7	Dolichyl-diphosphooligosaccharide--protein glycosyltransferase subunit 2	19398	67502	28
Q9EST1	Gasdermin-A	19392	49593	13
Q99JY9	Actin-related protein 3	19381	47357	32
Q32ME9	Desmocollin-1	19380	92772	11
P63037	DnaJ homolog subfamily A member 1	19366	44868	15
A2ADY9	Protein DDI1 homolog 2	19366	44591	13
P63321	Ras-related protein Ral-A	19361	23553	12
Q91WS0	CDGSH iron-sulfur domain-containing protein 1	19339	12097	10
Q9CYH2	Peroxiredoxin-like 2A	19338	24395	11
Q91WQ3	Tyrosine--tRNA ligase cytoplasmic	19337	59105	23
A2A7S7	Tyrosine--tRNA ligase	19337	63002	23
A0A494B9K4	Gamma-adducin	19330	78318	10
E9QA62	Leiomodin-3	19325	65689	6
A0A0N4SVX9	Dysferlin	19313	240725	5
O08784	Treacle protein	19307	135001	6
H9KV00	Protein SON	19296	268820	10
G3X9G4	Dynamin GTPase	19296	98074	24
P39054	Dynamin-2	19296	98145	24
Q8BLN5	Lanosterol synthase	19291	83141	2
B2RXQ2	Ppfia1 protein	19290	142676	12
Q7TPC1	Corneodesmosin	19288	54313	15
P19536	Cytochrome c oxidase subunit 5B mitochondrial	19285	13813	56
Q9D881	Cytochrome c oxidase polypeptide Vb	19285	13847	56
Q8K1Z0	Ubiquinone biosynthesis protein COQ9 mitochondrial	19272	35083	4
Q91W50	Cold shock domain-containing protein E1	19268	88791	10
Q8VDP3	[F-actin]-monooxygenase MICAL1	19264	116785	13
Q9EPX2	Papilin	19262	138904	6
Q9WUM5	Succinate--CoA ligase [ADP/GDP-forming] subunit alpha mitochondrial	19254	36155	11
P70441	Na(+)/H(+) exchange regulatory cofactor NHE-RF1	19254	38600	15
P48758	Carbonyl reductase [NADPH] 1	19242	30641	13
Q9DCJ5	NADH dehydrogenase [ubiquinone] 1 alpha subcomplex subunit 8	19241	19992	14
A0A0R4J086	Olfactomedin-like protein 3	19211	45798	32
Q9Z2U1	Proteasome subunit alpha type-5	19178	26411	12
Q9CR62	Mitochondrial 2-oxoglutarate/malate carrier protein	19177	34155	11
P01899	H-2 class I histocompatibility antigen D-B alpha chain	19155	40836	17
Q91V41	Ras-related protein Rab-14	19137	23897	23
Q00PI9	Heterogeneous nuclear ribonucleoprotein U-like protein 2	19132	84940	31
P51859	Hepatoma-derived growth factor	19123	26269	19
P11679	Keratin type II cytoskeletal 8	19117	54565	50
O55201	Transcription elongation factor SPT5	19111	120664	9
Q9D379	Epoxide hydrolase 1	19109	52577	17
E9PWK1	Epoxide hydrolase	19109	50970	17
Q8BFZ9	Erlin-2	19098	37873	9
O55137	Acyl-coenzyme A thioesterase 1	19097	46136	15
P07309	Transthyretin	19096	15776	15
Q9R1P4	Proteasome subunit alpha type-1	19094	29547	19
O89053	Coronin-1A	19085	50989	16
P60335	Poly(rC)-binding protein 1	19077	37498	20
A0A0R4J0G0	Phosphoenolpyruvate carboxykinase (GTP)	19068	73418	19
Q8BH04	Phosphoenolpyruvate carboxykinase [GTP] mitochondrial	19068	70528	19
Q9EPE9	Manganese-transporting ATPase 13A1	19064	132388	9
Q8BUK6	Protein Hook homolog 3	19048	83218	8
Q543K9	Purine nucleoside phosphorylase	19041	32263	15
Q8BKZ9	Pyruvate dehydrogenase protein X component mitochondrial	19039	53999	13
Q9ET54	Palladin	19020	152131	15
Q8K3H0	DCC-interacting protein 13-alpha	19016	79328	13
P09470	Angiotensin-converting enzyme	19016	150918	16
Q9Z1D1	Eukaryotic translation initiation factor 3 subunit G	19015	35638	12
Q9D666	SUN domain-containing protein 1	19014	101976	6
P24547	Inosine-5'-monophosphate dehydrogenase 2	19004	55815	11
G3X924	Plasmalemma vesicle-associated protein	19001	49903	9
Q6PDM2	Serine/arginine-rich splicing factor 1	18979	27745	32
A0A5F8MPN8	Malate dehydrogenase	18972	39005	29
P14152	Malate dehydrogenase cytoplasmic	18972	36511	29
A6H644	Protein phosphatase 1 regulatory subunit	18966	110972	10
Q8BG95	Protein phosphatase 1 regulatory subunit 12B	18966	109049	10
Q9JJW5	Myozenin-2	18962	29762	8
Q8BML9	Glutamine--tRNA ligase	18957	87677	21
Q07133	Histone H1t	18955	21540	25
I7HFT9	H1.6 linker histone cluster member	18955	21669	25
Q6P8X1	Sorting nexin-6	18951	46649	11
Q99MR8	Methylcrotonoyl-CoA carboxylase subunit alpha mitochondrial	18949	79344	13
Q9D024	Coiled-coil domain-containing protein 47	18942	55844	6
Q91VC3	Eukaryotic initiation factor 4A-III	18940	46840	28
F7AEH4	40S ribosomal protein S12	18923	15181	24
Q5UE59	Kinesin light chain	18921	61630	10
Q60931	Voltage-dependent anion-selective channel protein 3	18915	30753	36
E9Q3B9	Monoglyceride lipase	18915	35257	6
A0A0R4J2B2	BTB/POZ domain-containing protein KCTD12	18907	35888	8
P10630	Eukaryotic initiation factor 4A-II	18901	46402	21
Q8BFW7	Lipoma-preferred partner homolog	18900	65891	11
Q8JZQ9	Eukaryotic translation initiation factor 3 subunit B	18899	91370	19
Q59IW7	ABI gene family member 3 (NESH)-binding protein	18887	120657	7
P42125	Enoyl-CoA delta isomerase 1 mitochondrial	18882	32250	17
Q9ESX5	H/ACA ribonucleoprotein complex subunit DKC1	18872	57402	11
P97807	Fumarate hydratase mitochondrial	18871	54357	16
Q8QZY1	Eukaryotic translation initiation factor 3 subunit L	18870	66613	6
Q9DCD0	6-phosphogluconate dehydrogenase decarboxylating	18852	53247	10
A2AQD5	Protein ITPRID2	18837	134671	8
P62702	40S ribosomal protein S4 X isoform	18830	29598	16
Q8CI43	Myosin light chain 6B	18830	22749	24
O54998	Peptidyl-prolyl cis-trans isomerase FKBP7	18826	24913	26
P23242	Gap junction alpha-1 protein	18820	43004	17
P52825	Carnitine O-palmitoyltransferase 2 mitochondrial	18818	73981	6
Q9ER00	Syntaxin-12	18816	31195	16
E9Q0U7	Heat shock protein 105 kDa	18815	91678	12
E9QN92	Metalloreductase STEAP3	18814	58529	19
O35381	Acidic leucine-rich nuclear phosphoprotein 32 family member A	18812	28538	21
Q9QYR9	Acyl-coenzyme A thioesterase 2 mitochondrial	18802	49657	11
A0A1L1SVG0	Uveal autoantigen with coiled-coil domains and ankyrin repeats	18799	160802	10
Q5I1X5	RelA-associated inhibitor	18799	88976	9
P32261	Antithrombin-III	18793	52004	18
Q9DBG3	AP-2 complex subunit beta	18790	104583	20
Q3UWK8	OTTMUSG00000000712 protein	18790	43315	1
Q60714	Long-chain fatty acid transport protein 1	18780	71276	5
S4R1M2	Scaffold attachment factor B1	18778	105317	7
P35492	Histidine ammonia-lyase	18777	72258	13
Q9D0F3	Protein ERGIC-53	18765	57789	27
Q91ZV0	Melanoma inhibitory activity protein 2	18764	156461	15
Q8CAY6	Acetyl-CoA acetyltransferase cytosolic	18763	41298	13
P28481	Collagen alpha-1(II) chain	18762	141974	87
Q3UID0	SWI/SNF complex subunit SMARCC2	18762	124677	18
P39053	Dynamin-1	18761	97803	22
P54775	26S proteasome regulatory subunit 6B	18754	47408	14
P18760	Cofilin-1	18742	18560	43
F8WGL3	Cofilin non-muscle isoform	18742	24576	43
P62082	40S ribosomal protein S7	18740	22127	17
P81117	Nucleobindin-2	18732	50305	29
Q9CQN1	Heat shock protein 75 kDa mitochondrial	18732	80209	9
Q80UM7	Mannosyl-oligosaccharide glucosidase	18716	91831	19
P04919	Band 3 anion transport protein	18715	103135	7
A2AJ72	Far upstream element (FUSE)-binding protein 3	18714	61447	12
Q3TDD9	Protein phosphatase 1 regulatory subunit 21	18714	88337	8
Q3THS6	S-adenosylmethionine synthase isoform type-2	18711	43689	16
P62281	40S ribosomal protein S11	18704	18431	16
A0A087WNZ7	E3 ubiquitin-protein ligase TRIP12	18702	220659	11
Q8BRF7	Sec1 family domain-containing protein 1	18701	72323	11
Q61703	Inter-alpha-trypsin inhibitor heavy chain H2	18695	105928	9
P0DP27	Calmodulin-2	18682	16838	21
P0DP26	Calmodulin-1	18682	16838	21
P0DP28	Calmodulin-3	18682	16838	21
A0A668KLE1	Leucine-rich repeat flightless-interacting protein 2	18676	82063	5
Q8K2Q9	Shootin-1	18671	71343	14
Q8R1F1	Protein Niban 2	18663	84819	11
P30681	High mobility group protein B2	18661	24162	13
Q9Z1N5	Spliceosome RNA helicase Ddx39b	18657	49035	19
Q8CGF7	Transcription elongation regulator 1	18649	123788	13
E9PYH0	Versican core protein	18639	366895	14
G3X9W0	Heterogeneous nuclear ribonucleoprotein D0	18636	36208	13
O88986	2-amino-3-ketobutyrate coenzyme A ligase mitochondrial	18632	44931	8
B9EKI3	TATA element modulatory factor	18618	121803	14
P51150	Ras-related protein Rab-7a	18612	23490	22
D3YZ62	Unconventional myosin-Va	18598	212334	9
Q8BYY9	Serine protease inhibitor A3B	18597	47415	7
Q91W90	Thioredoxin domain-containing protein 5	18595	46416	36
O35286	Pre-mRNA-splicing factor ATP-dependent RNA helicase DHX15	18580	91007	18
O35737	Heterogeneous nuclear ribonucleoprotein H	18575	49199	14
Q3UHX2	28 kDa heat- and acid-stable phosphoprotein	18569	20605	9
P11404	Fatty acid-binding protein heart	18567	14819	19
Q9R045	Angiopoietin-related protein 2	18563	57106	10
P35279	Ras-related protein Rab-6A	18549	23590	20
Q3U9G9	Delta(14)-sterol reductase LBR	18548	71440	9
P39061	Collagen alpha-1(XVIII) chain	18545	182171	16
P16330	2' 3'-cyclic-nucleotide 3'-phosphodiesterase	18543	47123	11
Q4FZC9	Nesprin-3	18540	112035	9
Q62189	U1 small nuclear ribonucleoprotein A	18539	31835	11
P61202	COP9 signalosome complex subunit 2	18511	51597	9
P48722	Heat shock 70 kDa protein 4L	18511	94382	13
P03987	Ig gamma-3 chain C region	18488	43929	6
P08752	Guanine nucleotide-binding protein G(i) subunit alpha-2	18487	40489	14
Q9CPW4	Actin-related protein 2/3 complex subunit 5	18486	16288	29
Q9D0R2	Threonine--tRNA ligase 1 cytoplasmic	18482	83356	15
Q6DFW4	Nucleolar protein 58	18473	60343	13
Q9ERG2	Striatin-3	18469	87150	6
O35945	Aldehyde dehydrogenase cytosolic 1	18459	54588	15
Q61074	Protein phosphatase 1G	18459	58728	8
O35350	Calpain-1 catalytic subunit	18452	82106	9
Q9DBS1	Transmembrane protein 43	18447	44783	8
P62814	V-type proton ATPase subunit B brain isoform	18447	56551	16
Q8VCM7	Fibrinogen gamma chain	18444	49391	22
Q8C845	EF-hand domain-containing protein D2	18441	26800	11
P12787	Cytochrome c oxidase subunit 5A mitochondrial	18439	16101	41
P31428	Dipeptidase 1	18437	45722	22
Q6P5B5	Fragile X mental retardation syndrome-related protein 2	18432	74253	10
Q9QYR6	Microtubule-associated protein 1A	18416	300139	20
A2AEX8	Four and a half LIM domains protein 1	18408	33564	26
Q91W40	Kinesin light chain 3	18407	56006	9
Q9WV27	Sodium/potassium-transporting ATPase subunit alpha-4	18400	114887	19
Q9JM83	Calmodulin-4	18398	16767	5
Q8BU30	Isoleucine--tRNA ligase cytoplasmic	18396	144270	14
Q7TQ62	Podocan	18395	68718	19
Q8CJ53	Cdc42-interacting protein 4	18393	68489	8
Q99JB8	Protein kinase C and casein kinase II substrate protein 3	18392	48585	6
Q9ERG0	LIM domain and actin-binding protein 1	18392	84060	15
Q9ER72	Cysteine--tRNA ligase cytoplasmic	18385	94860	15
Q9QXX4	Calcium-binding mitochondrial carrier protein Aralar2	18381	74467	12
Z4YKB8	Heterochromatin protein 1-binding protein 3	18376	60851	18
Q9CZ19	Myosin light chain 4	18348	21189	16
Q9CZW5	Mitochondrial import receptor subunit TOM70	18346	67590	12
O70622	Reticulon-2	18346	51347	11
E9Q8H9	Complement factor H	18343	134738	14
Q9JLH8	Tropomodulin-4	18342	39261	7
Q9QZD9	Eukaryotic translation initiation factor 3 subunit I	18340	36461	13
Q64133	Amine oxidase [flavin-containing] A	18340	59602	9
P28738	Kinesin heavy chain isoform 5C	18338	109275	13
P45376	Aldo-keto reductase family 1 member B1	18326	35732	14
E9QQ10	A-kinase anchor protein 9	18325	434142	12
Q8BWB1	Synaptopodin 2-like protein	18320	102953	9
Q6XLQ8	Calumenin	18316	37118	18
Q8BGD9	Eukaryotic translation initiation factor 4B	18316	68840	16
O70400	PDZ and LIM domain protein 1	18305	35774	17
Q921K2	Poly [ADP-ribose] polymerase	18303	112721	6
Q9DBF1	Alpha-aminoadipic semialdehyde dehydrogenase	18297	58862	16
Q9D7X8	Gamma-glutamylcyclotransferase	18290	21166	6
E9Q855	Secretory carrier-associated membrane protein	18289	34516	8
O35609	Secretory carrier-associated membrane protein 3	18289	38458	8
P62852	40S ribosomal protein S25	18288	13742	36
E9PV22	Leucine-rich repeat-containing protein 47	18288	65904	14
P11835	Integrin beta-2	18281	85026	10
Q9QZF2	Glypican-1	18277	61360	12
Q8BX02	KN motif and ankyrin repeat domain-containing protein 2	18276	90245	13
O70435	Proteasome subunit alpha type-3	18267	28405	15
A0A0G2JEC4	Endophilin-B1	18264	44303	9
G5E8V9	ADP-ribosylation factor-interacting protein 1	18264	41518	7
Q9WTR5	Cadherin-13	18262	78186	14
Q9D7N9	Adipocyte plasma membrane-associated protein	18260	46434	10
Q9JHI5	Isovaleryl-CoA dehydrogenase mitochondrial	18253	46325	6
Q9Z2X1	Heterogeneous nuclear ribonucleoprotein F	18245	45730	12
P83741	Serine/threonine-protein kinase WNK1	18242	250931	8
Q3V1T4	Prolyl 3-hydroxylase 1	18232	83651	15
A2A7Q5	Procollagen-proline 3-dioxygenase	18232	84479	15
Q9Z1W8	Potassium-transporting ATPase alpha chain 2	18231	114726	13
A2AE89	Glutathione transferase	18227	28556	26
P10649	Glutathione S-transferase Mu 1	18227	25970	26
Q3UPH1	Protein PRRC1	18222	46298	16
Q62433	Protein NDRG1	18213	43009	7
P46467	Vacuolar protein sorting-associated protein 4B	18212	49419	9
E9Q7L3	Protein polybromo-1	18208	182117	12
A0A0R4J196	C-Jun-amino-terminal kinase-interacting protein 4	18200	127244	7
P10605	Cathepsin B	18182	37280	12
Q8R016	Bleomycin hydrolase	18177	52511	16
Q99MR6	Serrate RNA effector molecule homolog	18175	100452	10
P60867	40S ribosomal protein S20	18168	13373	22
O08970	Tuftelin	18164	44576	5
G5E8W8	Zinc finger protein 185	18162	52872	12
Q8BGQ7	Alanine--tRNA ligase cytoplasmic	18162	106908	15
Q3B7Z2	Oxysterol-binding protein 1	18160	88797	19
Q08189	Protein-glutamine gamma-glutamyltransferase E	18158	77309	13
A0A0U1RPL0	Ataxin-2-like protein	18157	115266	13
Q9Z0H8	CAP-Gly domain-containing linker protein 2	18148	115910	13
Q80YQ1	Thrombospondin-1	18124	129690	17
Q6DIC0	Probable global transcription activator SNF2L2	18117	180252	10
P13864	DNA (cytosine-5)-methyltransferase 1	18113	183188	8
A2AJ76	Hemicentin-2	18112	547202	6
P54822	Adenylosuccinate lyase	18111	54866	12
E9Q4X5	Epidermal growth factor receptor kinase substrate 8-like protein 1	18107	87118	6
A0A6I8MWX0	Fibronectin type III domain-containing 1	18105	199812	3
P61022	Calcineurin B homologous protein 1	18103	22432	5
G3UX26	Outer mitochondrial membrane protein porin 2	18103	30446	25
Q60930	Voltage-dependent anion-selective channel protein 2	18103	31733	25
Q99KV1	DnaJ homolog subfamily B member 11	18103	40555	13
Q8R0Y6	Cytosolic 10-formyltetrahydrofolate dehydrogenase	18102	98709	8
E9Q634	Unconventional myosin-Ie	18100	126818	12
Q91YR1	Twinfilin-1	18099	40079	13
Q9WUA3	ATP-dependent 6-phosphofructokinase platelet type	18099	85455	11
Q3TLP8	Ras-related C3 botulinum toxin substrate 1	18098	23432	26
S4R2P8	Baculoviral IAP repeat-containing protein 6	18091	530668	10
D3Z451	Serine (or cysteine) peptidase inhibitor clade A (alpha-1 antiproteinase antitrypsin) member 3J	18090	47362	11
Q921M3	Splicing factor 3B subunit 3	18090	135550	14
P70398	Probable ubiquitin carboxyl-terminal hydrolase FAF-X	18089	290709	11
Q4FE56	Ubiquitinyl hydrolase 1	18089	290214	11
B1ATI0	Aldehyde dehydrogenase	18080	59277	15
P47740	Aldehyde dehydrogenase family 3 member A2	18080	53971	15
Q5DTM8	E3 ubiquitin-protein ligase BRE1A	18067	113520	10
E9Q4N7	AT-rich interactive domain-containing protein 1B	18057	237793	12
E9Q3I4	Intersectin-1	18049	133144	14
Q8CG48	Structural maintenance of chromosomes protein 2	18047	134239	10
Q91VE0	Long-chain fatty acid transport protein 4	18045	72319	7
P62242	40S ribosomal protein S8	18045	24205	30
A2AQ25	Sickle tail protein	18044	213035	8
E9QAU4	Enhancer trap locus 4	18044	218444	9
Q9WUA2	Phenylalanine--tRNA ligase beta subunit	18043	65697	9
Q99J99	3-mercaptopyruvate sulfurtransferase	18039	33097	10
Q8VEM8	Phosphate carrier protein mitochondrial	18036	39632	27
A2BE45	Sushi-repeat-containing protein SRPX	18023	49380	16
A0A0R4IZW8	Calcium-activated neutral proteinase small subunit	18008	28406	24
O88456	Calpain small subunit 1	18008	28463	24
Q9D819	Inorganic pyrophosphatase	18007	32667	11
Q8BKC5	Importin-5	18005	123591	11
Q2VLH6	Scavenger receptor cysteine-rich type 1 protein M130	17998	120921	22
P97371	Proteasome activator complex subunit 1	17996	28673	20
P43406	Integrin alpha-V	17992	115360	8
Q99KQ4	Nicotinamide phosphoribosyltransferase	17983	55447	13
Q91YW3	DnaJ homolog subfamily C member 3	17977	57464	19
Q3TU36	RAP1 GTP-GDP dissociation stimulator 1	17969	66005	11
P19253	60S ribosomal protein L13a	17957	23464	27
E9Q9D8	Ankyrin repeat domain 35	17956	109388	4
Q99MN9	Propionyl-CoA carboxylase beta chain mitochondrial	17954	58409	8
Q8BH43	Wiskott-Aldrich syndrome protein family member 2	17951	54074	11
Q61247	Alpha-2-antiplasmin	17945	54972	10
P06801	NADP-dependent malic enzyme	17938	63954	4
Q9WTX8	Mitotic spindle assembly checkpoint protein MAD1	17919	83541	9
Q9R0H0	Peroxisomal acyl-coenzyme A oxidase 1	17911	74649	7
P15626	Glutathione S-transferase Mu 2	17909	25717	20
Q3UVI3	Tumor protein 63 (p63)	17898	65321	11
O88898	Tumor protein 63	17898	76789	11
Q91WD5	NADH dehydrogenase [ubiquinone] iron-sulfur protein 2 mitochondrial	17894	52626	9
D3YXT0	Complex I-49kD	17894	49573	9
P12382	ATP-dependent 6-phosphofructokinase liver type	17891	85360	12
Q6NZR5	Superkiller viralicidic activity 2-like (S. cerevisiae)	17886	137524	8
Q99PU5	Long-chain-fatty-acid--CoA ligase ACSBG1	17884	80426	7
P26645	Myristoylated alanine-rich C-kinase substrate	17879	29661	6
P54728	UV excision repair protein RAD23 homolog B	17874	43513	12
Q60716	Prolyl 4-hydroxylase subunit alpha-2	17867	61002	17
P18654	Ribosomal protein S6 kinase alpha-3	17858	83694	8
P62858	40S ribosomal protein S28	17853	7841	8
Q8CC35	Synaptopodin	17847	99552	7
O08795	Glucosidase 2 subunit beta	17844	58793	22
P01831	Thy-1 membrane glycoprotein	17843	18080	11
V9GWW6	Muscular LMNA-interacting protein	17839	103448	5
Q07113	Cation-independent mannose-6-phosphate receptor	17837	273814	18
A0A0B4J1E2	SNW domain-containing protein 1	17828	61462	7
Q64514	Tripeptidyl-peptidase 2	17825	139878	15
Q8BJW6	Eukaryotic translation initiation factor 2A	17815	64403	17
Q9R069	Basal cell adhesion molecule	17812	67670	2
Q3U3J1	2-oxoisovalerate dehydrogenase subunit alpha	17809	50773	1
P63328	Serine/threonine-protein phosphatase 2B catalytic subunit alpha isoform	17809	58644	12
Q9WV91	Prostaglandin F2 receptor negative regulator	17798	98722	9
P63325	40S ribosomal protein S10	17797	18916	28
Q9CWZ7	Gamma-soluble NSF attachment protein	17794	34732	10
P62317	Small nuclear ribonucleoprotein Sm D2	17793	13527	10
Q8VHM5	Heterogeneous nuclear ribonucleoprotein R	17782	70888	14
E9PV12	Cullin-5	17781	95851	10
P35979	60S ribosomal protein L12	17778	17805	40
Q99KF1	Transmembrane emp24 domain-containing protein 9	17778	27127	29
Q9Z2N8	Actin-like protein 6A	17768	47448	7
Q9R1P3	Proteasome subunit beta type-2	17763	22906	13
A0JNY3	Molybdopterin molybdenumtransferase	17756	83666	8
Q8BUV3	Gephyrin	17756	83282	8
P61161	Actin-related protein 2	17746	44761	14
Q69ZR2	E3 ubiquitin-protein ligase HECTD1	17744	290085	12
Q6PA06	Atlastin-2	17726	66224	5
Q8VDW0	ATP-dependent RNA helicase DDX39A	17713	49067	15
Q9CRB6	Tubulin polymerization-promoting protein family member 3	17708	18965	8
Q7M6Y3	Phosphatidylinositol-binding clathrin assembly protein	17704	71543	10
Q3TZZ7	Extended synaptotagmin-2	17704	94139	7
Q2KN98	Cytospin-A	17700	124488	7
Q80VC9	Calmodulin-regulated spectrin-associated protein 3	17699	135175	9
Q922U1	U4/U6 small nuclear ribonucleoprotein Prp3	17697	77455	10
Q99JB2	Stomatin-like protein 2 mitochondrial	17696	38385	9
Q91ZW3	SWI/SNF-related matrix-associated actin-dependent regulator of chromatin subfamily A member 5	17694	121627	15
P45591	Cofilin-2	17691	18710	14
Q61391	Neprilysin	17690	85702	3
Q62426	Cystatin-B	17684	11046	17
Q91YR9	Prostaglandin reductase 1	17677	35560	12
O35864	COP9 signalosome complex subunit 5	17676	37549	7
Q8CGK3	Lon protease homolog mitochondrial	17657	105843	15
P31230	Aminoacyl tRNA synthase complex-interacting multifunctional protein 1	17652	33997	18
Q8C1C1	Proactivator polypeptide-like 1	17649	57061	9
Q6Y7W8	GRB10-interacting GYF protein 2	17645	149192	6
E9QN31	Probable 28S rRNA (cytosine-C(5))-methyltransferase	17643	86907	6
Q99K41	EMILIN-1	17643	107585	9
P35293	Ras-related protein Rab-18	17631	23035	8
Q61081	Hsp90 co-chaperone Cdc37	17631	44593	16
Q7TSH2	Phosphorylase b kinase regulatory subunit beta	17630	123889	2
E9Q0J5	Kinesin-like protein KIF21A	17624	186635	9
Q9CPP6	NADH dehydrogenase [ubiquinone] 1 alpha subcomplex subunit 5	17617	13360	7
Q64012	RNA-binding protein Raly	17616	33188	12
Q9D3D9	ATP synthase subunit delta mitochondrial	17606	17600	17
P70232	Neural cell adhesion molecule L1-like protein	17605	135074	8
Q9JIG7	Coiled-coil domain-containing protein 22	17597	70844	11
Q9WVA3	Mitotic checkpoint protein BUB3	17596	36955	8
P34914	Bifunctional epoxide hydrolase 2	17593	62515	7
Q6DFZ1	Golgi-specific brefeldin A-resistance factor 1	17590	206781	12
Q920E5	Farnesyl pyrophosphate synthase	17586	40582	14
P62137	Serine/threonine-protein phosphatase PP1-alpha catalytic subunit	17585	37540	6
P09528	Ferritin heavy chain	17575	21067	8
P37804	Transgelin	17572	22576	23
Q80YR5	Scaffold attachment factor B2	17554	111839	13
Q3UHJ0	AP2-associated protein kinase 1	17554	103346	9
P16045	Galectin-1	17553	14866	42
Q8CGY6	Protein unc-45 homolog B	17543	103638	13
A0A0R4J034	Pyridoxal-dependent decarboxylase domain-containing protein 1	17541	87480	14
P47754	F-actin-capping protein subunit alpha-2	17540	32967	12
Q921T2	Torsin-1A-interacting protein 1	17537	66781	3
Q9WUD0	Unspecific monooxygenase	17534	55871	14
P10711	Transcription elongation factor A protein 1	17521	33880	14
Q5I012	Putative sodium-coupled neutral amino acid transporter 10	17519	117194	15
Q9D832	DnaJ homolog subfamily B member 4	17508	37782	13
P14094	Sodium/potassium-transporting ATPase subunit beta-1	17506	35195	14
P12367	cAMP-dependent protein kinase type II-alpha regulatory subunit	17503	45389	9
Q8K1M3	Protein kinase cAMP dependent regulatory type II alpha	17503	45589	9
P09041	Phosphoglycerate kinase 2	17498	44853	11
A2AWT7	Nucleolar transcription factor 1	17491	88387	8
Q9R0Y5	Adenylate kinase isoenzyme 1	17491	21540	19
Q8R4R6	Nucleoporin NUP35	17489	34786	8
P51432	1-phosphatidylinositol 4 5-bisphosphate phosphodiesterase beta-3	17488	139487	10
Q3UNN4	SWI/SNF complex subunit SMARCC1	17484	122780	6
A0A6I8MWX8	DnaJ homolog subfamily C member 7	17473	65440	10
Q8BP67	60S ribosomal protein L24	17472	17779	23
Q8R0X7	Sphingosine-1-phosphate lyase 1	17470	63677	19
Q91Z58	Uncharacterized protein C6orf132 homolog	17467	127881	10
Q8R550	SH3 domain-containing kinase-binding protein 1	17463	78170	12
P08074	Carbonyl reductase [NADPH] 2	17462	25958	16
P22315	Ferrochelatase mitochondrial	17459	47130	7
A0A494BAI5	Ferrochelatase	17459	46960	7
Q03734	Serine protease inhibitor A3M	17459	47064	34
P17426	AP-2 complex subunit alpha-1	17457	107664	15
P49312	Heterogeneous nuclear ribonucleoprotein A1	17455	34196	7
Q5EBP8	Helix-destabilizing protein	17455	38834	7
Q61792	LIM and SH3 domain protein 1	17449	29994	13
Q01279	Epidermal growth factor receptor	17447	134853	22
P47753	F-actin-capping protein subunit alpha-1	17442	32940	21
Q5RKN9	F-actin-capping protein subunit alpha	17442	32954	21
Q8CGY8	UDP-N-acetylglucosamine--peptide N-acetylglucosaminyltransferase 110 kDa subunit	17439	116952	9
B1AWD9	Clathrin light chain	17436	27062	10
O08585	Clathrin light chain A	17436	25604	10
K4DI59	DNA ligase	17431	113159	8
P97386	DNA ligase 3	17431	113072	8
O88736	3-keto-steroid reductase/17-beta-hydroxysteroid dehydrogenase 7	17423	37317	6
Q8C5N9	3-keto-steroid reductase	17423	40014	6
Q9CQX8	28S ribosomal protein S36 mitochondrial	17418	11101	10
P70333	Heterogeneous nuclear ribonucleoprotein H2	17413	49280	12
Q6GQT9	Nodal modulator 1	17401	133420	8
Q9Z1G4	V-type proton ATPase 116 kDa subunit a1	17397	96467	7
K3W4T3	V-type proton ATPase subunit a	17397	96427	7
P50285	Dimethylaniline monooxygenase [N-oxide-forming] 1	17390	59915	8
P15105	Glutamine synthetase	17373	42120	11
O88544	COP9 signalosome complex subunit 4	17367	46285	13
Q8R4H2	Rho guanine nucleotide exchange factor 12	17364	172348	11
Q921C5	Protein bicaudal D homolog 2	17361	93391	7
Q07417	Short-chain specific acyl-CoA dehydrogenase mitochondrial	17354	44890	9
O55111	Desmoglein-2	17353	122385	4
P34152	Focal adhesion kinase 1	17353	119243	14
A0A5F8MPY3	Non-specific protein-tyrosine kinase	17353	123780	13
D3Z7X0	Acyl-Coenzyme A dehydrogenase family member 12	17346	61390	4
Q9DBS5	Kinesin light chain 4	17345	68613	7
H7BX99	Prothrombin	17344	70212	12
Q99K30	Epidermal growth factor receptor kinase substrate 8-like protein 2	17342	82229	6
Q7TT50	Serine/threonine-protein kinase MRCK beta	17340	194751	9
E9QMN5	Transcriptional repressor p66 alpha	17336	67462	12
Q61823	Programmed cell death protein 4	17336	51702	8
Q8VEE1	LIM and cysteine-rich domains protein 1	17335	40996	7
P05622	Platelet-derived growth factor receptor beta	17335	122790	7
O88967	ATP-dependent zinc metalloprotease YME1L1	17330	80028	3
P62918	60S ribosomal protein L8	17327	28025	20
D3Z7P3	Glutaminase kidney isoform mitochondrial	17324	73964	7
Q9JJ28	Protein flightless-1 homolog	17315	144803	6
P30412	Peptidyl-prolyl cis-trans isomerase C	17315	22794	35
Q9QZM0	Ubiquilin-2	17312	67351	14
P82347	Delta-sarcoglycan	17299	32133	2
Q9CQC7	NADH dehydrogenase [ubiquinone] 1 beta subcomplex subunit 4	17291	15081	11
A0A286YDI8	Sec24-related gene family member C (S. cerevisiae)	17291	111613	15
Q99KP6	Pre-mRNA-processing factor 19	17278	55239	14
Q9D8W5	26S proteasome non-ATPase regulatory subunit 12	17276	52895	10
Q9D1E6	Tubulin-folding cofactor B	17272	27386	6
Q9QZZ6	Dermatopontin	17272	23995	40
Q8CI12	Smoothelin-like protein 2	17272	49524	6
P50580	Proliferation-associated protein 2G4	17267	43699	15
P42227	Signal transducer and activator of transcription 3	17264	88054	11
Q64467	Glyceraldehyde-3-phosphate dehydrogenase testis-specific	17258	47657	23
P61294	Ras-related protein Rab-6B	17254	23462	13
Q05816	Fatty acid-binding protein 5	17254	15137	35
P35278	Ras-related protein Rab-5C	17253	23412	16
O09131	Glutathione S-transferase omega-1	17251	27498	5
Q01320	DNA topoisomerase 2-alpha	17249	172789	8
G5E8E1	Leucine-rich repeat flightless-interacting protein 1	17244	48918	9
Q8K0M3	Sorbs3 protein	17238	76712	6
Q9R1Z8	Vinexin	17238	82349	6
O35435	Dihydroorotate dehydrogenase (quinone) mitochondrial	17233	42700	5
E9QAT4	Protein transport protein Sec16A	17233	254200	13
Q8BTS4	Nuclear pore complex protein Nup54	17215	55732	4
A0A0N4SW73	Rab11 family-interacting protein 5	17213	139555	12
Q9WV54	Acid ceramidase	17212	44670	4
Q8CJ40	Rootletin	17207	226942	4
Q7TSV4	Phosphoglucomutase-2	17198	68748	10
Q62425	Cytochrome c oxidase subunit NDUFA4	17185	9327	8
Q8C2Q3	RNA-binding protein 14	17183	69449	9
Q8R0G9	Nuclear pore complex protein Nup133	17180	128620	8
Q80X68	Citrate synthase	17171	52325	10
O55106	Striatin	17168	85966	9
E9Q6L0	CLIP-associating protein 1	17159	160236	8
Q8BJY1	26S proteasome non-ATPase regulatory subunit 5	17159	55972	17
B7ZNU9	Beta-2-syntrophin	17152	57428	5
O70548	Telethonin	17151	19078	6
O35551	Rab GTPase-binding effector protein 1	17147	99524	9
O88532	Zinc finger RNA-binding protein	17143	116859	3
Q9CZN7	Serine hydroxymethyltransferase mitochondrial	17140	55759	14
Q91YH5	Atlastin-3	17131	60575	12
B8JJN0	C3/C5 convertase	17112	142325	12
Q80XN0	D-beta-hydroxybutyrate dehydrogenase mitochondrial	17106	38299	9
Q8VDP4	Cell cycle and apoptosis regulator protein 2	17104	103002	9
Q3TZS3	Integrin alpha-7	17096	124955	8
Q921X9	Protein disulfide-isomerase A5	17081	59267	12
A2AI91	Phosphorylase b kinase regulatory subunit	17081	132317	8
P18826	Phosphorylase b kinase regulatory subunit alpha skeletal muscle isoform	17081	138824	8
Q9D3L3	Synaptosomal-associated protein	17079	24550	5
O09044	Synaptosomal-associated protein 23	17079	23261	5
Q64512	Tyrosine-protein phosphatase non-receptor type 13	17078	270332	8
Q8K1B8	Fermitin family homolog 3	17075	75635	11
Q3TVI8	Pre-B-cell leukemia transcription factor-interacting protein 1	17071	81165	4
H3BLQ0	Serine/threonine-protein phosphatase 2A 65 kDa regulatory subunit A beta isoform	17068	61049	11
P16332	Methylmalonyl-CoA mutase mitochondrial	17067	82844	12
Q8R0F9	SEC14-like protein 4	17065	46053	5
Q8BRN9	Coiled-coil and C2 domain-containing protein 1B	17063	93091	6
Q8BIJ6	Isoleucine--tRNA ligase mitochondrial	17061	112804	9
A0A3B2WB50	EMILIN-2	17061	108427	1
Q8QZS1	3-hydroxyisobutyryl-CoA hydrolase mitochondrial	17052	43038	6
Q9JKB1	Ubiquitin carboxyl-terminal hydrolase isozyme L3	17050	26152	7
Q8BW75	Amine oxidase [flavin-containing] B	17050	58558	6
G3UXA6	Polypyrimidine tract-binding protein 3	17046	59785	9
A0A0R4J1W0	Sorbin and SH3 domain-containing protein 2	17037	69576	4
Q9D6P8	Calmodulin-like protein 3	17030	16701	13
P50396	Rab GDP dissociation inhibitor alpha	17028	50522	16
P82350	Alpha-sarcoglycan	17027	43287	4
O35857	Mitochondrial import inner membrane translocase subunit TIM44	17026	51091	9
Q80UU9	Membrane-associated progesterone receptor component 2	17025	23334	9
Q9CQM8	60S ribosomal protein L21	16999	18579	4
Q99LP6	GrpE protein homolog 1 mitochondrial	16997	24307	5
Q3U422	Complex I-9kD	16995	50499	5
Q61187	Tumor susceptibility gene 101 protein	16993	44124	7
P61358	60S ribosomal protein L27	16987	15798	20
P11688	Integrin alpha-5	16982	115043	10
Q8CFI7	DNA-directed RNA polymerase II subunit RPB2	16979	133910	8
Q9DCH4	Eukaryotic translation initiation factor 3 subunit F	16973	37984	13
Q9QXK3	Coatomer subunit gamma-2	16968	97680	14
P53395	Lipoamide acyltransferase component of branched-chain alpha-keto acid dehydrogenase complex mitochondrial	16967	53247	3
Q91Z53	Glyoxylate reductase/hydroxypyruvate reductase	16960	35329	11
A2AKD7	Alpha-1-syntrophin	16957	53283	3
P54320	Elastin	16956	71938	5
A2A547	Ribosomal protein L19	16952	23248	3
P84099	60S ribosomal protein L19	16952	23466	3
P61028	Ras-related protein Rab-8B	16951	23603	18
A0A0A6YXX3	Lipopolysaccharide-responsive and beige-like anchor protein	16950	286193	7
E0CYV0	Protein-L-isoaspartate O-methyltransferase	16950	30441	10
P23506	Protein-L-isoaspartate(D-aspartate) O-methyltransferase	16950	24634	10
B7ZCU2	Abl interactor 1	16943	43174	8
P52293	Importin subunit alpha-1	16936	57928	7
Q8BK67	Protein RCC2	16935	55983	8
Q9CXY6	Interleukin enhancer-binding factor 2	16915	43062	12
Q9CXW4	60S ribosomal protein L11	16911	20252	21
Q9DBG7	Signal recognition particle receptor subunit alpha	16910	69623	8
A0A0N4SW28	Guanine nucleotide-binding protein subunit gamma	16901	9182	12
Q9DAS9	Guanine nucleotide-binding protein G(I)/G(S)/G(O) subunit gamma-12	16901	7997	12
Q61599	Rho GDP-dissociation inhibitor 2	16893	22851	7
A0A0R4J195	Regulation of nuclear pre-mRNA domain-containing protein 1B	16883	36813	7
P70399	TP53-binding protein 1	16883	212733	6
A0A5H1ZRL7	Transformation-related protein 53-binding protein 1	16883	207652	6
Q9Z2E1	Methyl-CpG-binding domain protein 2	16882	43501	3
Q9CQZ5	NADH dehydrogenase [ubiquinone] 1 alpha subcomplex subunit 6	16881	15283	13
P12388	Plasminogen activator inhibitor 2 macrophage	16879	46292	7
Q3TWV4	AP-2 complex subunit mu	16870	49389	9
P62192	26S proteasome regulatory subunit 4	16852	49185	17
P62492	Ras-related protein Rab-11A	16844	24394	17
Q5SUR0	Phosphoribosylformylglycinamidine synthase	16838	144629	8
G5E8J6	Histidine-rich calcium-binding protein	16833	85172	12
P49717	DNA replication licensing factor MCM4	16820	96736	3
P04370	Myelin basic protein	16814	27168	17
Q9D0L8	mRNA cap guanine-N7 methyltransferase	16814	53291	9
P63005	Platelet-activating factor acetylhydrolase IB subunit alpha	16813	46670	17
D3Z5G7	Carboxylic ester hydrolase	16804	62197	8
Q9CVB6	Actin-related protein 2/3 complex subunit 2	16798	34357	10
Q9D281	Protein Noxp20	16798	61013	15
P70195	Proteasome subunit beta type-7	16797	29891	12
Q9DB60	Prostamide/prostaglandin F synthase	16796	21670	8
Q7TNL5	Serine/threonine-protein phosphatase 2A 56 kDa regulatory subunit	16783	69123	9
O70194	Eukaryotic translation initiation factor 3 subunit D	16775	63989	11
Q64324	Syntaxin-binding protein 2	16775	66358	2
Q9D824	Pre-mRNA 3'-end-processing factor FIP1	16766	64959	9
Q9CQ54	NADH dehydrogenase [ubiquinone] 1 subunit C2	16766	14164	6
Q61390	T-complex protein 1 subunit zeta-2	16759	58185	23
Q99JI4	26S proteasome non-ATPase regulatory subunit 6	16752	45536	9
Q9D172	Glutamine amidotransferase-like class 1 domain-containing protein 3A mitochondrial	16752	28090	10
Q05144	Ras-related C3 botulinum toxin substrate 2	16749	21441	26
Q9JIW9	Ras-related protein Ral-B	16739	23349	6
P59999	Actin-related protein 2/3 complex subunit 4	16736	19667	20
P46638	Ras-related protein Rab-11B	16736	24489	17
Q8BL97	Serine/arginine-rich splicing factor 7	16735	30818	9
A0A3Q4L393	Serine/arginine-rich-splicing factor 7	16735	26939	9
Q7TMB8	Cytoplasmic FMR1-interacting protein 1	16723	145241	10
Q8BPB5	EGF-containing fibulin-like extracellular matrix protein 1	16718	54953	11
Q8BZF8	Phosphoglucomutase-like protein 5	16717	62220	3
Q9DC51	Guanine nucleotide-binding protein G(i) subunit alpha	16708	40538	10
P03958	Adenosine deaminase	16700	39992	8
O35685	Nuclear migration protein nudC	16696	38358	12
Q9DC69	NADH dehydrogenase [ubiquinone] 1 alpha subcomplex subunit 9 mitochondrial	16695	42525	7
P05132	cAMP-dependent protein kinase catalytic subunit alpha	16685	40571	5
Q99JI6	Ras-related protein Rap-1b	16679	20825	8
B2RXS4	Plexin-B2	16677	206229	9
Q63844	Mitogen-activated protein kinase 3	16676	43067	23
Q0VGB7	Serine/threonine-protein phosphatase 4 regulatory subunit 2	16675	46479	7
D3YXG0	Hemicentin-1	16673	611568	2
Q9Z2W0	Aspartyl aminopeptidase	16672	52207	13
P46061	Ran GTPase-activating protein 1	16671	63531	5
Q3TYK3	Nuclear factor 1	16669	43594	7
Q3U319	E3 ubiquitin-protein ligase BRE1B	16661	113967	4
Q9JK81	MYG1 exonuclease	16660	42723	11
A0A1Y7VJW9	Fibulin-5	16660	51769	15
Q9JHW2	Omega-amidase NIT2	16657	30502	8
Q5EBG6	Heat shock protein beta-6	16655	17521	12
Q9QYJ0	DnaJ homolog subfamily A member 2	16651	45746	15
P61255	60S ribosomal protein L26	16651	17258	20
Q9CYZ2	Tumor protein D54	16644	24043	10
Q8VCI0	Phospholipase B-like 1	16641	62999	6
A0A0R4J0B2	Phospholipase B-like	16641	63019	6
Q8K1J6	CCA tRNA nucleotidyltransferase 1 mitochondrial	16639	49895	14
Q8C3X2	Coiled-coil domain-containing protein 90B mitochondrial	16633	29597	10
Q99LX0	Parkinson disease protein 7 homolog	16633	20021	16
E9PX23	Metastasis-associated protein MTA1	16632	79385	7
Q8R326	Paraspeckle component 1	16628	58758	5
Q6P5D8	Structural maintenance of chromosomes flexible hinge domain-containing protein 1	16608	225646	15
Q9DBM2	Peroxisomal bifunctional enzyme	16597	78302	3
K3W4S6	Glycogenin	16593	41926	6
Q9CZU3	Exosome RNA helicase MTR4	16590	117636	6
Q9WVE8	Protein kinase C and casein kinase substrate in neurons protein 2	16589	55833	8
Q3UKJ7	WD40 repeat-containing protein SMU1	16584	57544	5
Q6PB44	Tyrosine-protein phosphatase non-receptor type 23	16579	185215	10
Q9Z0E6	Guanylate-binding protein 2	16578	66740	7
Q8BFY9	Transportin-1	16575	102357	16
Q9ESB3	Histidine-rich glycoprotein	16569	59163	7
E9Q4Q2	Splicing factor 1	16566	59699	12
L7N451	Interferon-induced very large GTPase 1	16564	280781	7
P62835	Ras-related protein Rap-1A	16563	20987	6
Q9R0P5	Destrin	16560	18522	13
Q9D1B1	Cystatin E/M	16551	16796	13
E9QAD4	Coiled-coil domain-containing protein 93	16547	72475	10
Q9R112	Sulfide:quinone oxidoreductase mitochondrial	16537	50282	10
Q9DBR1	5'-3' exoribonuclease 2	16536	108687	12
A0A0R4J170	Transcription activator BRG1	16535	181856	9
B1AQ75	Keratin type I cuticular Ha6	16531	52791	33
P54116	Stomatin	16529	31375	7
F8WI22	Bcl-2-associated transcription factor 1	16527	100286	9
Q9EPC1	Alpha-parvin	16525	42330	10
A2AS98	Nck-associated protein 1	16525	129511	13
O89020	Afamin	16524	69379	11
Q8BWF0	Succinate-semialdehyde dehydrogenase mitochondrial	16518	55968	6
Q8JZK9	Hydroxymethylglutaryl-CoA synthase cytoplasmic	16518	57569	8
P14131	40S ribosomal protein S16	16510	16445	30
Q9JLI8	Squamous cell carcinoma antigen recognized by T-cells 3	16486	109619	9
Q5SVJ0	Calcium/calmodulin-dependent protein kinase	16485	72903	15
Q6DVA0	LEM domain-containing protein 2	16484	57507	9
Q9ESU7	Amino acid transporter	16484	58423	4
Q922Q8	Leucine-rich repeat-containing protein 59	16477	34877	41
Q9DB15	39S ribosomal protein L12 mitochondrial	16474	21708	7
E9PYK3	Protein mono-ADP-ribosyltransferase PARP4	16464	216131	5
A1L3S7	Gatad2b protein	16462	63639	11
Q8VHR5	Transcriptional repressor p66-beta	16462	65411	11
O35841	Apoptosis inhibitor 5	16445	56785	18
P52196	Thiosulfate sulfurtransferase	16444	33466	5
Q9DCE9	Interferon gamma-induced GTPase	16435	48494	14
Q8JZX4	Splicing factor 45	16435	45304	5
Q922W5	Pyrroline-5-carboxylate reductase 1 mitochondrial	16432	32373	16
Q3TJD7	PDZ and LIM domain protein 7	16427	50119	16
E0CZ78	Serine/threonine-protein phosphatase	16426	59074	9
P48453	Serine/threonine-protein phosphatase 2B catalytic subunit beta isoform	16426	59174	9
Q99PR8	Heat shock protein beta-2	16419	20375	5
P50171	Estradiol 17-beta-dehydrogenase 8	16418	26588	8
P28862	Stromelysin-1	16417	53845	8
Q922W6	Matrix metallopeptidase 3	16417	54105	8
Q6PFD9	Nuclear pore complex protein Nup98-Nup96	16417	197239	7
A0A1B0GSX7	Nuclear pore complex protein Nup96	16417	197311	7
Q3UGN9	Signal transducing adapter molecule 1	16411	51145	8
E9QM38	Solute carrier family 12 member 2	16410	130668	4
Q61036	Serine/threonine-protein kinase PAK 3	16403	62398	13
Q9JHS4	ATP-dependent Clp protease ATP-binding subunit clpX-like mitochondrial	16403	69229	8
Q9CR16	Peptidyl-prolyl cis-trans isomerase D	16401	40743	12
Q99J77	Sialic acid synthase	16399	40024	14
A2A839	Band 4.1	16393	72424	3
Q9JII6	Aldo-keto reductase family 1 member A1	16387	36587	14
P60229	Eukaryotic translation initiation factor 3 subunit E	16386	52221	11
Q64674	Spermidine synthase	16383	33995	14
A0A0R4J093	UMP-CMP kinase	16381	25715	9
P35980	60S ribosomal protein L18	16378	21645	14
Q91XH5	Sepiapterin reductase	16372	27928	15
D3Z6S1	Transmembrane protein 214	16364	71303	12
P70452	Syntaxin-4	16360	34165	8
P57784	U2 small nuclear ribonucleoprotein A'	16357	28357	12
Q64737	Trifunctional purine biosynthetic protein adenosine-3	16356	107503	9
A0A075B680	Immunoglobulin heavy variable 1-62-2	16356	11225	1
P46660	Alpha-internexin	16354	55383	38
Q99JR1	Sideroflexin-1	16350	35649	11
A0A075B5V1	Immunoglobulin heavy variable 1-31	16350	10966	1
Q91XD7	Protein disulfide isomerase Creld1	16345	45718	8
Q9WUD1	STIP1 homology and U box-containing protein 1	16341	34909	8
P32233	Developmentally-regulated GTP-binding protein 1	16341	40512	6
P14576	Signal recognition particle 54 kDa protein	16334	55721	13
Q03958	Prefoldin subunit 6	16327	14455	7
O08807	Peroxiredoxin-4	16317	31053	32
A0A2I3BQS6	E3 ubiquitin-protein ligase UBR5	16317	308967	5
P50462	Cysteine and glycine-rich protein 3	16315	20895	7
P55292	Desmocollin-2	16314	99961	8
Q6P9Q6	FK506-binding protein 15	16313	132961	9
Q9Z1T1	AP-3 complex subunit beta-1	16310	122740	11
P70402	Myosin-binding protein H	16306	52642	7
Q9WVB4	Slit homolog 3 protein	16301	167726	7
Q8BXZ1	Protein disulfide-isomerase TMX3	16294	51848	6
O70503	Very-long-chain 3-oxoacyl-CoA reductase	16289	34742	13
O70475	UDP-glucose 6-dehydrogenase	16287	54832	11
P35282	Ras-related protein Rab-21	16285	24106	6
Q9Z2U0	Proteasome subunit alpha type-7	16282	27855	14
Q9WV19	Cytochrome P450 family 2 subfamily g polypeptide 1	16279	56820	1
Q6ZWY3	40S ribosomal protein S27-like	16277	9477	10
Q3TMX5	Mesencephalic astrocyte-derived neurotrophic factor	16256	20388	20
Q80ZP8	Armet protein	16256	19012	20
Q80X50	Ubiquitin-associated protein 2-like	16248	116799	12
Q9QYI4	DnaJ homolog subfamily B member 12	16246	41988	3
Q80UW5	Serine/threonine-protein kinase MRCK gamma	16243	172146	2
W4VSP4	Serine (or cysteine) peptidase inhibitor clade B member 6c	16241	42914	4
H7BWY4	Disks large homolog 1	16237	96892	11
Q7TMF3	NADH dehydrogenase [ubiquinone] 1 alpha subcomplex subunit 12	16222	17086	9
Q6ZWR6	Nesprin-1	16221	1009946	7
Q8VCW8	Medium-chain acyl-CoA ligase ACSF2 mitochondrial	16218	67951	5
Q9CQR4	Acyl-coenzyme A thioesterase 13	16213	15183	6
Q99KH8	Serine/threonine-protein kinase 24	16206	47954	9
Q7TQ95	Endoplasmic reticulum junction formation protein lunapark	16195	47500	7
Q9CQX2	Cytochrome b5 type B	16194	16318	10
Q9Z0R6	Intersectin-2	16194	188907	8
Q99LJ6	Glutathione peroxidase 7	16191	21061	22
Q9CRD0	OCIA domain-containing protein 1	16190	27610	8
Q80WJ7	Protein LYRIC	16175	63846	13
Q8K3G9	DCC-interacting protein 13-beta	16173	73854	8
Q8K409	DNA polymerase beta	16171	38288	6
P46412	Glutathione peroxidase 3	16159	25424	6
G5E8I8	Calcium homeostasis endoplasmic reticulum protein	16158	107671	9
Q9CR00	26S proteasome non-ATPase regulatory subunit 9	16157	24720	8
P61164	Alpha-centractin	16156	42614	17
P62141	Serine/threonine-protein phosphatase PP1-beta catalytic subunit	16156	37187	10
Q08943	FACT complex subunit SSRP1	16155	80860	8
Q8BTZ7	Mannose-1-phosphate guanyltransferase beta	16154	39917	11
A2AEW8	GRIP1-associated protein 1	16146	95913	9
Q9R099	Transducin beta-like protein 2	16145	49584	16
Q8CH25	SAFB-like transcription modulator	16145	116920	6
E9Q1T9	Chromosome segregation 1-like protein	16145	103889	9
Q9ERK4	Exportin-2	16145	110455	9
Q08093	Calponin-2	16141	33156	6
Q9CZ04	COP9 signalosome complex subunit 7a	16135	30224	8
Q3TYQ9	Aldehyde oxidase 4	16134	148279	4
Q9D554	Splicing factor 3A subunit 3	16132	58842	8
Q9Z0N1	Eukaryotic translation initiation factor 2 subunit 3 X-linked	16128	51066	21
Q8K370	Acyl-CoA dehydrogenase family member 10	16125	118979	4
Q61503	5'-nucleotidase	16105	63864	9
Q9CR57	60S ribosomal protein L14	16100	23564	15
A0A0A6YY47	Neural cell adhesion molecule 1	16100	93492	6
Q9QUJ7	Long-chain-fatty-acid--CoA ligase 4	16099	79077	5
P70695	Fructose-1 6-bisphosphatase isozyme 2	16093	36947	3
A2A8L5	Receptor-type tyrosine-protein phosphatase F	16090	211488	8
O55126	Protein NipSnap homolog 2	16085	32933	5
Q7TMG8	Glioblastoma amplified sequence	16085	32899	5
Q9CQD1	Ras-related protein Rab-5A	16080	23599	13
Q9CQ60	6-phosphogluconolactonase	16078	27254	12
P63242	Eukaryotic translation initiation factor 5A-1	16077	16832	9
Q11136	Xaa-Pro dipeptidase	16074	55029	11
J3QPC8	Troponin T slow skeletal muscle	16070	31284	4
P26883	Peptidyl-prolyl cis-trans isomerase FKBP1A	16070	11923	7
E9QKA4	Serine/arginine repetitive matrix protein 1	16069	101162	11
P01901	H-2 class I histocompatibility antigen K-B alpha chain	16067	41302	10
Q6ZWU9	40S ribosomal protein S27	16061	9461	11
Q9ES00	Ubiquitin conjugation factor E4 B	16059	133317	7
P57759	Endoplasmic reticulum resident protein 29	16056	28823	20
Q9DBX3	Sushi domain-containing protein 2	16053	90641	11
Q3UKC1	Tax1-binding protein 1 homolog	16048	93630	8
Q9EPJ9	ADP-ribosylation factor GTPase-activating protein 1	16046	45288	9
Q3UGC7	Eukaryotic translation initiation factor 3 subunit J-A	16030	29344	10
Q66JS6	Eukaryotic translation initiation factor 3 subunit J-B	16030	29486	10
Q8K354	Carbonyl reductase [NADPH] 3	16029	30953	11
Q7TNV0	Protein DEK	16025	43159	5
Q9R111	Guanine deaminase	16024	51013	11
Q64442	Sorbitol dehydrogenase	16020	38249	6
Q9R1T4	Septin-6	16019	49620	8
P63085	Mitogen-activated protein kinase 1	16018	41276	20
P02089	Hemoglobin subunit beta-2	16008	15878	30
A0A0R4IZX2	Na(+)/H(+) exchange regulatory cofactor NHE-RF	16004	37433	7
Q64010	Adapter molecule crk	16004	33815	12
Q63918	Caveolae-associated protein 2	16002	46764	10
P06330	Ig heavy chain V region AC38 205.12	15998	12934	3
Q9R233	Tapasin	15997	49736	7
O55222	Integrin-linked protein kinase	15995	51373	10
Q9CZJ2	Heat shock 70 kDa protein 12B	15992	76119	7
Q06185	ATP synthase subunit e mitochondrial	15984	8236	11
Q9R257	Heme-binding protein 1	15983	21067	6
Q9CQH3	NADH dehydrogenase [ubiquinone] 1 beta subcomplex subunit 5 mitochondrial	15983	21710	6
D3Z568	Complex I-SGDH	15983	14038	6
O70589	Peripheral plasma membrane protein CASK	15971	105109	6
G5DDB7	Phosphoinositide phospholipase C	15965	88846	5
Q8R3B1	1-phosphatidylinositol 4 5-bisphosphate phosphodiesterase delta-1	15965	85873	5
Q925B0	PRKC apoptosis WT1 regulator protein	15961	35908	7
Q8CFZ6	C-type lectin domain family 3 member b	15960	22255	20
P43025	Tetranectin	15960	22257	20
Q5SQX6	Cytoplasmic FMR1-interacting protein 2	15959	145659	6
Q80U93	Nuclear pore complex protein Nup214	15958	212977	7
Q8BH40	Syntaxin-7	15956	29737	6
B1AS46	Zinc finger protein castor homolog 1	15955	191284	8
O54962	Barrier-to-autointegration factor	15944	10103	11
Q921L5	Conserved oligomeric Golgi complex subunit 2	15928	82040	8
B1AZ46	Brain-specific angiogenesis inhibitor 1-associated protein 2	15923	57682	4
Q9JKK7	Tropomodulin-2	15918	39511	3
Q8BMP6	Golgi resident protein GCP60	15906	60181	9
O88543	COP9 signalosome complex subunit 3	15896	47832	4
Q99M20	Kallikrein j	15894	31044	9
Q9QUI0	Transforming protein RhoA	15875	21782	15
P03977	Ig kappa chain V-III region 50S10.1	15865	12042	1
A2AD84	Serine/threonine-protein kinase 26	15861	43953	8
Q9EQU5	Protein SET	15861	33378	14
P01639	Ig kappa chain V-V region MOPC 41	15858	14311	1
A0A5F8MPE1	Band 4.1-like protein 3	15856	116535	7
O70310	Glycylpeptide N-tetradecanoyltransferase 1	15854	56888	7
O88448	Kinesin light chain 2	15851	66662	6
Q8BPM0	Disheveled-associated activator of morphogenesis 1	15847	123370	5
O09174	Alpha-methylacyl-CoA racemase	15842	41704	5
E9Q166	ATPase family AAA domain-containing 2B	15837	164723	4
Q9JJV2	Profilin-2	15830	15032	7
A6H8H2	DENN domain-containing protein 4C	15826	211456	7
Q9QUM9	Proteasome subunit alpha type-6	15825	27372	8
Q6ZWX6	Eukaryotic translation initiation factor 2 subunit 1	15824	36108	11
Q8BP47	Asparagine--tRNA ligase cytoplasmic	15824	64279	11
O54941	SWI/SNF-related matrix-associated actin-dependent regulator of chromatin subfamily E member 1	15824	46638	10
Q6ZWN5	40S ribosomal protein S9	15822	22591	19
Q9CY64	Biliverdin reductase A	15796	33525	7
Q8CI32	BAG family molecular chaperone regulator 5	15793	50943	4
Q923D2	Flavin reductase (NADPH)	15790	22197	8
Q8VCI5	Peroxisomal biogenesis factor 19	15787	32733	4
P97427	Dihydropyrimidinase-related protein 1	15786	62168	16
Q6P1J1	Crmp1 protein	15786	74221	16
P41105	60S ribosomal protein L28	15785	15733	10
P49443	Protein phosphatase 1A	15780	42433	5
Q9DBH5	Vesicular integral-membrane protein VIP36	15780	40430	9
J3QMK6	Aldehyde dehydrogenase family 3 member B3	15772	53120	3
Q8QZR5	Alanine aminotransferase 1	15761	55143	5
Q8K2C7	Protein OS-9	15760	76108	5
P29788	Vitronectin	15756	54849	4
P68181	cAMP-dependent protein kinase catalytic subunit beta	15755	40708	5
O35459	Delta(3 5)-Delta(2 4)-dienoyl-CoA isomerase mitochondrial	15746	36118	10
Q6IFX3	Keratin type I cytoskeletal 40	15744	48928	30
B2RSH2	Guanine nucleotide-binding protein G(i) subunit alpha-1	15740	40361	9
Q9D783	Kelch-like protein 40	15738	69589	3
Q9ERS2	NADH dehydrogenase [ubiquinone] 1 alpha subcomplex subunit 13	15735	16860	7
P52760	2-iminobutanoate/2-iminopropanoate deaminase	15732	14255	4
O89079	Coatomer subunit epsilon	15731	34567	14
E9PWB1	Pleckstrin homology-like domain family B member 1	15731	145040	6
O70362	Phosphatidylinositol-glycan-specific phospholipase D	15726	93255	7
Q8VCU2	Glycosyl-phosphatidylinositol-specific phospholipase D	15726	93624	7
Q8VH51	RNA-binding protein 39	15726	59407	17
Q61216	Double-strand break repair protein MRE11	15721	80223	5
Q9Z2Y8	Pyridoxal phosphate homeostasis protein	15720	30049	8
Q91WU0	Carboxylesterase 1F	15719	61612	1
Q6P4S8	Integrator complex subunit 1	15709	245165	7
Q9R0E2	Procollagen-lysine 2-oxoglutarate 5-dioxygenase 1	15699	83595	9
Q922Q4	Pyrroline-5-carboxylate reductase 2	15696	33659	12
Q6PFB2	Rcc1 protein	15695	46375	8
Q8VE37	Regulator of chromosome condensation	15695	44931	8
Q9CT10	Ran-binding protein 3	15691	52573	5
Q9QXD6	Fructose-1 6-bisphosphatase 1	15687	36912	9
P50427	Steryl-sulfatase	15687	66591	7
A2AFG7	Neural cell adhesion molecule L1	15686	139822	5
Q6PGJ3	L1 cell adhesion molecule	15686	140916	5
P29621	Serine protease inhibitor A3C	15685	46766	31
Z4YKC4	Eukaryotic translation initiation factor 4 gamma 3	15664	173550	15
E9QP49	EH domain-binding protein 1-like protein 1	15664	184801	6
Q8C166	Copine-1	15659	58887	11
Q8R5C5	Beta-centractin	15657	42281	15
O70591	Prefoldin subunit 2	15654	16534	18
Q99KK7	Dipeptidyl peptidase 3	15647	82898	5
Q8R5H1	Ubiquitin carboxyl-terminal hydrolase 15	15643	112325	9
Q9D154	Leukocyte elastase inhibitor A	15642	42575	9
Q60994	Adiponectin	15638	26809	10
O88952	Protein lin-7 homolog C	15630	21834	6
P28843	Dipeptidyl peptidase 4	15625	87437	6
B2RY56	RNA-binding protein 25	15623	99552	11
Q9CPQ8	ATP synthase subunit g mitochondrial	15617	11425	9
Q9D6J6	NADH dehydrogenase [ubiquinone] flavoprotein 2 mitochondrial	15610	27285	16
P35585	AP-1 complex subunit mu-1	15609	48543	9
Q3UMF0	Cordon-bleu protein-like 1	15606	137381	4
Q9QYS9	Protein quaking	15603	37671	8
Q62376	U1 small nuclear ribonucleoprotein 70 kDa	15599	51992	8
P35173	Stefin-3	15596	11640	2
Q9D0J8	Parathymosin	15594	11430	13
O70252	Heme oxygenase 2	15592	35739	22
F8VPK0	Tetratricopeptide repeat domain 37	15591	173941	6
P84096	Rho-related GTP-binding protein RhoG	15587	21308	5
Q920A5	Retinoid-inducible serine carboxypeptidase	15586	50965	13
Q8K0C4	Lanosterol 14-alpha demethylase	15585	56776	8
A0A140LHL5	NAD-dependent protein deacetylase	15585	39425	4
Q8VDQ8	NAD-dependent protein deacetylase sirtuin-2	15585	43256	4
Q8K2F0	Bromodomain-containing protein 3	15574	79762	6
H3BKN0	NOL1/NOP2/Sun domain family member 2	15573	81374	11
Q1HFZ0	RNA cytosine C(5)-methyltransferase NSUN2	15573	85452	11
Q5SYD0	Unconventional myosin-Id	15571	116081	4
Q9QXD1	Peroxisomal acyl-coenzyme A oxidase 2	15567	76863	5
Q91YI0	Argininosuccinate lyase	15561	51739	3
Q8CDG3	Deubiquitinating protein VCIP135	15550	134503	8
Q91X78	Erlin-1	15548	39182	2
Q148R4	Serine peptidase inhibitor Kazal type 5	15548	114891	5
I7HJI3	Serine (or cysteine) peptidase inhibitor clade B member 6e	15546	48966	1
Q80X82	Symplekin	15542	142620	7
O70571	[Pyruvate dehydrogenase (acetyl-transferring)] kinase isozyme 4 mitochondrial	15541	46596	3
P47758	Signal recognition particle receptor subunit beta	15538	29579	7
P42225	Signal transducer and activator of transcription 1	15533	87197	7
Q8C3V4	Signal transducer and activator of transcription	15533	87315	7
Q91YR7	Pre-mRNA-processing factor 6	15533	106722	10
A0A0R4J104	Disabled homolog 2	15533	82213	11
P54869	Hydroxymethylglutaryl-CoA synthase mitochondrial	15533	56823	11
P04441	H-2 class II histocompatibility antigen gamma chain	15524	31557	4
Q80ZX0	Sec24-related gene family member B (S. cerevisiae)	15522	135551	8
A7ISP9	EMAP-like protein 4	15514	108710	5
F8WJ93	Echinoderm microtubule-associated protein-like 4	15514	109972	5
P27601	Guanine nucleotide-binding protein subunit alpha-13	15504	44055	8
Q9CQW9	Interferon-induced transmembrane protein 3	15500	14954	7
P61222	ATP-binding cassette sub-family E member 1	15497	67314	15
P36371	Antigen peptide transporter 2	15493	77445	4
Q8R317	Ubiquilin-1	15492	61976	10
Q9DCJ9	N-acetylneuraminate lyase	15491	35130	7
A6PWC3	Nardilysin N-arginine dibasic convertase NRD convertase 1	15490	127773	5
Q8BHG1	Nardilysin	15490	132891	5
Q99LB2	Dehydrogenase/reductase SDR family member 4	15488	29885	6
A0A0G2JEX1	Nexilin	15486	80036	7
D3YY36	RIKEN cDNA 1300017J02 gene	15486	68601	12
Q9DBD0	Inhibitor of carbonic anhydrase	15486	76766	12
Q9R1P1	Proteasome subunit beta type-3	15474	22965	4
Q9WVJ2	26S proteasome non-ATPase regulatory subunit 13	15473	42809	7
Q9JMA1	Ubiquitin carboxyl-terminal hydrolase 14	15471	56002	6
E9Q394	A-kinase anchor protein 13	15467	303974	8
A0A2R8VHP9	Poly(rC)-binding protein 2	15463	35347	10
Q6R891	Neurabin-2	15460	89520	4
Q3UIX4	Serine and arginine-rich-splicing factor 11	15457	53103	7
Q99JR8	SWI/SNF-related matrix-associated actin-dependent regulator of chromatin subfamily D member 2	15456	59085	5
Q99L04	Dehydrogenase/reductase SDR family member 1	15453	34005	12
P56567	Cystatin-A	15452	10929	4
Q3UJU9	Regulator of microtubule dynamics protein 3	15452	52029	4
Q91VH2	Sorting nexin-9	15451	66546	3
O89023	Tripeptidyl-peptidase 1	15451	61342	7
Q99NF7	Protein-serine/threonine phosphatase	15438	52111	8
P50518	V-type proton ATPase subunit E 1	15430	26157	13
H3BJL6	S-formylglutathione hydrolase	15412	29347	3
Q8CF02	Protein FAM25C	15410	9235	4
Q6ZQ58	La-related protein 1	15404	121125	8
Q8BH86	D-glutamate cyclase mitochondrial	15403	66366	2
Q9R0X4	Acyl-coenzyme A thioesterase 9 mitochondrial	15403	50561	9
P70257	Nuclear factor 1 X-type	15402	53394	7
Q9Z1Q5	Chloride intracellular channel protein 1	15400	27013	12
Q8VBV7	COP9 signalosome complex subunit 8	15399	23256	8
G3X8Y3	N-alpha-acetyltransferase 15 NatA auxiliary subunit	15389	101095	8
Q9D7B6	Isobutyryl-CoA dehydrogenase mitochondrial	15387	45020	6
Q60770	Syntaxin-binding protein 3	15387	67943	13
A0A075B5M7	Immunoglobulin kappa variable 5-39	15386	10345	3
E9QK48	Echinoderm microtubule-associated protein-like 2	15379	90792	10
P63154	Crooked neck-like protein 1	15377	83416	4
O54774	AP-3 complex subunit delta-1	15375	135081	5
Q8VE70	Programmed cell death protein 10	15375	24716	4
Q62186	Translocon-associated protein subunit delta	15372	18937	13
Q9D8L3	Signal sequence receptor subunit delta	15372	19008	13
Q3UW53	Protein Niban 1	15369	102649	6
Q99KY4	Cyclin-G-associated kinase	15369	143640	6
Q3UHZ5	Leiomodin-2	15368	62019	4
P01666	Ig kappa chain V-III region PC 7183	15366	11952	1
P01665	Ig kappa chain V-III region PC 7043	15366	12002	1
Q9JHQ5	Leucine zipper transcription factor-like protein 1	15364	34773	6
P0C0S6	Histone H2A.Z	15360	13553	72
Q3THW5	Histone H2A.V	15360	13509	72
Q3V188	Poly(U)-specific endoribonuclease	15358	47010	6
P63024	Vesicle-associated membrane protein 3	15355	11480	3
Q60749	KH domain-containing RNA-binding signal transduction-associated protein 1	15347	48371	11
Q9Z1T2	Thrombospondin-4	15346	106366	3
Q61301	Catenin alpha-2	15343	105286	5
P12815	Programmed cell death protein 6	15336	21867	9
Q6P5F9	Exportin-1	15335	123093	9
Q9CQC9	GTP-binding protein SAR1b	15334	22382	11
Q8CH18	Cell division cycle and apoptosis regulator protein 1	15331	132060	12
P21126	Ubiquitin-like protein 4A	15330	17801	5
Q8BMA6	Signal recognition particle subunit SRP68	15330	70574	10
Q9JLN9	Serine/threonine-protein kinase mTOR	15321	288788	8
Q60972	Histone-binding protein RBBP4	15314	47656	9
Q05186	Reticulocalbin-1	15312	38113	12
P01664	Ig kappa chain V-III region CBPC 101	15305	11964	1
A0A2R8VHH1	Nuclear pore complex protein Nup155	15304	150137	7
Q6QD59	Vesicle transport protein SEC20	15299	26175	5
Q9D9V3	Ethylmalonyl-CoA decarboxylase	15288	35467	11
Q9CXI0	2-methoxy-6-polyprenyl-1 4-benzoquinol methylase mitochondrial	15286	37336	7
Q8C788	Sorting nexin	15285	67790	8
P61089	Ubiquitin-conjugating enzyme E2 N	15284	17138	11
Q64726	Zinc-alpha-2-glycoprotein	15277	35332	5
Q62168	Keratin type I cuticular Ha2	15268	46423	22
Q3UEB3	Poly(U)-binding-splicing factor PUF60	15268	60249	7
Q9DBB8	Trans-1 2-dihydrobenzene-1 2-diol dehydrogenase	15267	36301	4
P82349	Beta-sarcoglycan	15261	34873	2
Q9JIH2	Nuclear pore complex protein Nup50	15255	49485	3
P83917	Chromobox protein homolog 1	15253	21418	15
P17918	Proliferating cell nuclear antigen	15243	28785	8
P10833	Ras-related protein R-Ras	15241	23764	3
Q6P5H2	Nestin	15237	207122	7
Q9DAW6	U4/U6 small nuclear ribonucleoprotein Prp4	15234	58370	7
P60766	Cell division control protein 42 homolog	15231	21259	5
P49718	DNA replication licensing factor MCM5	15230	82407	9
Q9CPX6	Ubiquitin-like-conjugating enzyme ATG3	15226	35796	8
Q8BMG7	Rab3 GTPase-activating protein non-catalytic subunit	15210	152534	8
Q61102	ATP-binding cassette sub-family B member 7 mitochondrial	15208	82581	5
Q9EQS3	c-Myc-binding protein	15207	11970	7
J3QMM7	ATP-dependent (S)-NAD(P)H-hydrate dehydratase	15200	35169	8
Q99J47	Dehydrogenase/reductase SDR family member 7B	15197	34987	4
Q810A7	ATP-dependent RNA helicase DDX42	15179	101965	7
P55258	Ras-related protein Rab-8A	15179	23668	17
Q924B0	Inositol-1-monophosphatase	15175	30429	8
O55023	Inositol monophosphatase 1	15175	30436	8
Q9CQ22	Ragulator complex protein LAMTOR1	15174	17749	16
D3YTQ3	Heterogeneous nuclear ribonucleoprotein D-like	15170	46270	10
Q3U1J4	DNA damage-binding protein 1	15168	126853	10
O88441	Metaxin-2	15166	29758	1
Q8BGH2	Sorting and assembly machinery component 50 homolog	15164	51864	4
Q8K1R3	Polyribonucleotide nucleotidyltransferase 1 mitochondrial	15157	85683	3
O88746	Target of Myb protein 1	15156	54325	10
Q9CQM9	Glutaredoxin-3	15151	37778	10
O88200	C-type lectin domain family 11 member A	15147	36451	11
Q6PD03	Serine/threonine-protein phosphatase 2A 56 kDa regulatory subunit alpha isoform	15147	56347	6
Q7TSC1	Protein PRRC2A	15143	229200	6
Q9JJI8	60S ribosomal protein L38	15143	8204	30
Q91XD6	Vacuolar protein-sorting-associated protein 36	15140	43736	7
Q99M74	Keratin type II cuticular Hb2	15135	57140	15
Q6NXI6	Regulation of nuclear pre-mRNA domain-containing protein 2	15131	156585	5
D3YYT1	Glyoxylate reductase 1 homolog	15126	60435	6
Q922P9	Putative oxidoreductase GLYR1	15126	59716	6
Q5SSH7	Zinc finger ZZ-type and EF-hand domain-containing protein 1	15124	328311	5
Q3TWW8	Serine/arginine-rich splicing factor 6	15124	39025	12
E0CYM1	Filamin A-interacting protein 1-like	15122	101925	10
Q9D8B3	Charged multivesicular body protein 4b	15122	24936	3
Q5SUT0	RNA-binding protein EWS	15122	64988	12
P06797	Procathepsin L	15119	37547	13
B2RSU7	GRIP and coiled-coil domain containing 2	15109	194556	11
E9PWI6	GRIP and coiled-coil domain-containing protein 2	15109	190733	11
Q9Z247	Peptidyl-prolyl cis-trans isomerase FKBP9	15101	62996	18
Q62523	Zyxin	15101	60546	4
Q7TQE2	Zyx protein	15101	57027	4
Q8CFX1	GDH/6PGL endoplasmic bifunctional protein	15098	88928	6
Q8CCJ3	E3 UFM1-protein ligase 1	15096	89520	4
Q9CQF9	Prenylcysteine oxidase	15092	56495	6
Q9WTX6	Cullin-1	15091	89691	6
Q8VCR8	Myosin light chain kinase 2 skeletal/cardiac muscle	15088	65990	6
P31324	cAMP-dependent protein kinase type II-beta regulatory subunit	15085	46167	5
A0A571BDG0	SRC kinase-signaling inhibitor 1	15084	131621	2
P14901	Heme oxygenase 1	15083	32929	8
P49586	Choline-phosphate cytidylyltransferase A	15082	41667	5
Q8CFE3	REST corepressor 1	15079	52715	4
O55022	Membrane-associated progesterone receptor component 1	15074	21694	11
Q9CS42	Ribose-phosphate pyrophosphokinase 2	15073	34786	10
Q3UUY6	Prominin-2	15068	93206	7
Q9D706	RNA polymerase II-associated protein 3	15067	74096	3
Q8R4N0	Citramalyl-CoA lyase mitochondrial	15066	37549	9
Q8VHE0	Translocation protein SEC63 homolog	15065	87870	6
P05784	Keratin type I cytoskeletal 18	15059	47538	15
E9Q1P8	Interferon regulatory factor 2-binding protein 2	15058	59292	8
Q3UWL8	Prefoldin subunit 4	15055	15238	2
P62751	60S ribosomal protein L23a	15048	17695	7
Q9EPM5	Syncoilin	15046	53630	2
[truncated: 3,435 more rows]

## Sheet: 01_F_B
Accession	Description	-10lgP	Avg. Mass	Spectral count
Q5SX40	Myosin-1	53658	223340	1199
Q5SX39	Myosin-4	53637	222857	1363
G3UW82	Myosin heavy polypeptide 2 skeletal muscle adult	52428	223217	942
A0A571BF46	Nebulin	51116	867113	361
P13542	Myosin-8	50299	222706	822
E9Q616	AHNAK nucleoprotein (desmoyokin)	47531	604264	574
Q9QXS1	Plectin	46498	534193	352
P11087	Collagen alpha-1(I) chain	46180	138033	1835
Q91Z83	Myosin-7	45523	222877	378
Q02566	Myosin-6	44125	223563	328
E9Q447	Spectrin alpha chain non-erythrocytic 1	43539	285344	198
E9PWQ3	Collagen type VI alpha 3	43124	353932	414
Q01149	Collagen alpha-2(I) chain	42419	129557	1043
P68134	Actin alpha skeletal muscle	41938	42051	626
P68033	Actin alpha cardiac muscle 1	41251	42019	614
P13541	Myosin-3	41190	223789	389
P62737	Actin aortic smooth muscle	40965	42009	613
A0A338P6K2	Myosin-11	40874	227868	166
B1AR69	Myosin heavy polypeptide 13 skeletal muscle	40784	223559	397
P63268	Actin gamma-enteric smooth muscle	40673	41877	585
E9Q557	Desmoplakin	40395	332913	272
Q8VDD5	Myosin-9	40380	226370	302
Q62261	Spectrin beta chain non-erythrocytic 1	39954	274221	119
Q8BTM8	Filamin-A	39693	281219	194
B7FAU9	Filamin alpha	39693	280498	194
Q8VHX6	Filamin-C	39007	291117	145
P58771	Tropomyosin alpha-1 chain	38927	32681	302
P60710	Actin cytoplasmic 1	38924	41737	586
P58774	Tropomyosin beta chain	38844	32837	225
Q922U2	Keratin type II cytoskeletal 5	38824	61767	336
P63260	Actin cytoplasmic 2	38818	41793	580
P05977	Myosin light chain 1/3 skeletal muscle isoform	38573	20594	348
Q61781	Keratin type I cytoskeletal 14	38109	52867	267
Q6IFZ6	Keratin type II cytoskeletal 1b	38081	61359	360
P48678	Prelamin-A/C	37987	74238	317
G5E898	Periplakin	37972	203778	153
P07724	Albumin	37665	68693	911
A0A5F8MPH8	Tenascin XB	37074	474067	90
P20152	Vimentin	36985	53688	278
Q80X90	Filamin-B	36796	277822	141
Q9QWL7	Keratin type I cytoskeletal 17	36676	48162	272
Q8R429	Sarcoplasmic/endoplasmic reticulum calcium ATPase 1	36384	109425	184
Q9R0H5	Keratin type II cytoskeletal 71	36138	57383	281
P04104	Keratin type II cytoskeletal 1	36010	65606	160
E9QPZ3	Filaggrin-2	35924	248589	111
Q8R0W0	Epiplakin	35787	724747	73
Q9JHU4	Cytoplasmic dynein 1 heavy chain 1	35584	532050	96
O88990	Alpha-actinin-3	35419	103043	95
P28654	Decorin	35245	39809	119
P50446	Keratin type II cytoskeletal 6A	35234	59335	193
A0A0A6YY62	Filaggrin	35065	35580	56
A0A0R4J1P2	Tropomyosin alpha-3 chain	35055	32863	76
A6ZI44	Fructose-bisphosphate aldolase	34997	45120	154
A0A0B4J1F9	Trichohyalin	34982	208218	162
Q6URW6	Myosin-14	34964	228584	127
P26039	Talin-1	34796	269819	141
A2AAJ9	Obscurin	34728	966606	39
Q9JI91	Alpha-actinin-2	34682	103834	86
E9Q7G0	Nuclear mitotic apparatus protein 1	34661	235628	80
A2AVJ7	Ribosome-binding protein 1	34521	158395	85
P08121	Collagen alpha-1(III) chain	34457	138944	362
E9QQ96	Non-specific serine/threonine protein kinase	34392	815649	37
A0A1L1SV25	Alpha-actinin-4	34269	107108	105
A2A513	Keratin type I cytoskeletal 10	34093	57041	214
Q9D952	Envoplakin	33921	232010	77
Q8VED5	Keratin type II cytoskeletal 79	33905	57552	173
E9PX70	Collagen alpha-1(XII) chain	33892	333731	112
E9PVY8	Microtubule-actin cross-linking factor 1	33799	831893	91
E9QPB2	Suprabasin	33759	70493	35
Z4YKF8	Troponin T fast skeletal muscle	33752	30768	92
P31001	Desmin	33714	53498	94
Q62234	Myomesin-1	33696	185463	39
P07310	Creatine kinase M-type	33608	43045	147
E9PZQ0	Ryanodine receptor 1	33473	565047	27
Q5XKE0	Myosin-binding protein C fast-type	33454	127352	44
Q921I1	Serotransferrin	33438	76724	159
P11531	Dystrophin	33341	425833	42
Q6P6L5	Myosin-binding protein C slow-type	33313	126197	76
Q61414	Keratin type I cytoskeletal 15	33275	49138	215
E9PZ16	Basement membrane-specific heparan sulfate proteoglycan core protein	33256	469789	69
F6ZDS4	Nucleoprotein TPR	33234	273988	58
Q14BI5	Myomesin 2	33212	164737	43
D3Z2H9	Tropomyosin 3 related sequence 7	33203	28992	81
Q03265	ATP synthase subunit alpha mitochondrial	33150	59753	193
A0A571BEC9	Perilipin-4	33097	158666	52
Q8CGC7	Bifunctional glutamate/proline--tRNA ligase	33026	170078	32
Q8BL66	Early endosome antigen 1	32868	160914	51
P20029	Endoplasmic reticulum chaperone BiP	32845	72422	166
P52480	Pyruvate kinase PKM	32776	57845	84
P10126	Elongation factor 1-alpha 1	32442	50114	89
P07356	Annexin A2	32379	38676	140
Q60675	Laminin subunit alpha-2	32373	343815	21
P56480	ATP synthase subunit beta mitochondrial	32355	56301	187
P11499	Heat shock protein HSP 90-beta	32345	83281	138
P21550	Beta-enolase	32269	47025	100
Q8BGZ7	Keratin type II cytoskeletal 75	32192	59741	219
Q3UV11	Keratin type II cytoskeletal 6B	32192	59526	150
Q68FG2	Spectrin beta chain	32180	270921	55
Q64727	Vinculin	32139	116717	95
P19324	Serpin H1	32074	46534	61
Q8CAQ8	MICOS complex subunit Mic60	32040	83900	48
F8WIA1	CAP-Gly domain-containing linker protein 1	31876	161235	30
E9Q6R7	Utrophin	31759	392707	28
P70670	Nascent polypeptide-associated complex subunit alpha muscle-specific form	31739	220497	39
F8VQJ3	Laminin subunit gamma-1	31728	177187	26
P97457	Myosin regulatory light chain 2 skeletal muscle isoform	31593	18955	129
Q7TPR4	Alpha-actinin-1	31544	103068	63
Q8BMK4	Cytoskeleton-associated protein 4	31515	63692	63
Q9JKF1	Ras GTPase-activating-like protein IQGAP1	31481	188741	61
P63017	Heat shock cognate 71 kDa protein	31476	70871	267
A1BN54	Alpha-actinin cytoskeletal isoform	31423	102720	63
Q61838	Pregnancy zone protein	31387	165852	34
P58252	Elongation factor 2	31372	95314	61
P19096	Fatty acid synthase	31334	272426	67
P68372	Tubulin beta-4B chain	31302	49831	139
Q6IME9	Keratin type II cytoskeletal 72	31276	56750	126
Q68FD5	Clathrin heavy chain 1	31164	191555	59
Q5SXR6	Clathrin heavy chain	31164	191985	59
F8WIT2	Annexin	31153	75289	61
P14824	Annexin A6	31153	75885	61
Q9Z2K1	Keratin type I cytoskeletal 16	31146	51606	102
P99024	Tubulin beta-5 chain	31093	49671	143
P26231	Catenin alpha-1	30907	100106	53
P14733	Lamin-B1	30842	66786	80
E9Q1Y9	Keratin 83	30819	52810	165
Q61879	Myosin-10	30802	228994	85
P09103	Protein disulfide-isomerase	30702	57059	70
B7ZNH7	Collagen alpha-1(XIV) chain	30681	192753	93
P08113	Endoplasmin	30636	92476	49
P97861	Keratin type II cuticular Hb6	30503	53251	176
Q9ERE2	Keratin type II cuticular Hb1	30503	52863	176
P13020	Gelsolin	30433	85942	47
P27773	Protein disulfide-isomerase A3	30433	56678	115
Q7TMM9	Tubulin beta-2A chain	30381	49907	118
Q9CWF2	Tubulin beta-2B chain	30339	49953	117
P17182	Alpha-enolase	30326	47141	83
A0A0A0MQF6	Glyceraldehyde-3-phosphate dehydrogenase	30318	38653	168
Q02788	Collagen alpha-2(VI) chain	30226	110334	39
Q8BMS1	Trifunctional enzyme subunit alpha mitochondrial	30224	82670	52
P10107	Annexin A1	30177	38734	90
Q6NXH9	Keratin type II cytoskeletal 73	30164	58911	139
E9QAH1	Golgi autoantigen golgin subfamily b macrogolgin 1	30154	365297	30
Q8R2Q0	Tripartite motif-containing protein 29	30098	65820	68
P16015	Carbonic anhydrase 3	30002	29366	39
Q04857	Collagen alpha-1(VI) chain	29997	108489	74
E9QP46	Nesprin-2	29810	782157	61
A2ABU4	Myomesin-3	29809	161778	13
Q6ZWY9	Histone H2B type 1-C/E/G	29788	13906	214
Q64478	Histone H2B type 1-H	29788	13920	214
P10853	Histone H2B type 1-F/J/L	29785	13936	214
Q62009	Periostin	29762	93144	46
A0A286YDF5	Myoferlin	29748	234524	34
P08249	Malate dehydrogenase mitochondrial	29714	35611	108
O55143	Sarcoplasmic/endoplasmic reticulum calcium ATPase 2	29675	114858	60
Q64525	Histone H2B type 2-B	29659	13920	210
A0A087WS56	Fibronectin	29590	249550	36
A2AQP0	Myosin-7B	29585	221495	146
P62631	Elongation factor 1-alpha 2	29565	50454	57
Q9WU78	Programmed cell death 6-interacting protein	29557	96024	49
Q99KI0	Aconitate hydratase mitochondrial	29523	85464	27
D3YYN7	Sodium/potassium-transporting ATPase subunit alpha	29393	103586	48
Q6PIE5	Sodium/potassium-transporting ATPase subunit alpha-2	29393	112217	48
Q8VDN2	Sodium/potassium-transporting ATPase subunit alpha-1	29356	112982	75
P05213	Tubulin alpha-1B chain	29338	50152	109
Q9EQG3	Sciellin	29328	72972	22
P48036	Annexin A5	29263	35752	72
A8DUK4	Beta-globin	29250	15748	67
P47857	ATP-dependent 6-phosphofructokinase muscle type	29221	85269	14
P68369	Tubulin alpha-1A chain	29217	50136	107
P68373	Tubulin alpha-1C chain	29201	49909	108
E9PUM4	Talin-2	29199	271665	37
P43277	Histone H1.3	29189	22100	185
P63038	60 kDa heat shock protein mitochondrial	29182	60956	85
P15864	Histone H1.2	29170	21267	196
Q6GSS7	Histone H2A type 2-A	29157	14095	160
Q61292	Laminin subunit beta-2	29038	196578	39
P38647	Stress-70 protein mitochondrial	28956	73461	95
P40142	Transketolase	28850	67631	48
Q8CGN5	Perilipin-1	28808	55596	30
Q6NVF7	Periaxin	28667	147531	14
Q8CGP5	Histone H2A type 1-F	28616	14162	164
C0HKE8	Histone H2A type 1-O	28616	14135	163
C0HKE4	Histone H2A type 1-E	28616	14135	163
C0HKE2	Histone H2A type 1-C	28616	14135	163
C0HKE1	Histone H2A type 1-B	28616	14135	163
C0HKE9	Histone H2A type 1-P	28616	14135	163
C0HKE3	Histone H2A type 1-D	28616	14135	163
C0HKE5	Histone H2A type 1-G	28616	14135	163
C0HKE6	Histone H2A type 1-I	28616	14135	163
C0HKE7	Histone H2A type 1-N	28616	14135	163
Q8CGP6	Histone H2A type 1-H	28616	13950	163
Q8BFU2	Histone H2A type 3	28616	14121	163
Q99MQ4	Asporin	28607	42573	21
P43274	Histone H1.4	28604	21977	191
E9Q2P1	Dermokine	28592	52812	17
P07901	Heat shock protein HSP 90-alpha	28563	84788	79
Q8VCW2	Keratin type I cytoskeletal 25	28535	48922	89
Q8R1M2	Histone H2A.J	28529	14045	163
A0A0N4SV66	Histone H2A	28529	13660	163
P09411	Phosphoglycerate kinase 1	28509	44550	44
P62806	Histone H4	28500	11367	178
P68368	Tubulin alpha-4A chain	28449	49924	79
Q8VEK3	Heterogeneous nuclear ribonucleoprotein U	28440	87918	61
Q60864	Stress-induced-phosphoprotein 1	28395	62582	38
Q60932	Voltage-dependent anion-selective channel protein 1	28368	32351	72
P51885	Lumican	28347	38265	117
P26041	Moesin	28329	67767	51
Q8CGP1	Histone H2B type 1-K	28305	13920	211
F8VQC7	Kinectin	28291	152543	32
Q7TQ48	Sarcalumenin	28280	54287	22
Q00623	Apolipoprotein A-I	28280	30616	49
Q6IMF0	Keratin type II cuticular 87	28245	54629	115
P97350	Plakophilin-1	28201	80896	48
Q01853	Transitional endoplasmic reticulum ATPase	28104	89322	68
P28665	Murinoglobulin-1	28082	165297	26
Q9WUB3	Glycogen phosphorylase muscle form	28079	97286	38
Q02257	Junction plakoglobin	27947	81801	72
Q9ERD7	Tubulin beta-3 chain	27796	50419	110
Q61789	Laminin subunit alpha-3	27788	366228	17
Q6IRU2	Tropomyosin alpha-4 chain	27781	28468	37
A0A0R4J0I9	Prolow-density lipoprotein receptor-related protein 1	27693	504775	26
E9QN70	Laminin subunit beta-1	27660	202440	30
Q61739	Integrin alpha-6	27655	122159	36
Q9D8E6	60S ribosomal protein L4	27581	47154	44
Q61768	Kinesin-1 heavy chain	27557	109551	31
Q91YQ5	Dolichyl-diphosphooligosaccharide--protein glycosyltransferase subunit 1	27534	68528	45
P17879	Heat shock 70 kDa protein 1B	27517	70176	90
Q61696	Heat shock 70 kDa protein 1A	27517	70079	90
E9PYJ9	LIM domain-binding protein 3	27450	72312	49
Q9JIF9	Myotilin	27424	55316	16
A0A1B0GSX0	L-lactate dehydrogenase	27370	39758	33
P06151	L-lactate dehydrogenase A chain	27356	36499	30
P01027	Complement C3	27345	186483	44
A2A863	Integrin beta-4	27320	201649	31
P14602	Heat shock protein beta-1	27308	23014	84
A2A864	Integrin beta	27308	199865	34
Q63870	Collagen alpha-1(VII) chain	27299	295229	46
D3Z041	Long-chain-fatty-acid--CoA ligase 1	27269	78035	31
O88207	Collagen alpha-1(V) chain	27263	183676	74
Q9Z320	Keratin type I cytoskeletal 27	27245	49105	76
Q64511	DNA topoisomerase 2-beta	27199	181908	15
Q8BMF4	Dihydrolipoyllysine-residue acetyltransferase component of pyruvate dehydrogenase complex mitochondrial	27177	67942	37
E9Q586	Dynactin subunit 1	27131	136848	24
Q9CRB1	Galectin	27123	15202	157
Q8QZT1	Acetyl-CoA acetyltransferase mitochondrial	27120	44816	53
Q922F4	Tubulin beta-6 chain	27110	50090	68
O88844	Isocitrate dehydrogenase [NADP] cytoplasmic	27023	46674	29
P26443	Glutamate dehydrogenase 1 mitochondrial	26998	61337	37
Q9D1A2	Cytosolic non-specific dipeptidase	26936	52767	30
P47738	Aldehyde dehydrogenase mitochondrial	26837	56538	34
P08003	Protein disulfide-isomerase A4	26805	71982	35
P23116	Eukaryotic translation initiation factor 3 subunit A	26791	161936	41
Q9WTI7	Unconventional myosin-Ic	26753	121944	27
Q91YE8	Synaptopodin-2	26732	116527	22
Q8BFZ3	Beta-actin-like protein 2	26730	42004	111
P29341	Polyadenylate-binding protein 1	26701	70671	44
E9PVA8	eIF-2-alpha kinase activator GCN1	26643	293018	34
Q9JK53	Prolargin	26638	43293	34
Q7TPV4	Myb-binding protein 1A	26622	152036	53
P10493	Nidogen-1	26558	136538	28
P09542	Myosin light chain 3	26494	22422	47
B1ATS5	Calcium-transporting ATPase	26493	111709	40
Q64518	Sarcoplasmic/endoplasmic reticulum calcium ATPase 3	26493	113638	40
Q921H8	3-ketoacyl-CoA thiolase A peroxisomal	26464	43953	27
P27661	Histone H2AX	26451	15143	131
B2M1R6	Heterogeneous nuclear ribonucleoprotein K	26449	48562	40
Q9D6F9	Tubulin beta-4A chain	26421	49586	112
Q8BH64	EH domain-containing protein 2	26389	61175	17
P13412	Troponin I fast skeletal muscle	26340	21358	41
Q61495	Desmoglein-1-alpha	26311	114597	18
A0A0R4J036	160 kDa neurofilament protein	26301	95941	26
E9QPD7	Pyruvate carboxylase	26248	129832	24
Q05920	Pyruvate carboxylase mitochondrial	26248	129684	24
Q8CE80	Calpain inhibitor	26240	81441	45
P51125	Calpastatin	26240	84922	45
Q61029	Lamina-associated polypeptide 2 isoforms beta/delta/epsilon/gamma	26225	50373	24
P21619	Lamin-B2	26198	67318	25
Q3V117	ATP-citrate synthase	26177	120795	35
Q9QY23	Plakophilin-3	26164	87332	46
Q61941	NAD(P) transhydrogenase mitochondrial	26146	113838	17
Q99KJ8	Dynactin subunit 2	26137	44117	34
Q9Z1Q9	Valine--tRNA ligase	26126	140215	30
Q61554	Fibrillin-1	26044	312298	88
Q9Z2T6	Keratin type II cuticular Hb5	26020	55759	98
E9Q852	Afadin	25962	204524	31
Q9EQ20	Methylmalonate-semialdehyde dehydrogenase [acylating] mitochondrial	25932	57916	23
Q60597	2-oxoglutarate dehydrogenase mitochondrial	25926	116449	12
A0A0R4J0I1	Serine protease inhibitor A3K	25913	46673	56
P08228	Superoxide dismutase [Cu-Zn]	25885	15943	21
P17751	Triosephosphate isomerase	25834	26713	49
O70318	Band 4.1-like protein 2	25834	109940	13
E9PVX6	Proliferation marker protein Ki-67	25818	350864	37
P17156	Heat shock-related 70 kDa protein 2	25771	69642	86
P24369	Peptidyl-prolyl cis-trans isomerase B	25742	23713	49
Q9CU62	Structural maintenance of chromosomes protein 1A	25741	143235	29
Q9CW03	Structural maintenance of chromosomes protein 3	25729	141555	15
Q3U2G2	Heat shock 70 kDa protein 4	25707	94209	35
Q7TSF1	Desmoglein-1-beta	25683	114454	19
P97449	Aminopeptidase N	25620	109651	23
Q99M73	Keratin type II cuticular Hb4	25581	64983	72
A6BLY7	Keratin type I cytoskeletal 28	25578	50346	84
O09165	Calsequestrin-1	25575	46378	9
Q9JJZ2	Tubulin alpha-8 chain	25564	50052	38
P58871	182 kDa tankyrase-1-binding protein	25555	181824	19
Q02053	Ubiquitin-like modifier-activating enzyme 1	25537	117809	35
P58281	Dynamin-like 120 kDa protein mitochondrial	25529	111339	8
Q3U7R1	Extended synaptotagmin-1	25516	121553	19
P30999	Catenin delta-1	25513	104925	26
O54724	Caveolae-associated protein 1	25512	43954	15
O35640	Annexin A8	25497	36724	27
P43276	Histone H1.5	25460	22576	109
Q8VHY0	Chondroitin sulfate proteoglycan 4	25439	252305	19
P24270	Catalase	25420	59795	30
E9Q1Z0	Keratin 90	25416	58224	116
P14211	Calreticulin	25416	47995	32
P28653	Biglycan	25381	41639	29
Q91VD9	NADH-ubiquinone oxidoreductase 75 kDa subunit mitochondrial	25365	79777	23
Q64522	Histone H2A type 2-B	25359	14013	109
Q07563	Collagen alpha-1(XVII) chain	25352	147975	42
Q6ZQ38	Cullin-associated NEDD8-dissociated protein 1	25348	136331	30
Q8CI51	PDZ and LIM domain protein 5	25340	63299	18
E9Q3X0	Major vault protein	25310	96857	12
Q62465	Synaptic vesicle membrane protein VAT-1 homolog	25299	43097	19
A0A668KLV9	A-kinase anchor protein 12	25289	172559	8
Q8BWT1	3-ketoacyl-CoA thiolase mitochondrial	25252	41830	33
P08551	Neurofilament light polypeptide	25249	61509	26
Q6NZJ6	Eukaryotic translation initiation factor 4 gamma 1	25238	176076	28
Q9JK37	Myozenin-1	25223	31457	19
E9QLJ0	Cardiomyopathy-associated protein 5	25208	405580	5
O88569	Heterogeneous nuclear ribonucleoproteins A2/B1	25207	37403	29
Q62000	Mimecan	25193	34012	41
P09405	Nucleolin	25185	76723	57
S4R1P5	Dystonin	25170	870551	9
Q3UJB0	Splicing factor 3b subunit 2	25168	98199	23
Q9DB20	ATP synthase subunit O mitochondrial	25133	23364	43
Q99LC5	Electron transfer flavoprotein subunit alpha mitochondrial	25119	35009	27
Q61087	Laminin subunit beta-3	25110	128900	20
P22599	Alpha-1-antitrypsin 1-2	25104	45975	53
Q9DCW4	Electron transfer flavoprotein subunit beta	25082	27623	32
A0A0R4J0K2	Cytoskeleton-associated protein 5	25064	223517	15
G5E829	Plasma membrane calcium-transporting ATPase 1	25056	134747	24
Q6Q477	Plasma membrane calcium-transporting ATPase 4	25050	133068	20
D9J302	ENH isoform 1e	25050	66097	16
D9J300	ENH isoform 1c	25050	56968	16
Q8CGP0	Histone H2B type 3-B	25017	13908	145
Q9D2U9	Histone H2B type 3-A	25017	13994	145
Q99JY0	Trifunctional enzyme subunit beta mitochondrial	24986	51386	27
Q61897	Keratin type I cuticular Ha3-II	24971	45864	210
Q8VIJ6	Splicing factor proline- and glutamine-rich	24968	75442	34
Q8BTI8	Serine/arginine repetitive matrix protein 2	24917	294841	46
P23927	Alpha-crystallin B chain	24906	20069	37
Q9CZ13	Cytochrome b-c1 complex subunit 1 mitochondrial	24881	52852	27
Q11011	Puromycin-sensitive aminopeptidase	24844	103325	18
Q3UV17	Keratin type II cytoskeletal 2 oral	24834	62845	83
Q8K0Y2	Keratin type I cuticular Ha3-I	24831	46137	193
Q6IFX2	Keratin type I cytoskeletal 42	24792	50133	128
Q640N1	Adipocyte enhancer-binding protein 1	24773	128365	15
P06745	Glucose-6-phosphate isomerase	24771	62767	20
P62908	40S ribosomal protein S3	24759	26674	34
Q91VB8	Alpha globin 1	24751	15112	73
A0A3B2WCD8	Far upstream element-binding protein 2	24736	74253	40
Q9CR68	Cytochrome b-c1 complex subunit Rieske mitochondrial	24735	29368	21
Q99NB9	Splicing factor 3B subunit 1	24735	145816	21
Q9CQV8	14-3-3 protein beta/alpha	24706	28086	54
A0A140T8T7	Collagen alpha-5(VI) chain	24677	289514	4
Q9JIK5	Nucleolar RNA helicase 2	24652	93551	35
Q9Z2I0	Mitochondrial proton/calcium exchanger protein	24650	82989	24
Q91VW5	Golgin subfamily A member 4	24637	257561	20
P50544	Very long-chain specific acyl-CoA dehydrogenase mitochondrial	24608	70876	20
G5E846	Peripherin	24608	54298	30
P32020	Non-specific lipid-transfer protein	24588	59126	20
P04117	Fatty acid-binding protein adipocyte	24585	14650	31
Q8K009	Mitochondrial 10-formyltetrahydrofolate dehydrogenase	24574	101590	5
Q99P72	Reticulon-4	24549	126613	19
E9Q0S6	Tensin 1	24548	201381	19
P51660	Peroxisomal multifunctional enzyme type 2	24540	79482	13
A0A1W2P7Q9	Myosin light polypeptide 6	24538	17673	83
Q78PY7	Staphylococcal nuclease domain-containing protein 1	24501	102088	29
Q9CZU6	Citrate synthase mitochondrial	24500	51737	40
Q9JKR6	Hypoxia up-regulated protein 1	24491	111181	27
Q61765	Keratin type I cuticular Ha1	24490	47117	202
Q3TTY5	Keratin type II cytoskeletal 2 epidermal	24459	70923	63
P29699	Alpha-2-HS-glycoprotein	24457	37326	55
Q99MR9	Protein phosphatase 1 regulatory subunit 3A	24442	121435	3
Q9JMH9	Unconventional myosin-XVIIIa	24436	232753	15
B2RRE2	Myo18a protein	24436	232136	15
Q61702	Inter-alpha-trypsin inhibitor heavy chain H1	24395	101067	19
Q9D3P1	Trichohyalin-like protein 1	24393	70707	34
Q9D0E1	Heterogeneous nuclear ribonucleoprotein M	24380	77649	49
Q8K2B3	Succinate dehydrogenase [ubiquinone] flavoprotein subunit mitochondrial	24371	72585	16
Q501J6	Probable ATP-dependent RNA helicase DDX17	24371	72400	28
Q3U741	RNA helicase	24371	72585	28
P63101	14-3-3 protein zeta/delta	24369	27771	59
P35700	Peroxiredoxin-1	24356	22176	80
Q9JIX8	Apoptotic chromatin condensation inducer in the nucleus	24355	150719	26
Q70IV5	Synemin	24349	173208	11
E9Q0F0	Keratin 78	24348	112265	47
Q9DB77	Cytochrome b-c1 complex subunit 2 mitochondrial	24330	48235	38
D9J303	ENH isoform 3a	24320	25887	9
Q8K010	5-oxoprolinase	24301	137611	26
Q6IFZ9	Keratin type II cytoskeletal 74	24282	54747	101
Q8K0E8	Fibrinogen beta chain	24249	54753	20
Q8BH59	Calcium-binding mitochondrial carrier protein Aralar1	24202	74570	26
Q9D0F9	Phosphoglucomutase-1	24149	61418	17
P80315	T-complex protein 1 subunit delta	24119	58066	43
P01029	Complement C4-B	24091	192914	8
Q9D6Z1	Nucleolar protein 56	24023	64464	18
O08749	Dihydrolipoyl dehydrogenase mitochondrial	24012	54272	13
Q8VCH0	3-ketoacyl-CoA thiolase B peroxisomal	24011	43995	17
G3UVV4	Hexokinase	24006	101873	31
P17710	Hexokinase-1	24006	108303	31
Q8BJS4	SUN domain-containing protein 2	24005	81605	21
E9Q9F5	Septin-7	23983	50681	19
H7BX64	Sarcolemmal membrane-associated protein	23977	95090	13
G3X9D9	Involucrin	23970	55046	35
Q8K4L4	Protein POF1B	23932	67785	16
Q6P8J7	Creatine kinase S-type mitochondrial	23920	47473	10
Q9QZQ8	Core histone macro-H2A.1	23912	39735	42
P97434	Myosin phosphatase Rho-interacting protein	23895	116408	31
A2AN08	E3 ubiquitin-protein ligase UBR4	23884	572298	14
Q9WVK4	EH domain-containing protein 1	23874	60603	12
P49817	Caveolin-1	23840	20539	11
P21614	Vitamin D-binding protein	23813	53600	41
P07744	Keratin type II cytoskeletal 4	23796	56283	69
Q9D646	Keratin type I cuticular Ha4	23791	44560	174
P08032	Spectrin alpha chain erythrocytic 1	23787	279863	1
Q76MZ3	Serine/threonine-protein phosphatase 2A 65 kDa regulatory subunit A alpha isoform	23786	65323	19
Q62318	Transcription intermediary factor 1-beta	23756	88847	24
P49300	C-type lectin domain family 10 member A	23756	34596	18
Q9DCV7	Keratin type II cytoskeletal 7	23754	50709	82
P05202	Aspartate aminotransferase mitochondrial	23745	47411	33
F8VPK5	Rho-associated protein kinase	23724	160615	13
Q9CPY7	Cytosol aminopeptidase	23724	56141	42
P05201	Aspartate aminotransferase cytoplasmic	23721	46248	22
Q3UN88	Mast cell protease 4	23690	27197	25
Q8C6K9	Collagen alpha-6(VI) chain	23689	246320	13
Q9EP71	Ankycorbin	23688	108852	26
P97927	Laminin subunit alpha-4	23684	201818	18
O70456	14-3-3 protein sigma	23632	27706	114
Q9CWK8	Sorting nexin-2	23587	58471	23
Q9JIF7	Coatomer subunit beta	23567	107066	13
A2AUC9	Kelch-like protein 41	23562	68190	7
P80317	T-complex protein 1 subunit zeta	23551	58004	46
E9QA15	Caldesmon 1	23550	89274	31
Q61033	Lamina-associated polypeptide 2 isoforms alpha/zeta	23546	75168	24
E9PV24	Fibrinogen alpha chain	23545	87429	50
P80318	T-complex protein 1 subunit gamma	23520	60630	36
P80314	T-complex protein 1 subunit beta	23510	57477	33
P07758	Alpha-1-antitrypsin 1-1	23503	46003	52
A0A0R4J0X5	Alpha-1-antitrypsin 1-3	23489	45854	53
Q9Z1X4	Interleukin enhancer-binding factor 3	23481	96021	27
A0A5F8MPB9	Radixin	23458	71028	36
E9QNP3	Hornerin	23447	323369	9
P50247	Adenosylhomocysteinase	23446	47688	20
Q9DBR7	Protein phosphatase 1 regulatory subunit 12A	23445	114996	15
Q8K4Z5	Splicing factor 3A subunit 1	23420	88545	28
A0A1B0GS91	Supervillin	23419	253263	9
Q3TXS7	26S proteasome non-ATPase regulatory subunit 1	23400	105730	15
Q8JZN5	Complex I assembly factor ACAD9 mitochondrial	23389	68722	26
O08553	Dihydropyrimidinase-related protein 2	23387	62278	32
P17742	Peptidyl-prolyl cis-trans isomerase A	23369	17971	64
Q6PIC6	Sodium/potassium-transporting ATPase subunit alpha-3	23353	111691	44
P19783	Cytochrome c oxidase subunit 4 isoform 1 mitochondrial	23328	19530	35
E9QNA7	Sorbin and SH3 domain-containing protein 1	23321	82875	8
P23953	Carboxylesterase 1C	23307	61056	51
Q8CIE6	Coatomer subunit alpha	23306	138432	14
Q00897	Alpha-1-antitrypsin 1-4	23290	45998	52
E9Q8T1	Transforming acidic coiled-coil-containing protein 2	23288	305230	13
Q925I1	ATPase family AAA domain-containing protein 3	23281	66742	4
O88685	26S proteasome regulatory subunit 6A	23259	49549	23
P06728	Apolipoprotein A-IV	23249	45029	21
P42932	T-complex protein 1 subunit theta	23221	59556	33
Z4YJU8	Golgin subfamily A member 2	23218	108688	16
Q80YX1	Tenascin	23213	231805	18
B1B1A8	Myosin light chain kinase smooth muscle	23208	213608	20
Q61001	Laminin subunit alpha-5	23176	404056	16
A2AL12	Heterogeneous nuclear ribonucleoprotein A3	23165	34476	17
Q148V8	Protein FAM83H	23164	131115	20
Q91VI7	Ribonuclease inhibitor	23161	49817	23
A2AMW0	F-actin-capping protein subunit beta	23140	29295	16
Q9EQP2	EH domain-containing protein 4	23102	61481	13
O08532	Voltage-dependent calcium channel subunit alpha-2/delta-1	23101	124630	12
Q91Z25	Actin-related protein 2/3 complex subunit	23065	41498	11
Q9WV32	Actin-related protein 2/3 complex subunit 1B	23065	41064	11
P54071	Isocitrate dehydrogenase [NADP] mitochondrial	23054	50906	15
Q8BH95	Enoyl-CoA hydratase mitochondrial	23034	31474	19
Q8BVQ9	26S proteasome AAA-ATPase subunit RPT1	23014	52867	13
P46471	26S proteasome regulatory subunit 7	23014	48648	13
P17183	Gamma-enolase	23007	47297	34
P08730	Keratin type I cytoskeletal 13	23001	47754	87
P68510	14-3-3 protein eta	22998	28212	36
Q8BI84	Transport and Golgi organization protein 1 homolog	22996	213673	16
Q6GT24	Peroxiredoxin-6	22991	24827	15
Q9DCX2	ATP synthase subunit d mitochondrial	22985	18749	16
Q6P5E4	UDP-glucose:glycoprotein glucosyltransferase 1	22984	176433	15
O55029	Coatomer subunit beta'	22974	102449	11
Q99L13	3-hydroxyisobutyrate dehydrogenase mitochondrial	22974	35440	15
P60843	Eukaryotic initiation factor 4A-I	22958	46154	32
P97351	40S ribosomal protein S3a	22942	29885	39
A0A0R4J1H6	Golgin subfamily A member 3	22932	162891	11
Q60710	Deoxynucleoside triphosphate triphosphohydrolase SAMHD1	22931	75893	3
Q3TML0	Protein disulfide-isomerase A6	22923	48689	42
A0A2I3BRQ3	Inter-alpha-trypsin inhibitor heavy chain H3	22908	78017	12
O88322	Nidogen-2	22890	153913	7
Q3UPL0	Protein transport protein Sec31A	22878	133569	18
P48962	ADP/ATP translocase 1	22866	32904	44
P28271	Cytoplasmic aconitate hydratase	22863	98126	3
P63158	High mobility group protein B1	22853	24894	18
P21981	Protein-glutamine gamma-glutamyltransferase 2	22848	77061	11
P70302	Stromal interaction molecule 1	22844	77567	17
P40124	Adenylyl cyclase-associated protein 1	22842	51565	41
B1AU25	Apoptosis-inducing factor 1 mitochondrial	22824	66114	14
F8VPN4	4-alpha-glucanotransferase	22774	174286	11
Q61753	D-3-phosphoglycerate dehydrogenase	22739	56586	17
P17427	AP-2 complex subunit alpha-2	22734	104016	18
P43883	Perilipin-2	22721	46646	12
Q8VDJ3	Vigilin	22713	141742	22
Q60634	Flotillin-2	22711	47038	6
Q5SS83	Flotillin	22711	47116	6
Q3U4W8	Ubiquitin carboxyl-terminal hydrolase	22699	93355	24
P56399	Ubiquitin carboxyl-terminal hydrolase 5	22699	95833	24
Q00519	Xanthine dehydrogenase/oxidase	22686	146562	19
Q6NZD2	Sorting nexin-1	22675	58879	12
Q91VR5	ATP-dependent RNA helicase DDX1	22671	82500	18
Q60902	Epidermal growth factor receptor substrate 15-like 1	22643	99309	15
Q00898	Alpha-1-antitrypsin 1-5	22638	45891	44
Q922D8	C-1-tetrahydrofolate synthase cytoplasmic	22620	101200	17
Q8VDM4	26S proteasome non-ATPase regulatory subunit 2	22616	100203	24
Q9CQ62	2 4-dienoyl-CoA reductase mitochondrial	22598	36214	15
P61982	14-3-3 protein gamma	22587	28303	46
O70250	Phosphoglycerate mutase 2	22580	28827	17
Q8BGJ5	Polypyrimidine tract-binding protein 1	22570	56892	24
P54310	Hormone-sensitive lipase	22570	83348	13
E9PWE8	Dihydropyrimidinase-related protein 3	22558	73884	22
E9PVU0	Unconventional myosin-6	22549	146307	22
Q9DBJ1	Phosphoglycerate mutase 1	22518	28832	17
Q9DB05	Alpha-soluble NSF attachment protein	22512	33190	10
Q91ZA3	Propionyl-CoA carboxylase alpha chain mitochondrial	22495	79922	7
P04247	Myoglobin	22490	17070	10
A0A0G2JG52	Crystallin beta-gamma domain-containing 1	22484	223446	26
Q8BH61	Coagulation factor XIII A chain	22481	83207	27
P62259	14-3-3 protein epsilon	22475	29174	54
P97298	Pigment epithelium-derived factor	22448	46234	12
P24549	Retinal dehydrogenase 1	22439	54468	4
O35643	AP-1 complex subunit beta-1	22424	103935	18
Q5SVG5	AP complex subunit beta	22424	101193	18
Q61656	Probable ATP-dependent RNA helicase DDX5	22417	69290	42
Q8BTS0	DEAD box protein 5	22417	69266	42
H3BK24	Homeobox protein cut-like	22410	164503	23
P47739	Aldehyde dehydrogenase dimeric NADP-preferring	22394	50481	14
P70124	Serpin B5	22388	42111	28
P51881	ADP/ATP translocase 2	22378	32931	56
Q6PB66	Leucine-rich PPR motif-containing protein mitochondrial	22377	156614	25
P53564	Homeobox protein cut-like 1	22364	165595	24
Q9JKB3	Y-box-binding protein 3	22351	38814	12
Q64524	Histone H2B type 2-E	22323	13993	140
Q9Z110	Delta-1-pyrroline-5-carboxylate synthase	22323	87266	12
E9Q4Z2	Acetyl-CoA carboxylase 2	22301	275748	7
Q61335	B-cell receptor-associated protein 31	22295	27957	9
P10922	Histone H1.0	22279	20861	16
P29758	Ornithine aminotransferase mitochondrial	22279	48355	13
P80316	T-complex protein 1 subunit epsilon	22273	59624	32
Q9CRB9	MICOS complex subunit Mic19	22247	26335	7
A0A5F8MPM4	Myelin peripheral protein	22240	34499	31
A0A5F8MPT6	Cingulin	22232	136546	8
Q8CC88	von Willebrand factor A domain-containing protein 8	22231	213420	5
Q61166	Microtubule-associated protein RP/EB family member 1	22230	30016	13
Q9D0I9	Arginine--tRNA ligase cytoplasmic	22228	75674	25
Q8BFR5	Elongation factor Tu mitochondrial	22227	49508	18
P15089	Mast cell carboxypeptidase A	22217	48790	10
P12970	60S ribosomal protein L7a	22205	29977	40
P30416	Peptidyl-prolyl cis-trans isomerase FKBP4	22203	51572	16
Q4VA53	Sister chromatid cohesion protein PDS5 homolog B	22197	164418	8
V9GXP8	ELKS/Rab6-interacting/CAST family member 1	22180	127942	10
P08226	Apolipoprotein E	22180	35867	37
Q91X72	Hemopexin	22177	51318	28
P31786	Acyl-CoA-binding protein	22169	10000	28
P19246	Neurofilament heavy polypeptide	22160	116994	17
P80313	T-complex protein 1 subunit eta	22156	59652	39
Q3UXJ2	Transforming growth factor-beta-induced protein ig-h3	22148	70913	8
Q02248	Catenin beta-1	22147	85471	25
Q04750	DNA topoisomerase 1	22139	90876	23
Q8VCT4	Carboxylesterase 1D	22122	61788	14
P47962	60S ribosomal protein L5	22097	34401	25
G5E874	Laminin subunit gamma-2	22088	130339	9
P14873	Microtubule-associated protein 1B	22085	270252	10
Q3ULD5	Methylcrotonoyl-CoA carboxylase beta chain mitochondrial	22084	61379	7
Q9JLQ0	CD2-associated protein	22070	70450	21
Q9Z204	Heterogeneous nuclear ribonucleoproteins C1/C2	22068	34385	32
Q9CZX8	40S ribosomal protein S19	22059	16085	45
E9PZD8	Ceruloplasmin	22055	124211	8
E9QNP0	60S ribosomal protein L40	22032	26856	91
E9PUF7	Rho guanine nucleotide exchange factor 1	22024	108693	9
E9QB02	Methionine--tRNA ligase cytoplasmic	22016	102373	19
Q62230	Sialoadhesin	22003	182978	21
D4AFX7	DnaJ heat shock protein family (Hsp40) member C13	21986	255064	8
Q02819	Nucleobindin-1	21981	53409	20
Q07076	Annexin A7	21972	49925	18
O35639	Annexin A3	21970	36384	16
P55850	Desmocollin-3	21961	100203	21
Q9Z1Z0	General vesicular transport factor p115	21952	106983	19
O08528	Hexokinase-2	21947	102535	15
Q99K48	Non-POU domain-containing octamer-binding protein	21946	54541	20
Q93092	Transaldolase	21945	37387	26
P97450	ATP synthase-coupling factor 6 mitochondrial	21938	12496	10
G5E8K2	Ankyrin-3	21935	211798	12
Q91VA7	Isocitrate dehydrogenase [NAD] subunit mitochondrial	21929	42195	11
Q9Z315	U4/U6.U5 tri-snRNP-associated protein 1	21926	90885	17
P68040	Receptor of activated protein C kinase 1	21894	35077	31
Q3U962	Collagen alpha-2(V) chain	21882	145018	32
Q3V1D3	AMP deaminase 1	21875	86105	3
A0A0R4J038	Bradykinin	21858	73101	11
O08677	Kininogen-1	21858	73102	11
A0A0R4J1E2	Elongation factor 1-delta	21849	72930	36
P62983	Ubiquitin-40S ribosomal protein S27a	21846	17951	82
Q9ERU9	E3 SUMO-protein ligase RanBP2	21838	341122	13
Q91ZJ5	UTP--glucose-1-phosphate uridylyltransferase	21836	56979	16
Q9JHR7	Insulin-degrading enzyme	21824	117772	14
A0A1B0GT92	Glycogen [starch] synthase	21816	76624	7
Q9Z1E4	Glycogen [starch] synthase muscle	21816	83927	7
Q8R2Y2	Cell surface glycoprotein MUC18	21816	71546	6
O35206	Collagen alpha-1(XV) chain	21788	140472	16
A0A0G2JGW9	Far upstream element-binding protein 1	21785	67530	22
Q78IK4	MICOS complex subunit Mic27	21761	29261	7
P01872	Immunoglobulin heavy constant mu	21751	49972	4
Q60598	Src substrate cortactin	21743	61250	10
P47963	60S ribosomal protein L13	21740	24305	24
Q9D6R2	Isocitrate dehydrogenase [NAD] subunit alpha mitochondrial	21730	39639	16
Q9CZD3	Glycine--tRNA ligase	21730	81878	15
A0A286YCV9	Kinesin family member 13B	21719	204940	19
Q8R422	CD109 antigen	21718	161658	9
P10852	4F2 cell-surface antigen heavy chain	21715	58337	29
P17563	Methanethiol oxidase	21703	52514	7
Q9JHJ0	Tropomodulin-3	21700	39503	18
P68254	14-3-3 protein theta	21700	27778	42
E9QQ25	Striated muscle-specific serine/threonine-protein kinase	21693	354315	5
P70227	Inositol 1 4 5-trisphosphate receptor type 3	21681	304273	21
P97315	Cysteine and glycine-rich protein 1	21663	20583	11
Q8BJ71	Nuclear pore complex protein Nup93	21633	93281	13
Q6P4T2	U5 small nuclear ribonucleoprotein 200 kDa helicase	21633	244544	19
Q3TRJ4	Keratin type I cytoskeletal 26	21605	51118	26
Q9CQA3	Succinate dehydrogenase [ubiquinone] iron-sulfur subunit mitochondrial	21599	31814	20
Q5SWU9	Acetyl-CoA carboxylase 1	21594	265254	14
P26040	Ezrin	21587	69407	32
O09164	Extracellular superoxide dismutase [Cu-Zn]	21575	27392	4
E9Q3E1	Aldehyde dehydrogenase family 3 member B2	21570	52983	13
P45952	Medium-chain specific acyl-CoA dehydrogenase mitochondrial	21566	46481	17
Q9JKY5	Huntingtin-interacting protein 1-related protein	21548	119426	13
Q9EQR4	Chloride channel accessory 3A2	21542	99856	16
P16627	Heat shock 70 kDa protein 1-like	21536	70637	65
P47911	60S ribosomal protein L6	21506	33510	60
Q8R081	Heterogeneous nuclear ribonucleoprotein L	21501	63964	11
P35564	Calnexin	21501	67278	11
P97429	Annexin A4	21480	35916	26
Q06890	Clusterin	21470	51656	27
P42208	Septin-2	21463	41526	13
P16125	L-lactate dehydrogenase B chain	21449	36572	13
E9QAI5	Aspartate carbamoyltransferase	21440	236247	20
B2RQC6	CAD protein	21440	243236	20
P30275	Creatine kinase U-type mitochondrial	21432	47004	10
P49813	Tropomodulin-1	21419	40466	10
Q0VBK2	Keratin type II cytoskeletal 80	21411	50661	16
Q99KC8	von Willebrand factor A domain-containing protein 5A	21400	87143	8
A9XX86	Macrophage galactose N-acetyl-galactosamine specific lectin 2 isoform i	21395	43569	12
Q8JZN1	Macrophage galactose N-acetyl-galactosamine-specific lectin 2	21395	38068	12
Q9EP69	Phosphatidylinositol-3-phosphatase SAC1	21389	66944	10
Q9D1G1	Ras-related protein Rab-1B	21373	22187	26
P97384	Annexin A11	21372	54079	7
Q6A068	Cell division cycle 5-like protein	21333	92190	11
Q8BX70	Vacuolar protein sorting-associated protein 13C	21329	420092	8
P62754	40S ribosomal protein S6	21326	28681	21
Q60936	Atypical kinase COQ8A mitochondrial	21323	71743	10
Q8BMJ2	Leucine--tRNA ligase cytoplasmic	21319	134192	10
P70168	Importin subunit beta-1	21307	97184	31
Q8BG32	26S proteasome non-ATPase regulatory subunit 11	21304	47437	30
Q9QZE5	Coatomer subunit gamma-1	21302	97513	12
Q9WV55	Vesicle-associated membrane protein-associated protein A	21298	27855	19
Q9CY58	Plasminogen activator inhibitor 1 RNA-binding protein	21297	44714	23
O54983	Ketimine reductase mu-crystallin	21295	33523	31
Q6A0A9	Constitutive coactivator of PPAR-gamma-like protein 1	21290	121646	13
Q6ZQ08	CCR4-NOT transcription complex subunit 1	21279	266805	20
Q3TCD4	Enoyl-CoA delta isomerase 2	21270	41780	8
P14869	60S acidic ribosomal protein P0	21258	34216	16
Q9Z277	Tyrosine-protein kinase BAZ1B	21248	170650	8
G5E896	Enhancer of mRNA-decapping protein 4	21241	152483	45
Q9WTM5	RuvB-like 2	21221	51113	15
Q8JZR0	Long-chain-fatty-acid--CoA ligase 5	21202	76206	11
P09055	Integrin beta-1	21183	88231	22
Q9QY76	Vesicle-associated membrane protein-associated protein B	21181	26946	18
Q8BH80	Vesicle-associated membrane protein associated protein B and C	21181	26918	18
Q91WG2	Rab GTPase-binding effector protein 2	21179	62132	7
P35486	Pyruvate dehydrogenase E1 component subunit alpha somatic form mitochondrial	21175	43232	29
P70335	Rho-associated protein kinase 1	21168	158170	5
Q6ZWZ7	60S ribosomal protein L17	21167	21397	28
Q99L88	Beta-1-syntrophin	21166	58081	11
Q9CQR2	40S ribosomal protein S21	21161	9141	13
Q9QYE6	Golgin subfamily A member 5	21158	82368	9
P99027	60S acidic ribosomal protein P2	21146	11651	55
Q5XJY5	Coatomer subunit delta	21145	57230	8
E9QAS4	DNA helicase	21137	216369	16
Q6PDQ2	Chromodomain-helicase-DNA-binding protein 4	21137	217749	16
P42567	Epidermal growth factor receptor substrate 15	21131	98471	6
P99029	Peroxiredoxin-5 mitochondrial	21121	21897	39
P16460	Argininosuccinate synthase	21120	46585	24
Q9EPU0	Regulator of nonsense transcripts 1	21114	123967	21
Q99PV0	Pre-mRNA-processing-splicing factor 8	21108	273615	18
Q9DCS9	NADH dehydrogenase [ubiquinone] 1 beta subcomplex subunit 10	21105	21024	14
E0CXN5	Glycerol-3-phosphate dehydrogenase [NAD(+)]	21100	35231	13
P13707	Glycerol-3-phosphate dehydrogenase [NAD(+)] cytoplasmic	21100	37573	13
P50516	V-type proton ATPase catalytic subunit A	21096	68326	11
P62962	Profilin-1	21084	14957	58
Q9D051	Pyruvate dehydrogenase E1 component subunit beta mitochondrial	21039	38937	31
Q61576	Peptidyl-prolyl cis-trans isomerase FKBP10	21022	64698	8
Q80UG5	Septin-9	21018	65575	16
P62830	60S ribosomal protein L23	20998	14865	19
Q8C2Q8	ATP synthase subunit gamma	20987	30256	12
Q91VR2	ATP synthase subunit gamma mitochondrial	20987	32886	12
P11983	T-complex protein 1 subunit alpha	20987	60449	21
Q8BHN3	Neutral alpha-glucosidase AB	20986	106911	8
Q00612	Glucose-6-phosphate 1-dehydrogenase X	20979	59263	24
A0A0R4J293	Protein-glutamine gamma-glutamyltransferase K	20977	89796	14
Q8CIN4	Serine/threonine-protein kinase PAK 2	20975	57930	6
P35550	rRNA 2'-O-methyltransferase fibrillarin	20969	34307	16
Q91V61	Sideroflexin-3	20965	35406	11
Q9ET01	Glycogen phosphorylase liver form	20958	97463	6
Q8CI94	Glycogen phosphorylase brain form	20950	96730	11
P14685	26S proteasome non-ATPase regulatory subunit 3	20946	60718	12
Q9CQQ7	ATP synthase F(0) complex subunit B1 mitochondrial	20945	28949	24
Q3UQ44	Ras GTPase-activating-like protein IQGAP2	20938	180527	11
P51667	Myosin regulatory light chain 2 ventricular/cardiac muscle isoform	20931	18864	1
Q91YT0	NADH dehydrogenase [ubiquinone] flavoprotein 1 mitochondrial	20927	50834	13
P25444	40S ribosomal protein S2	20919	31231	30
Q8K1M6	Dynamin-1-like protein	20913	82658	9
Q9WTP7	GTP:AMP phosphotransferase AK3 mitochondrial	20912	25426	14
P14148	60S ribosomal protein L7	20893	31420	34
O35711	Liprin-beta-2	20881	98753	14
Q8C8U0	Liprin-beta-1	20866	108540	6
Q922B2	Aspartate--tRNA ligase cytoplasmic	20828	57147	13
P27612	Phospholipase A-2-activating protein	20824	87221	11
Q61171	Peroxiredoxin-2	20814	21779	40
E9Q512	Thyroid hormone receptor interactor 11	20813	226453	9
P43275	Histone H1.1	20805	21785	59
Q6PHQ9	Polyadenylate-binding protein	20796	72242	11
Q99LF4	RNA-splicing ligase RtcB homolog	20796	55249	18
Q8BVY0	Ribosomal L1 domain-containing protein 1	20789	50421	14
G3X8T9	Serine protease inhibitor A3N	20782	46766	22
O88342	WD repeat-containing protein 1	20759	66407	10
Q99PS0	Keratin type I cytoskeletal 23	20758	48027	8
B9EHJ3	Tight junction protein ZO-1	20755	188851	12
A0A0J9YTY0	Septin-11	20754	48979	39
P32921	Tryptophan--tRNA ligase cytoplasmic	20751	54358	10
Q9EPL9	Peroxisomal acyl-coenzyme A oxidase 3	20746	78404	4
A0A1B0GSX6	PDZ and LIM domain protein 3	20743	39289	12
Q62446	Peptidyl-prolyl cis-trans isomerase FKBP3	20742	25148	8
Q61830	Macrophage mannose receptor 1	20720	164981	12
Q497I4	Keratin type I cuticular Ha5	20698	50530	100
Q8VD75	Huntingtin-interacting protein 1	20693	115202	8
A0A0R4J083	Long-chain specific acyl-CoA dehydrogenase mitochondrial	20684	47897	28
Q9CWJ9	Bifunctional purine biosynthesis protein ATIC	20679	64217	16
Q64433	10 kDa heat shock protein mitochondrial	20676	10963	55
Q9Z2I9	Succinate--CoA ligase [ADP-forming] subunit beta mitochondrial	20660	50114	12
P27659	60S ribosomal protein L3	20651	46110	24
E9Q3G8	Nucleoporin 153	20645	152007	16
Q60715	Prolyl 4-hydroxylase subunit alpha-1	20641	60910	3
Q05D44	Eukaryotic translation initiation factor 5B	20638	137616	10
Q99LB4	Capping protein (Actin filament) gelsolin-like	20630	38769	32
P19157	Glutathione S-transferase P 1	20615	23609	14
Q60604	Adseverin	20615	80254	11
A0A571BDS0	Xin actin-binding repeat-containing protein 1	20614	196687	3
Q91VJ2	Caveolae-associated protein 3	20610	27853	9
P62270	40S ribosomal protein S18	20594	17719	26
Q6ZQ73	Cullin-associated NEDD8-dissociated protein 2	20593	135632	4
Q62167	ATP-dependent RNA helicase DDX3X	20590	73102	33
P47934	Carnitine O-acetyltransferase	20587	70840	11
O08810	116 kDa U5 small nuclear ribonucleoprotein component	20577	109361	11
Q61598	Rab GDP dissociation inhibitor beta	20572	50537	14
Q8R1Q8	Cytoplasmic dynein 1 light intermediate chain 1	20552	56614	13
Q60854	Serpin B6	20536	42599	18
F8WIV2	Serine (or cysteine) peptidase inhibitor clade B member 6a	20536	44774	18
Q9WVA4	Transgelin-2	20535	22395	44
E9Q9C1	Actin-binding LIM protein 1	20534	83742	9
Q64521	Glycerol-3-phosphate dehydrogenase mitochondrial	20501	80954	12
A2AQR0	Glycerol-3-phosphate dehydrogenase	20501	82830	12
P27546	Microtubule-associated protein 4	20501	117429	26
P56395	Cytochrome b5	20498	15241	13
Q61937	Nucleophosmin	20491	32560	8
Q99PT1	Rho GDP-dissociation inhibitor 1	20483	23407	10
Q6PDI5	Proteasome adapter and scaffold protein ECM29	20482	203702	12
A0A3B2WBH9	Tight junction protein ZO-2	20481	131106	25
Q7TSF0	Desmoglein-1-gamma	20479	100516	13
Q9D8N0	Elongation factor 1-gamma	20474	50061	30
A0A0R4J0V5	DNA-directed RNA polymerase subunit	20455	213479	14
P08775	DNA-directed RNA polymerase II subunit RPB1	20455	217174	14
Q61584	Fragile X mental retardation syndrome-related protein 1	20452	76222	12
Q1XH17	Tripartite motif-containing protein 72	20448	52817	17
Q9D0K2	Succinyl-CoA:3-ketoacid coenzyme A transferase 1 mitochondrial	20444	55989	12
E9PZF0	Nucleoside diphosphate kinase	20441	30200	35
Q6A026	Sister chromatid cohesion protein PDS5 homolog A	20424	150327	11
P20918	Plasminogen	20407	90808	10
O35902	Desmoglein-3	20404	107889	12
P29391	Ferritin light chain 1	20393	20802	3
Q9CPX4	Ferritin	20393	20772	3
Q61233	Plastin-2	20392	70149	16
Q5SUH6	Clathrin interactor 1	20390	69759	5
F2Z456	NADH-cytochrome b5 reductase	20387	34929	25
Q9DCN2	NADH-cytochrome b5 reductase 3	20387	34128	25
G3X956	FACT complex subunit	20378	119839	18
Q920B9	FACT complex subunit SPT16	20378	119825	18
P20108	Thioredoxin-dependent peroxide reductase mitochondrial	20359	28127	7
O35129	Prohibitin-2	20345	33296	18
D3Z637	Tumor protein D52	20334	17603	14
O70423	Membrane primary amine oxidase	20327	84534	5
B7ZNL2	Nap1l4 protein	20304	43935	8
Q78ZA7	Nucleosome assembly protein 1-like 4	20304	42679	8
Q91VK2	Eef1d protein	20281	30634	25
Q61191	Host cell factor 1	20276	210435	20
D3YUU6	Cornulin	20262	58041	12
Q99K51	Plastin-3	20250	70742	19
A0A3B2WBL1	Ribosomal protein	20235	24744	21
P53026	60S ribosomal protein L10a	20235	24916	21
Q8VDC1	FYVE and coiled-coil domain-containing protein 1	20221	162336	10
P62264	40S ribosomal protein S14	20216	16273	22
A0A0R4J1N7	Ankyrin-1	20202	209517	7
Q0VGY9	Ank1 protein	20202	206866	7
Q9DC70	NADH dehydrogenase [ubiquinone] iron-sulfur protein 7 mitochondrial	20200	24683	18
Q9CZ44	NSFL1 cofactor p47	20186	40710	18
P08207	Protein S100-A10	20181	11186	9
E9QNH6	Unconventional myosin-Ib	20180	125034	14
Q7TQD7	Myo1b protein	20180	132054	14
P67778	Prohibitin	20163	29820	21
Q9WTP6	Adenylate kinase 2 mitochondrial	20155	26469	18
E9Q1S3	Protein transport protein SEC23	20153	82956	4
Q01405	Protein transport protein Sec23A	20153	86162	4
O35295	Transcriptional activator protein Pur-beta	20151	33901	5
P53994	Ras-related protein Rab-2A	20149	23548	7
Q5DTJ9	Myopalladin	20130	144113	3
Q80XB4	Nebulin-related-anchoring protein	20127	195755	8
Q9JLV1	BAG family molecular chaperone regulator 3	20116	61860	7
P62821	Ras-related protein Rab-1A	20114	22678	32
Q5SW88	RAB1A member RAS oncogene family	20114	22372	32
S4R294	Protein PRRC2C	20113	298110	15
G3X8R0	Receptor expression-enhancing protein	20112	21447	6
O08917	Flotillin-1	20110	47513	6
P16110	Galectin-3	20106	27515	27
D3YUE2	Procollagen C-endopeptidase enhancer 1	20102	53134	10
Q9QYC0	Alpha-adducin	20100	80647	15
Q9WUM4	Coronin-1C	20077	53121	13
P46935	E3 ubiquitin-protein ligase NEDD4	20075	102706	11
Q8K310	Matrin-3	20075	94630	11
Q3U367	4-trimethylaminobutyraldehyde dehydrogenase	20071	55888	13
Q8CHH9	Septin-8	20069	49812	14
S4R2F3	Ankyrin-2	20059	429112	3
Q924X2	Carnitine O-palmitoyltransferase 1 muscle isoform	20045	88217	2
Q8CHT0	Delta-1-pyrroline-5-carboxylate dehydrogenase mitochondrial	20032	61841	14
E9Q7B0	Procollagen-proline 4-dioxygenase	20023	51754	3
Q5SV02	DNA repair protein RAD50	20022	153546	4
Q91VM5	RNA binding motif protein X-linked-like-1	20014	42162	11
Q61035	Histidine--tRNA ligase cytoplasmic	20008	57432	6
Q61176	Arginase-1	20006	34808	8
P62334	26S proteasome regulatory subunit 10B	20003	44173	21
Q8BJ64	Choline dehydrogenase mitochondrial	20003	66415	8
P18242	Cathepsin D	19981	44954	33
Q9CPV4	Glyoxalase domain-containing protein 4	19978	33317	10
Q9DBG5	Perilipin-3	19978	47262	14
P19001	Keratin type I cytoskeletal 19	19968	44542	85
A0A1W2P768	Histone H3.2	19958	20247	43
Q8K411	Presequence protease mitochondrial	19956	117372	11
P14069	Protein S100-A6	19925	10051	26
Q62383	Transcription elongation factor SPT6	19921	199084	6
P97443	Histone-lysine N-methyltransferase Smyd1	19909	56496	3
A0A3Q4EBK4	Myc box-dependent-interacting protein 1	19900	45786	10
Q61646	Haptoglobin	19899	38752	4
E9Q3Q6	Activated leukocyte cell adhesion molecule	19895	63669	13
Q61490	CD166 antigen	19895	65092	13
Q9ET78	Junctophilin-2	19890	74692	5
Q9Z0F7	Gamma-synuclein	19887	13160	6
Q8CJF7	Protein ELYS	19887	247644	9
Q569Z6	Thyroid hormone receptor-associated protein 3	19886	108178	6
P24527	Leukotriene A-4 hydrolase	19872	69051	8
P28650	Adenylosuccinate synthetase isozyme 1	19872	50254	4
P37040	NADPH--cytochrome P450 reductase	19867	77044	9
E9PVD2	Inter alpha-trypsin inhibitor heavy chain 4	19857	104588	4
Q921G7	Electron transfer flavoprotein-ubiquinone oxidoreductase mitochondrial	19849	68091	15
D3Z074	Protein diaphanous homolog 1	19846	135828	10
Q5SPH3	Amine oxidase	19842	59844	18
E9PYF4	LIM domain only 7	19826	192552	4
P55302	Alpha-2-macroglobulin receptor-associated protein	19824	42215	4
Q3UE92	Xaa-Pro aminopeptidase 1	19811	74560	4
E9QMH7	Inhibitor of nuclear factor kappa-B kinase-interacting protein	19807	42498	9
P62196	26S proteasome regulatory subunit 8	19795	45626	9
Q9CXR1	Dehydrogenase/reductase SDR family member 7	19794	38168	6
Q569Z5	Probable ATP-dependent RNA helicase DDX46	19793	117448	11
D3YVW2	Golgi integral membrane protein 4	19789	79905	5
O35292	Ribonuclease 2B	19788	17514	4
P32848	Parvalbumin alpha	19784	11931	15
Q9Z2D6	Methyl-CpG-binding protein 2	19779	52308	5
G3UYD0	General transcription factor II-I	19768	103080	17
P70372	ELAV-like protein 1	19764	36169	16
Q9CQB4	Cytochrome b-c1 complex subunit 7	19760	13561	5
Q8BKG3	Inactive tyrosine-protein kinase 7	19758	117532	11
Q6P542	ATP-binding cassette sub-family F member 1	19748	94945	6
Q99020	Heterogeneous nuclear ribonucleoprotein A/B	19736	30831	11
Q9WV02	RNA-binding motif protein X chromosome	19718	42301	9
E9QAQ7	AT-rich interactive domain-containing protein 1A	19711	242671	17
O08529	Calpain-2 catalytic subunit	19692	79872	4
Q8BH97	Reticulocalbin-3	19690	38002	7
P97855	Ras GTPase-activating protein-binding protein 1	19686	51829	13
A4QPC5	Chymase	19684	29051	1
O09061	Proteasome subunit beta type-1	19674	26372	16
P57016	Ladinin-1	19670	58864	10
P62960	Y-box-binding protein 1	19667	35730	11
F8VQC1	Signal recognition particle subunit SRP72	19656	74657	12
F8WJK8	Hsc70-interacting protein	19644	40539	18
P33267	Cytochrome P450 2F2	19636	55949	8
P60122	RuvB-like 1	19627	50214	15
Q99LC3	NADH dehydrogenase [ubiquinone] 1 alpha subcomplex subunit 10 mitochondrial	19623	40603	17
Q3UF95	BCL2-associated athanogene 6	19618	119144	12
Q9Z1R2	Large proline-rich protein BAG6	19618	121037	12
Q8JZQ2	AFG3-like protein 2	19618	89519	7
Q61543	Golgi apparatus protein 1	19616	133734	6
Q9QXY6	EH domain-containing protein 3	19613	60821	2
P62301	40S ribosomal protein S13	19607	17222	31
Q04447	Creatine kinase B-type	19605	42713	16
P14206	40S ribosomal protein SA	19585	32838	54
Q08857	Platelet glycoprotein 4	19568	52698	11
Q8R1B4	Eukaryotic translation initiation factor 3 subunit C	19559	105531	17
P20065	Thymosin beta-4	19552	5679	13
Q8CFQ9	Fusion derived from t(1216) malignant liposarcoma (Human)	19548	52602	19
P56959	RNA-binding protein FUS	19548	52673	19
P54823	Probable ATP-dependent RNA helicase DDX6	19546	54192	4
Q8CBM2	Aspartyl/asparaginyl beta-hydroxylase	19530	75128	6
Q99N15	17beta-hydroxysteroid dehydrogenase type 10/short chain L-3-hydroxyacyl-CoA dehydrogenase	19514	27274	11
A2AFQ2	3-hydroxyacyl-CoA dehydrogenase type-2	19514	28374	11
Q61425	Hydroxyacyl-coenzyme A dehydrogenase mitochondrial	19513	34464	21
P62897	Cytochrome c somatic	19510	11605	13
P05063	Fructose-bisphosphate aldolase C	19507	39395	5
A2AFQ0	HECT-type E3 ubiquitin transferase	19490	482697	22
Q7TMY8	E3 ubiquitin-protein ligase HUWE1	19490	482640	22
P32067	Lupus La protein homolog	19486	47756	9
G3X928	SEC23-interacting protein	19481	110763	8
A1L317	Keratin type I cytoskeletal 24	19470	54041	29
Q9D1D4	Transmembrane emp24 domain-containing protein 10	19458	24911	18
A2A545	Calcium channel voltage-dependent subunit beta 1	19438	57818	3
Q99MN1	Lysine--tRNA ligase	19435	67840	9
Q08642	Protein-arginine deiminase type-2	19435	76250	2
P46460	Vesicle-fusing ATPase	19434	82613	14
Q62165	Dystroglycan	19431	96905	9
Q8C1A5	Thimet oligopeptidase	19428	78026	9
Q9QYG0	Protein NDRG2	19428	40789	8
A0A0R4J259	Heterogeneous nuclear ribonucleoprotein Q	19421	62544	15
Q9D8U8	Sorting nexin-5	19421	46797	9
Q3UM45	Protein phosphatase 1 regulatory subunit 7	19420	41292	9
Q9DCT2	NADH dehydrogenase [ubiquinone] iron-sulfur protein 3 mitochondrial	19418	30149	16
Q99KD5	Protein unc-45 homolog A	19415	103447	11
Q9R190	Metastasis-associated protein MTA2	19411	75030	18
Q9Z2I8	Succinate--CoA ligase [GDP-forming] subunit beta mitochondrial	19410	46840	9
Q8CCK0	Core histone macro-H2A.2	19405	40092	11
Q8VDM6	Heterogeneous nuclear ribonucleoprotein U-like protein 1	19400	96002	5
A2ACG7	Dolichyl-diphosphooligosaccharide--protein glycosyltransferase subunit 2	19398	67502	9
Q9EST1	Gasdermin-A	19392	49593	24
Q99JY9	Actin-related protein 3	19381	47357	12
Q32ME9	Desmocollin-1	19380	92772	16
P63037	DnaJ homolog subfamily A member 1	19366	44868	15
A2ADY9	Protein DDI1 homolog 2	19366	44591	5
P63321	Ras-related protein Ral-A	19361	23553	7
Q91WS0	CDGSH iron-sulfur domain-containing protein 1	19339	12097	6
Q9CYH2	Peroxiredoxin-like 2A	19338	24395	4
Q91WQ3	Tyrosine--tRNA ligase cytoplasmic	19337	59105	18
A2A7S7	Tyrosine--tRNA ligase	19337	63002	18
A0A494B9K4	Gamma-adducin	19330	78318	5
E9QA62	Leiomodin-3	19325	65689	4
A0A0N4SVX9	Dysferlin	19313	240725	5
O08784	Treacle protein	19307	135001	8
H9KV00	Protein SON	19296	268820	14
G3X9G4	Dynamin GTPase	19296	98074	17
P39054	Dynamin-2	19296	98145	17
Q8BLN5	Lanosterol synthase	19291	83141	5
B2RXQ2	Ppfia1 protein	19290	142676	7
Q7TPC1	Corneodesmosin	19288	54313	13
P19536	Cytochrome c oxidase subunit 5B mitochondrial	19285	13813	42
Q9D881	Cytochrome c oxidase polypeptide Vb	19285	13847	42
Q8K1Z0	Ubiquinone biosynthesis protein COQ9 mitochondrial	19272	35083	4
Q91W50	Cold shock domain-containing protein E1	19268	88791	10
Q8VDP3	[F-actin]-monooxygenase MICAL1	19264	116785	2
Q9EPX2	Papilin	19262	138904	5
Q9WUM5	Succinate--CoA ligase [ADP/GDP-forming] subunit alpha mitochondrial	19254	36155	4
P70441	Na(+)/H(+) exchange regulatory cofactor NHE-RF1	19254	38600	6
P48758	Carbonyl reductase [NADPH] 1	19242	30641	8
Q9DCJ5	NADH dehydrogenase [ubiquinone] 1 alpha subcomplex subunit 8	19241	19992	11
A0A0R4J086	Olfactomedin-like protein 3	19211	45798	3
Q9Z2U1	Proteasome subunit alpha type-5	19178	26411	17
Q9CR62	Mitochondrial 2-oxoglutarate/malate carrier protein	19177	34155	8
P01899	H-2 class I histocompatibility antigen D-B alpha chain	19155	40836	13
Q91V41	Ras-related protein Rab-14	19137	23897	14
Q00PI9	Heterogeneous nuclear ribonucleoprotein U-like protein 2	19132	84940	15
P51859	Hepatoma-derived growth factor	19123	26269	12
P11679	Keratin type II cytoskeletal 8	19117	54565	57
O55201	Transcription elongation factor SPT5	19111	120664	7
Q9D379	Epoxide hydrolase 1	19109	52577	11
E9PWK1	Epoxide hydrolase	19109	50970	11
Q8BFZ9	Erlin-2	19098	37873	6
O55137	Acyl-coenzyme A thioesterase 1	19097	46136	12
P07309	Transthyretin	19096	15776	22
Q9R1P4	Proteasome subunit alpha type-1	19094	29547	21
O89053	Coronin-1A	19085	50989	13
P60335	Poly(rC)-binding protein 1	19077	37498	16
A0A0R4J0G0	Phosphoenolpyruvate carboxykinase (GTP)	19068	73418	4
Q8BH04	Phosphoenolpyruvate carboxykinase [GTP] mitochondrial	19068	70528	4
Q9EPE9	Manganese-transporting ATPase 13A1	19064	132388	6
Q8BUK6	Protein Hook homolog 3	19048	83218	8
Q543K9	Purine nucleoside phosphorylase	19041	32263	10
Q8BKZ9	Pyruvate dehydrogenase protein X component mitochondrial	19039	53999	9
Q9ET54	Palladin	19020	152131	15
Q8K3H0	DCC-interacting protein 13-alpha	19016	79328	6
P09470	Angiotensin-converting enzyme	19016	150918	3
Q9Z1D1	Eukaryotic translation initiation factor 3 subunit G	19015	35638	12
Q9D666	SUN domain-containing protein 1	19014	101976	8
P24547	Inosine-5'-monophosphate dehydrogenase 2	19004	55815	13
G3X924	Plasmalemma vesicle-associated protein	19001	49903	7
Q6PDM2	Serine/arginine-rich splicing factor 1	18979	27745	24
A0A5F8MPN8	Malate dehydrogenase	18972	39005	29
P14152	Malate dehydrogenase cytoplasmic	18972	36511	29
A6H644	Protein phosphatase 1 regulatory subunit	18966	110972	1
Q8BG95	Protein phosphatase 1 regulatory subunit 12B	18966	109049	1
Q9JJW5	Myozenin-2	18962	29762	4
Q8BML9	Glutamine--tRNA ligase	18957	87677	16
Q07133	Histone H1t	18955	21540	59
I7HFT9	H1.6 linker histone cluster member	18955	21669	59
Q6P8X1	Sorting nexin-6	18951	46649	6
Q99MR8	Methylcrotonoyl-CoA carboxylase subunit alpha mitochondrial	18949	79344	5
Q9D024	Coiled-coil domain-containing protein 47	18942	55844	7
Q91VC3	Eukaryotic initiation factor 4A-III	18940	46840	9
F7AEH4	40S ribosomal protein S12	18923	15181	14
Q5UE59	Kinesin light chain	18921	61630	7
Q60931	Voltage-dependent anion-selective channel protein 3	18915	30753	30
E9Q3B9	Monoglyceride lipase	18915	35257	6
A0A0R4J2B2	BTB/POZ domain-containing protein KCTD12	18907	35888	9
P10630	Eukaryotic initiation factor 4A-II	18901	46402	20
Q8BFW7	Lipoma-preferred partner homolog	18900	65891	15
Q8JZQ9	Eukaryotic translation initiation factor 3 subunit B	18899	91370	13
Q59IW7	ABI gene family member 3 (NESH)-binding protein	18887	120657	8
P42125	Enoyl-CoA delta isomerase 1 mitochondrial	18882	32250	14
Q9ESX5	H/ACA ribonucleoprotein complex subunit DKC1	18872	57402	9
P97807	Fumarate hydratase mitochondrial	18871	54357	11
Q8QZY1	Eukaryotic translation initiation factor 3 subunit L	18870	66613	5
Q19LI2	Alpha-1B-glycoprotein	18852	56554	5
Q9DCD0	6-phosphogluconate dehydrogenase decarboxylating	18852	53247	19
A2AQD5	Protein ITPRID2	18837	134671	6
P62702	40S ribosomal protein S4 X isoform	18830	29598	19
Q8CI43	Myosin light chain 6B	18830	22749	31
O54998	Peptidyl-prolyl cis-trans isomerase FKBP7	18826	24913	2
P23242	Gap junction alpha-1 protein	18820	43004	25
P52825	Carnitine O-palmitoyltransferase 2 mitochondrial	18818	73981	3
Q9ER00	Syntaxin-12	18816	31195	16
E9Q0U7	Heat shock protein 105 kDa	18815	91678	17
E9QN92	Metalloreductase STEAP3	18814	58529	10
O35381	Acidic leucine-rich nuclear phosphoprotein 32 family member A	18812	28538	15
Q9QYR9	Acyl-coenzyme A thioesterase 2 mitochondrial	18802	49657	8
A0A1L1SVG0	Uveal autoantigen with coiled-coil domains and ankyrin repeats	18799	160802	5
Q5I1X5	RelA-associated inhibitor	18799	88976	11
P32261	Antithrombin-III	18793	52004	10
Q9DBG3	AP-2 complex subunit beta	18790	104583	8
S4R1M2	Scaffold attachment factor B1	18778	105317	6
P35492	Histidine ammonia-lyase	18777	72258	5
Q9D0F3	Protein ERGIC-53	18765	57789	12
Q91ZV0	Melanoma inhibitory activity protein 2	18764	156461	3
Q8CAY6	Acetyl-CoA acetyltransferase cytosolic	18763	41298	6
P28481	Collagen alpha-1(II) chain	18762	141974	83
Q3UID0	SWI/SNF complex subunit SMARCC2	18762	124677	9
P39053	Dynamin-1	18761	97803	13
P54775	26S proteasome regulatory subunit 6B	18754	47408	9
P18760	Cofilin-1	18742	18560	51
F8WGL3	Cofilin non-muscle isoform	18742	24576	50
P62082	40S ribosomal protein S7	18740	22127	5
P81117	Nucleobindin-2	18732	50305	9
Q9CQN1	Heat shock protein 75 kDa mitochondrial	18732	80209	20
Q80UM7	Mannosyl-oligosaccharide glucosidase	18716	91831	14
P04919	Band 3 anion transport protein	18715	103135	4
A2AJ72	Far upstream element (FUSE)-binding protein 3	18714	61447	10
Q3TDD9	Protein phosphatase 1 regulatory subunit 21	18714	88337	8
Q3THS6	S-adenosylmethionine synthase isoform type-2	18711	43689	16
P62281	40S ribosomal protein S11	18704	18431	29
A0A087WNZ7	E3 ubiquitin-protein ligase TRIP12	18702	220659	9
Q8BRF7	Sec1 family domain-containing protein 1	18701	72323	7
Q61703	Inter-alpha-trypsin inhibitor heavy chain H2	18695	105928	12
P0DP27	Calmodulin-2	18682	16838	9
P0DP26	Calmodulin-1	18682	16838	9
P0DP28	Calmodulin-3	18682	16838	9
A0A668KLE1	Leucine-rich repeat flightless-interacting protein 2	18676	82063	3
Q8K2Q9	Shootin-1	18671	71343	8
Q8R1F1	Protein Niban 2	18663	84819	10
P30681	High mobility group protein B2	18661	24162	12
Q9Z1N5	Spliceosome RNA helicase Ddx39b	18657	49035	13
Q8CGF7	Transcription elongation regulator 1	18649	123788	12
E9PYH0	Versican core protein	18639	366895	15
G3X9W0	Heterogeneous nuclear ribonucleoprotein D0	18636	36208	9
O88986	2-amino-3-ketobutyrate coenzyme A ligase mitochondrial	18632	44931	8
B9EKI3	TATA element modulatory factor	18618	121803	3
P51150	Ras-related protein Rab-7a	18612	23490	31
D3YZ62	Unconventional myosin-Va	18598	212334	14
Q8BYY9	Serine protease inhibitor A3B	18597	47415	10
Q91W90	Thioredoxin domain-containing protein 5	18595	46416	4
O35286	Pre-mRNA-splicing factor ATP-dependent RNA helicase DHX15	18580	91007	19
O35737	Heterogeneous nuclear ribonucleoprotein H	18575	49199	9
Q3UHX2	28 kDa heat- and acid-stable phosphoprotein	18569	20605	10
P11404	Fatty acid-binding protein heart	18567	14819	11
Q9R045	Angiopoietin-related protein 2	18563	57106	7
P35279	Ras-related protein Rab-6A	18549	23590	15
Q3U9G9	Delta(14)-sterol reductase LBR	18548	71440	18
P39061	Collagen alpha-1(XVIII) chain	18545	182171	8
P16330	2' 3'-cyclic-nucleotide 3'-phosphodiesterase	18543	47123	29
Q4FZC9	Nesprin-3	18540	112035	6
Q62189	U1 small nuclear ribonucleoprotein A	18539	31835	12
P61202	COP9 signalosome complex subunit 2	18511	51597	6
P48722	Heat shock 70 kDa protein 4L	18511	94382	14
P03987	Ig gamma-3 chain C region	18488	43929	3
P08752	Guanine nucleotide-binding protein G(i) subunit alpha-2	18487	40489	9
Q9CPW4	Actin-related protein 2/3 complex subunit 5	18486	16288	18
Q9D0R2	Threonine--tRNA ligase 1 cytoplasmic	18482	83356	11
Q6DFW4	Nucleolar protein 58	18473	60343	13
Q9ERG2	Striatin-3	18469	87150	5
O35945	Aldehyde dehydrogenase cytosolic 1	18459	54588	3
Q61074	Protein phosphatase 1G	18459	58728	13
O35350	Calpain-1 catalytic subunit	18452	82106	7
Q9DBS1	Transmembrane protein 43	18447	44783	4
P62814	V-type proton ATPase subunit B brain isoform	18447	56551	14
Q8VCM7	Fibrinogen gamma chain	18444	49391	7
Q8C845	EF-hand domain-containing protein D2	18441	26800	9
P12787	Cytochrome c oxidase subunit 5A mitochondrial	18439	16101	43
P31428	Dipeptidase 1	18437	45722	11
Q6P5B5	Fragile X mental retardation syndrome-related protein 2	18432	74253	14
Q9QYR6	Microtubule-associated protein 1A	18416	300139	7
A2AEX8	Four and a half LIM domains protein 1	18408	33564	15
Q91W40	Kinesin light chain 3	18407	56006	15
Q9WV27	Sodium/potassium-transporting ATPase subunit alpha-4	18400	114887	26
Q9JM83	Calmodulin-4	18398	16767	1
Q8BU30	Isoleucine--tRNA ligase cytoplasmic	18396	144270	11
Q7TQ62	Podocan	18395	68718	5
Q8CJ53	Cdc42-interacting protein 4	18393	68489	3
Q99JB8	Protein kinase C and casein kinase II substrate protein 3	18392	48585	3
Q9ERG0	LIM domain and actin-binding protein 1	18392	84060	16
Q9ER72	Cysteine--tRNA ligase cytoplasmic	18385	94860	11
Q9QXX4	Calcium-binding mitochondrial carrier protein Aralar2	18381	74467	14
Z4YKB8	Heterochromatin protein 1-binding protein 3	18376	60851	15
Q9CZ19	Myosin light chain 4	18348	21189	12
Q9CZW5	Mitochondrial import receptor subunit TOM70	18346	67590	11
O70622	Reticulon-2	18346	51347	10
E9Q8H9	Complement factor H	18343	134738	5
Q9JLH8	Tropomodulin-4	18342	39261	1
Q9QZD9	Eukaryotic translation initiation factor 3 subunit I	18340	36461	20
Q64133	Amine oxidase [flavin-containing] A	18340	59602	3
P28738	Kinesin heavy chain isoform 5C	18338	109275	8
P45376	Aldo-keto reductase family 1 member B1	18326	35732	13
E9QQ10	A-kinase anchor protein 9	18325	434142	6
Q8BWB1	Synaptopodin 2-like protein	18320	102953	2
Q6XLQ8	Calumenin	18316	37118	5
Q8BGD9	Eukaryotic translation initiation factor 4B	18316	68840	14
O70400	PDZ and LIM domain protein 1	18305	35774	12
Q921K2	Poly [ADP-ribose] polymerase	18303	112721	7
Q9DBF1	Alpha-aminoadipic semialdehyde dehydrogenase	18297	58862	6
Q9D7X8	Gamma-glutamylcyclotransferase	18290	21166	1
E9Q855	Secretory carrier-associated membrane protein	18289	34516	11
O35609	Secretory carrier-associated membrane protein 3	18289	38458	11
P62852	40S ribosomal protein S25	18288	13742	28
E9PV22	Leucine-rich repeat-containing protein 47	18288	65904	15
P11835	Integrin beta-2	18281	85026	11
Q9QZF2	Glypican-1	18277	61360	16
Q8BX02	KN motif and ankyrin repeat domain-containing protein 2	18276	90245	8
O70435	Proteasome subunit alpha type-3	18267	28405	15
A0A0G2JEC4	Endophilin-B1	18264	44303	6
G5E8V9	ADP-ribosylation factor-interacting protein 1	18264	41518	5
Q9WTR5	Cadherin-13	18262	78186	11
Q9D7N9	Adipocyte plasma membrane-associated protein	18260	46434	7
Q9JHI5	Isovaleryl-CoA dehydrogenase mitochondrial	18253	46325	8
Q9Z2X1	Heterogeneous nuclear ribonucleoprotein F	18245	45730	10
P83741	Serine/threonine-protein kinase WNK1	18242	250931	5
Q3V1T4	Prolyl 3-hydroxylase 1	18232	83651	8
A2A7Q5	Procollagen-proline 3-dioxygenase	18232	84479	8
Q9Z1W8	Potassium-transporting ATPase alpha chain 2	18231	114726	23
A2AE89	Glutathione transferase	18227	28556	8
P10649	Glutathione S-transferase Mu 1	18227	25970	8
Q3UPH1	Protein PRRC1	18222	46298	3
Q62433	Protein NDRG1	18213	43009	12
P46467	Vacuolar protein sorting-associated protein 4B	18212	49419	8
E9Q7L3	Protein polybromo-1	18208	182117	15
A0A0R4J196	C-Jun-amino-terminal kinase-interacting protein 4	18200	127244	5
P10605	Cathepsin B	18182	37280	11
Q8R016	Bleomycin hydrolase	18177	52511	10
Q99MR6	Serrate RNA effector molecule homolog	18175	100452	8
P60867	40S ribosomal protein S20	18168	13373	22
O08970	Tuftelin	18164	44576	6
G5E8W8	Zinc finger protein 185	18162	52872	13
Q8BGQ7	Alanine--tRNA ligase cytoplasmic	18162	106908	10
Q3B7Z2	Oxysterol-binding protein 1	18160	88797	5
Q08189	Protein-glutamine gamma-glutamyltransferase E	18158	77309	13
A0A0U1RPL0	Ataxin-2-like protein	18157	115266	13
Q9Z0H8	CAP-Gly domain-containing linker protein 2	18148	115910	5
Q80YQ1	Thrombospondin-1	18124	129690	13
Q6DIC0	Probable global transcription activator SNF2L2	18117	180252	10
P13864	DNA (cytosine-5)-methyltransferase 1	18113	183188	10
A2AJ76	Hemicentin-2	18112	547202	5
P54822	Adenylosuccinate lyase	18111	54866	7
E9Q4X5	Epidermal growth factor receptor kinase substrate 8-like protein 1	18107	87118	3
A0A6I8MWX0	Fibronectin type III domain-containing 1	18105	199812	1
P61022	Calcineurin B homologous protein 1	18103	22432	10
G3UX26	Outer mitochondrial membrane protein porin 2	18103	30446	19
Q60930	Voltage-dependent anion-selective channel protein 2	18103	31733	19
Q99KV1	DnaJ homolog subfamily B member 11	18103	40555	10
Q8R0Y6	Cytosolic 10-formyltetrahydrofolate dehydrogenase	18102	98709	7
E9Q634	Unconventional myosin-Ie	18100	126818	10
Q91YR1	Twinfilin-1	18099	40079	6
Q9WUA3	ATP-dependent 6-phosphofructokinase platelet type	18099	85455	5
Q3TLP8	Ras-related C3 botulinum toxin substrate 1	18098	23432	11
S4R2P8	Baculoviral IAP repeat-containing protein 6	18091	530668	6
D3Z451	Serine (or cysteine) peptidase inhibitor clade A (alpha-1 antiproteinase antitrypsin) member 3J	18090	47362	9
Q921M3	Splicing factor 3B subunit 3	18090	135550	14
P70398	Probable ubiquitin carboxyl-terminal hydrolase FAF-X	18089	290709	6
Q4FE56	Ubiquitinyl hydrolase 1	18089	290214	6
B1ATI0	Aldehyde dehydrogenase	18080	59277	6
P47740	Aldehyde dehydrogenase family 3 member A2	18080	53971	6
Q5DTM8	E3 ubiquitin-protein ligase BRE1A	18067	113520	2
E9Q4N7	AT-rich interactive domain-containing protein 1B	18057	237793	11
E9Q3I4	Intersectin-1	18049	133144	6
Q8CG48	Structural maintenance of chromosomes protein 2	18047	134239	11
Q91VE0	Long-chain fatty acid transport protein 4	18045	72319	2
P62242	40S ribosomal protein S8	18045	24205	27
A2AQ25	Sickle tail protein	18044	213035	9
E9QAU4	Enhancer trap locus 4	18044	218444	9
Q9WUA2	Phenylalanine--tRNA ligase beta subunit	18043	65697	8
Q99J99	3-mercaptopyruvate sulfurtransferase	18039	33097	7
Q8VEM8	Phosphate carrier protein mitochondrial	18036	39632	27
A2BE45	Sushi-repeat-containing protein SRPX	18023	49380	12
A0A0R4IZW8	Calcium-activated neutral proteinase small subunit	18008	28406	10
O88456	Calpain small subunit 1	18008	28463	10
Q9D819	Inorganic pyrophosphatase	18007	32667	8
Q8BKC5	Importin-5	18005	123591	9
Q2VLH6	Scavenger receptor cysteine-rich type 1 protein M130	17998	120921	10
P97371	Proteasome activator complex subunit 1	17996	28673	12
P43406	Integrin alpha-V	17992	115360	5
Q99KQ4	Nicotinamide phosphoribosyltransferase	17983	55447	9
Q91YW3	DnaJ homolog subfamily C member 3	17977	57464	4
Q3TU36	RAP1 GTP-GDP dissociation stimulator 1	17969	66005	6
P19253	60S ribosomal protein L13a	17957	23464	29
E9Q9D8	Ankyrin repeat domain 35	17956	109388	4
Q99MN9	Propionyl-CoA carboxylase beta chain mitochondrial	17954	58409	5
Q8BH43	Wiskott-Aldrich syndrome protein family member 2	17951	54074	11
Q61247	Alpha-2-antiplasmin	17945	54972	5
P06801	NADP-dependent malic enzyme	17938	63954	2
Q9WTX8	Mitotic spindle assembly checkpoint protein MAD1	17919	83541	6
Q9R0H0	Peroxisomal acyl-coenzyme A oxidase 1	17911	74649	13
P15626	Glutathione S-transferase Mu 2	17909	25717	6
Q3UVI3	Tumor protein 63 (p63)	17898	65321	10
O88898	Tumor protein 63	17898	76789	10
Q91WD5	NADH dehydrogenase [ubiquinone] iron-sulfur protein 2 mitochondrial	17894	52626	2
D3YXT0	Complex I-49kD	17894	49573	2
P12382	ATP-dependent 6-phosphofructokinase liver type	17891	85360	6
Q6NZR5	Superkiller viralicidic activity 2-like (S. cerevisiae)	17886	137524	6
Q99PU5	Long-chain-fatty-acid--CoA ligase ACSBG1	17884	80426	2
P26645	Myristoylated alanine-rich C-kinase substrate	17879	29661	11
P54728	UV excision repair protein RAD23 homolog B	17874	43513	9
Q60716	Prolyl 4-hydroxylase subunit alpha-2	17867	61002	5
P18654	Ribosomal protein S6 kinase alpha-3	17858	83694	11
P62858	40S ribosomal protein S28	17853	7841	7
Q8CC35	Synaptopodin	17847	99552	3
O08795	Glucosidase 2 subunit beta	17844	58793	13
P01831	Thy-1 membrane glycoprotein	17843	18080	19
V9GWW6	Muscular LMNA-interacting protein	17839	103448	4
Q07113	Cation-independent mannose-6-phosphate receptor	17837	273814	6
A0A0B4J1E2	SNW domain-containing protein 1	17828	61462	12
Q64514	Tripeptidyl-peptidase 2	17825	139878	10
Q8BJW6	Eukaryotic translation initiation factor 2A	17815	64403	12
Q9R069	Basal cell adhesion molecule	17812	67670	10
Q3U3J1	2-oxoisovalerate dehydrogenase subunit alpha	17809	50773	1
P63328	Serine/threonine-protein phosphatase 2B catalytic subunit alpha isoform	17809	58644	9
Q9WV91	Prostaglandin F2 receptor negative regulator	17798	98722	3
P63325	40S ribosomal protein S10	17797	18916	9
Q9CWZ7	Gamma-soluble NSF attachment protein	17794	34732	7
P62317	Small nuclear ribonucleoprotein Sm D2	17793	13527	10
Q8VHM5	Heterogeneous nuclear ribonucleoprotein R	17782	70888	14
E9PV12	Cullin-5	17781	95851	5
P35979	60S ribosomal protein L12	17778	17805	52
Q99KF1	Transmembrane emp24 domain-containing protein 9	17778	27127	12
Q9Z2N8	Actin-like protein 6A	17768	47448	5
Q9R1P3	Proteasome subunit beta type-2	17763	22906	5
A0JNY3	Molybdopterin molybdenumtransferase	17756	83666	5
Q8BUV3	Gephyrin	17756	83282	5
P61161	Actin-related protein 2	17746	44761	14
Q69ZR2	E3 ubiquitin-protein ligase HECTD1	17744	290085	6
Q6PA06	Atlastin-2	17726	66224	7
Q8VDW0	ATP-dependent RNA helicase DDX39A	17713	49067	9
Q9CRB6	Tubulin polymerization-promoting protein family member 3	17708	18965	7
Q7M6Y3	Phosphatidylinositol-binding clathrin assembly protein	17704	71543	4
Q3TZZ7	Extended synaptotagmin-2	17704	94139	5
Q2KN98	Cytospin-A	17700	124488	8
Q80VC9	Calmodulin-regulated spectrin-associated protein 3	17699	135175	8
Q922U1	U4/U6 small nuclear ribonucleoprotein Prp3	17697	77455	4
Q99JB2	Stomatin-like protein 2 mitochondrial	17696	38385	6
Q91ZW3	SWI/SNF-related matrix-associated actin-dependent regulator of chromatin subfamily A member 5	17694	121627	8
P45591	Cofilin-2	17691	18710	18
Q61391	Neprilysin	17690	85702	5
Q62426	Cystatin-B	17684	11046	15
Q91YR9	Prostaglandin reductase 1	17677	35560	4
O35864	COP9 signalosome complex subunit 5	17676	37549	4
Q8CGK3	Lon protease homolog mitochondrial	17657	105843	4
P31230	Aminoacyl tRNA synthase complex-interacting multifunctional protein 1	17652	33997	13
Q8C1C1	Proactivator polypeptide-like 1	17649	57061	5
Q6Y7W8	GRB10-interacting GYF protein 2	17645	149192	5
E9QN31	Probable 28S rRNA (cytosine-C(5))-methyltransferase	17643	86907	14
Q99K41	EMILIN-1	17643	107585	10
P35293	Ras-related protein Rab-18	17631	23035	6
Q61081	Hsp90 co-chaperone Cdc37	17631	44593	9
Q7TSH2	Phosphorylase b kinase regulatory subunit beta	17630	123889	1
E9Q0J5	Kinesin-like protein KIF21A	17624	186635	13
Q9CPP6	NADH dehydrogenase [ubiquinone] 1 alpha subcomplex subunit 5	17617	13360	7
Q64012	RNA-binding protein Raly	17616	33188	11
Q9D3D9	ATP synthase subunit delta mitochondrial	17606	17600	6
P70232	Neural cell adhesion molecule L1-like protein	17605	135074	2
Q9JIG7	Coiled-coil domain-containing protein 22	17597	70844	4
Q9WVA3	Mitotic checkpoint protein BUB3	17596	36955	5
P34914	Bifunctional epoxide hydrolase 2	17593	62515	8
Q6DFZ1	Golgi-specific brefeldin A-resistance factor 1	17590	206781	4
Q920E5	Farnesyl pyrophosphate synthase	17586	40582	11
P62137	Serine/threonine-protein phosphatase PP1-alpha catalytic subunit	17585	37540	6
P09528	Ferritin heavy chain	17575	21067	6
P37804	Transgelin	17572	22576	18
Q80YR5	Scaffold attachment factor B2	17554	111839	5
Q3UHJ0	AP2-associated protein kinase 1	17554	103346	8
P16045	Galectin-1	17553	14866	25
Q8CGY6	Protein unc-45 homolog B	17543	103638	7
A0A0R4J034	Pyridoxal-dependent decarboxylase domain-containing protein 1	17541	87480	5
P47754	F-actin-capping protein subunit alpha-2	17540	32967	10
Q921T2	Torsin-1A-interacting protein 1	17537	66781	6
P10711	Transcription elongation factor A protein 1	17521	33880	12
Q5I012	Putative sodium-coupled neutral amino acid transporter 10	17519	117194	2
Q9D832	DnaJ homolog subfamily B member 4	17508	37782	4
P14094	Sodium/potassium-transporting ATPase subunit beta-1	17506	35195	24
P12367	cAMP-dependent protein kinase type II-alpha regulatory subunit	17503	45389	5
Q8K1M3	Protein kinase cAMP dependent regulatory type II alpha	17503	45589	5
P09041	Phosphoglycerate kinase 2	17498	44853	10
A2AWT7	Nucleolar transcription factor 1	17491	88387	5
Q9R0Y5	Adenylate kinase isoenzyme 1	17491	21540	10
Q8R4R6	Nucleoporin NUP35	17489	34786	7
P51432	1-phosphatidylinositol 4 5-bisphosphate phosphodiesterase beta-3	17488	139487	7
Q3UNN4	SWI/SNF complex subunit SMARCC1	17484	122780	12
A0A6I8MWX8	DnaJ homolog subfamily C member 7	17473	65440	11
Q8BP67	60S ribosomal protein L24	17472	17779	24
Q8R0X7	Sphingosine-1-phosphate lyase 1	17470	63677	4
Q91Z58	Uncharacterized protein C6orf132 homolog	17467	127881	15
Q8R550	SH3 domain-containing kinase-binding protein 1	17463	78170	8
P08074	Carbonyl reductase [NADPH] 2	17462	25958	23
P22315	Ferrochelatase mitochondrial	17459	47130	3
A0A494BAI5	Ferrochelatase	17459	46960	3
Q03734	Serine protease inhibitor A3M	17459	47064	25
P17426	AP-2 complex subunit alpha-1	17457	107664	18
P49312	Heterogeneous nuclear ribonucleoprotein A1	17455	34196	10
Q5EBP8	Helix-destabilizing protein	17455	38834	10
Q61792	LIM and SH3 domain protein 1	17449	29994	14
Q01279	Epidermal growth factor receptor	17447	134853	17
P47753	F-actin-capping protein subunit alpha-1	17442	32940	10
Q5RKN9	F-actin-capping protein subunit alpha	17442	32954	10
Q8CGY8	UDP-N-acetylglucosamine--peptide N-acetylglucosaminyltransferase 110 kDa subunit	17439	116952	12
B1AWD9	Clathrin light chain	17436	27062	7
O08585	Clathrin light chain A	17436	25604	7
K4DI59	DNA ligase	17431	113159	7
P97386	DNA ligase 3	17431	113072	7
O88736	3-keto-steroid reductase/17-beta-hydroxysteroid dehydrogenase 7	17423	37317	4
Q8C5N9	3-keto-steroid reductase	17423	40014	4
Q9CQX8	28S ribosomal protein S36 mitochondrial	17418	11101	6
P70333	Heterogeneous nuclear ribonucleoprotein H2	17413	49280	7
Q6GQT9	Nodal modulator 1	17401	133420	7
Q9Z1G4	V-type proton ATPase 116 kDa subunit a1	17397	96467	9
K3W4T3	V-type proton ATPase subunit a	17397	96427	9
P50285	Dimethylaniline monooxygenase [N-oxide-forming] 1	17390	59915	1
P15105	Glutamine synthetase	17373	42120	5
O88544	COP9 signalosome complex subunit 4	17367	46285	13
Q8R4H2	Rho guanine nucleotide exchange factor 12	17364	172348	6
Q921C5	Protein bicaudal D homolog 2	17361	93391	10
Q07417	Short-chain specific acyl-CoA dehydrogenase mitochondrial	17354	44890	6
O55111	Desmoglein-2	17353	122385	9
P34152	Focal adhesion kinase 1	17353	119243	8
A0A5F8MPY3	Non-specific protein-tyrosine kinase	17353	123780	8
D3Z7X0	Acyl-Coenzyme A dehydrogenase family member 12	17346	61390	2
Q9DBS5	Kinesin light chain 4	17345	68613	4
H7BX99	Prothrombin	17344	70212	5
Q99K30	Epidermal growth factor receptor kinase substrate 8-like protein 2	17342	82229	6
Q7TT50	Serine/threonine-protein kinase MRCK beta	17340	194751	4
E9QMN5	Transcriptional repressor p66 alpha	17336	67462	9
Q61823	Programmed cell death protein 4	17336	51702	13
Q8VEE1	LIM and cysteine-rich domains protein 1	17335	40996	6
P05622	Platelet-derived growth factor receptor beta	17335	122790	1
O88967	ATP-dependent zinc metalloprotease YME1L1	17330	80028	5
P62918	60S ribosomal protein L8	17327	28025	24
D3Z7P3	Glutaminase kidney isoform mitochondrial	17324	73964	3
Q9JJ28	Protein flightless-1 homolog	17315	144803	8
P30412	Peptidyl-prolyl cis-trans isomerase C	17315	22794	26
Q9QZM0	Ubiquilin-2	17312	67351	6
P82347	Delta-sarcoglycan	17299	32133	7
Q9CQC7	NADH dehydrogenase [ubiquinone] 1 beta subcomplex subunit 4	17291	15081	11
A0A286YDI8	Sec24-related gene family member C (S. cerevisiae)	17291	111613	15
Q99KP6	Pre-mRNA-processing factor 19	17278	55239	7
Q9D8W5	26S proteasome non-ATPase regulatory subunit 12	17276	52895	9
Q9D1E6	Tubulin-folding cofactor B	17272	27386	3
Q9QZZ6	Dermatopontin	17272	23995	38
Q8CI12	Smoothelin-like protein 2	17272	49524	4
P50580	Proliferation-associated protein 2G4	17267	43699	12
P42227	Signal transducer and activator of transcription 3	17264	88054	7
Q64467	Glyceraldehyde-3-phosphate dehydrogenase testis-specific	17258	47657	24
P61294	Ras-related protein Rab-6B	17254	23462	9
Q05816	Fatty acid-binding protein 5	17254	15137	27
P35278	Ras-related protein Rab-5C	17253	23412	16
O09131	Glutathione S-transferase omega-1	17251	27498	10
Q01320	DNA topoisomerase 2-alpha	17249	172789	9
G5E8E1	Leucine-rich repeat flightless-interacting protein 1	17244	48918	6
Q8K0M3	Sorbs3 protein	17238	76712	4
Q9R1Z8	Vinexin	17238	82349	4
O35435	Dihydroorotate dehydrogenase (quinone) mitochondrial	17233	42700	4
E9QAT4	Protein transport protein Sec16A	17233	254200	7
Q8BTS4	Nuclear pore complex protein Nup54	17215	55732	5
A0A0N4SW73	Rab11 family-interacting protein 5	17213	139555	4
Q9WV54	Acid ceramidase	17212	44670	2
Q8CJ40	Rootletin	17207	226942	8
Q7TSV4	Phosphoglucomutase-2	17198	68748	8
Q62425	Cytochrome c oxidase subunit NDUFA4	17185	9327	11
Q8C2Q3	RNA-binding protein 14	17183	69449	14
Q8R0G9	Nuclear pore complex protein Nup133	17180	128620	8
Q80X68	Citrate synthase	17171	52325	13
O55106	Striatin	17168	85966	6
E9Q6L0	CLIP-associating protein 1	17159	160236	4
Q8BJY1	26S proteasome non-ATPase regulatory subunit 5	17159	55972	14
B7ZNU9	Beta-2-syntrophin	17152	57428	9
O70548	Telethonin	17151	19078	4
O35551	Rab GTPase-binding effector protein 1	17147	99524	2
O88532	Zinc finger RNA-binding protein	17143	116859	10
Q9CZN7	Serine hydroxymethyltransferase mitochondrial	17140	55759	10
Q91YH5	Atlastin-3	17131	60575	9
B8JJN0	C3/C5 convertase	17112	142325	11
Q80XN0	D-beta-hydroxybutyrate dehydrogenase mitochondrial	17106	38299	4
Q8VDP4	Cell cycle and apoptosis regulator protein 2	17104	103002	5
Q3TZS3	Integrin alpha-7	17096	124955	3
Q921X9	Protein disulfide-isomerase A5	17081	59267	6
A2AI91	Phosphorylase b kinase regulatory subunit	17081	132317	3
P18826	Phosphorylase b kinase regulatory subunit alpha skeletal muscle isoform	17081	138824	3
Q9D3L3	Synaptosomal-associated protein	17079	24550	5
O09044	Synaptosomal-associated protein 23	17079	23261	5
Q64512	Tyrosine-protein phosphatase non-receptor type 13	17078	270332	11
Q8K1B8	Fermitin family homolog 3	17075	75635	21
Q3TVI8	Pre-B-cell leukemia transcription factor-interacting protein 1	17071	81165	1
H3BLQ0	Serine/threonine-protein phosphatase 2A 65 kDa regulatory subunit A beta isoform	17068	61049	11
P16332	Methylmalonyl-CoA mutase mitochondrial	17067	82844	6
Q8R0F9	SEC14-like protein 4	17065	46053	1
Q8BRN9	Coiled-coil and C2 domain-containing protein 1B	17063	93091	5
Q8BIJ6	Isoleucine--tRNA ligase mitochondrial	17061	112804	6
A0A3B2WB50	EMILIN-2	17061	108427	5
Q8QZS1	3-hydroxyisobutyryl-CoA hydrolase mitochondrial	17052	43038	3
Q9JKB1	Ubiquitin carboxyl-terminal hydrolase isozyme L3	17050	26152	4
Q8BW75	Amine oxidase [flavin-containing] B	17050	58558	3
G3UXA6	Polypyrimidine tract-binding protein 3	17046	59785	8
A0A0R4J1W0	Sorbin and SH3 domain-containing protein 2	17037	69576	2
Q9D6P8	Calmodulin-like protein 3	17030	16701	4
P50396	Rab GDP dissociation inhibitor alpha	17028	50522	5
P82350	Alpha-sarcoglycan	17027	43287	2
O35857	Mitochondrial import inner membrane translocase subunit TIM44	17026	51091	5
Q80UU9	Membrane-associated progesterone receptor component 2	17025	23334	6
Q9CQM8	60S ribosomal protein L21	16999	18579	6
Q99LP6	GrpE protein homolog 1 mitochondrial	16997	24307	12
Q3U422	Complex I-9kD	16995	50499	5
Q61187	Tumor susceptibility gene 101 protein	16993	44124	2
P61358	60S ribosomal protein L27	16987	15798	17
P11688	Integrin alpha-5	16982	115043	8
Q8CFI7	DNA-directed RNA polymerase II subunit RPB2	16979	133910	10
Q9DCH4	Eukaryotic translation initiation factor 3 subunit F	16973	37984	16
Q9QXK3	Coatomer subunit gamma-2	16968	97680	12
P53395	Lipoamide acyltransferase component of branched-chain alpha-keto acid dehydrogenase complex mitochondrial	16967	53247	6
Q91Z53	Glyoxylate reductase/hydroxypyruvate reductase	16960	35329	5
A2AKD7	Alpha-1-syntrophin	16957	53283	3
P54320	Elastin	16956	71938	4
A2A547	Ribosomal protein L19	16952	23248	2
P84099	60S ribosomal protein L19	16952	23466	2
P61028	Ras-related protein Rab-8B	16951	23603	17
A0A0A6YXX3	Lipopolysaccharide-responsive and beige-like anchor protein	16950	286193	6
E0CYV0	Protein-L-isoaspartate O-methyltransferase	16950	30441	1
P23506	Protein-L-isoaspartate(D-aspartate) O-methyltransferase	16950	24634	1
B7ZCU2	Abl interactor 1	16943	43174	5
P52293	Importin subunit alpha-1	16936	57928	6
Q8BK67	Protein RCC2	16935	55983	15
Q9CXY6	Interleukin enhancer-binding factor 2	16915	43062	12
Q9CXW4	60S ribosomal protein L11	16911	20252	21
Q9DBG7	Signal recognition particle receptor subunit alpha	16910	69623	7
A0A0N4SW28	Guanine nucleotide-binding protein subunit gamma	16901	9182	5
Q9DAS9	Guanine nucleotide-binding protein G(I)/G(S)/G(O) subunit gamma-12	16901	7997	5
Q61599	Rho GDP-dissociation inhibitor 2	16893	22851	2
A0A0R4J195	Regulation of nuclear pre-mRNA domain-containing protein 1B	16883	36813	5
P70399	TP53-binding protein 1	16883	212733	4
A0A5H1ZRL7	Transformation-related protein 53-binding protein 1	16883	207652	4
Q9Z2E1	Methyl-CpG-binding domain protein 2	16882	43501	7
Q9CQZ5	NADH dehydrogenase [ubiquinone] 1 alpha subcomplex subunit 6	16881	15283	16
P12388	Plasminogen activator inhibitor 2 macrophage	16879	46292	1
Q3TWV4	AP-2 complex subunit mu	16870	49389	6
P62192	26S proteasome regulatory subunit 4	16852	49185	8
P62492	Ras-related protein Rab-11A	16844	24394	17
Q5SUR0	Phosphoribosylformylglycinamidine synthase	16838	144629	4
P49717	DNA replication licensing factor MCM4	16820	96736	5
P04370	Myelin basic protein	16814	27168	23
Q9D0L8	mRNA cap guanine-N7 methyltransferase	16814	53291	5
P63005	Platelet-activating factor acetylhydrolase IB subunit alpha	16813	46670	9
D3Z5G7	Carboxylic ester hydrolase	16804	62197	14
Q9CVB6	Actin-related protein 2/3 complex subunit 2	16798	34357	11
Q9D281	Protein Noxp20	16798	61013	5
P70195	Proteasome subunit beta type-7	16797	29891	9
Q9DB60	Prostamide/prostaglandin F synthase	16796	21670	2
Q7TNL5	Serine/threonine-protein phosphatase 2A 56 kDa regulatory subunit	16783	69123	6
O70194	Eukaryotic translation initiation factor 3 subunit D	16775	63989	11
Q64324	Syntaxin-binding protein 2	16775	66358	3
Q9D824	Pre-mRNA 3'-end-processing factor FIP1	16766	64959	9
Q9CQ54	NADH dehydrogenase [ubiquinone] 1 subunit C2	16766	14164	7
Q61390	T-complex protein 1 subunit zeta-2	16759	58185	18
Q99JI4	26S proteasome non-ATPase regulatory subunit 6	16752	45536	5
Q9D172	Glutamine amidotransferase-like class 1 domain-containing protein 3A mitochondrial	16752	28090	7
Q05144	Ras-related C3 botulinum toxin substrate 2	16749	21441	10
Q9JIW9	Ras-related protein Ral-B	16739	23349	3
P59999	Actin-related protein 2/3 complex subunit 4	16736	19667	18
P46638	Ras-related protein Rab-11B	16736	24489	17
Q8BL97	Serine/arginine-rich splicing factor 7	16735	30818	9
A0A3Q4L393	Serine/arginine-rich-splicing factor 7	16735	26939	9
Q7TMB8	Cytoplasmic FMR1-interacting protein 1	16723	145241	8
Q8BPB5	EGF-containing fibulin-like extracellular matrix protein 1	16718	54953	7
Q9DC51	Guanine nucleotide-binding protein G(i) subunit alpha	16708	40538	12
P03958	Adenosine deaminase	16700	39992	4
O35685	Nuclear migration protein nudC	16696	38358	10
Q9DC69	NADH dehydrogenase [ubiquinone] 1 alpha subcomplex subunit 9 mitochondrial	16695	42525	3
P05132	cAMP-dependent protein kinase catalytic subunit alpha	16685	40571	6
Q99JI6	Ras-related protein Rap-1b	16679	20825	7
B2RXS4	Plexin-B2	16677	206229	8
Q63844	Mitogen-activated protein kinase 3	16676	43067	17
Q0VGB7	Serine/threonine-protein phosphatase 4 regulatory subunit 2	16675	46479	2
D3YXG0	Hemicentin-1	16673	611568	3
Q9Z2W0	Aspartyl aminopeptidase	16672	52207	7
P46061	Ran GTPase-activating protein 1	16671	63531	9
Q3TYK3	Nuclear factor 1	16669	43594	2
Q3U319	E3 ubiquitin-protein ligase BRE1B	16661	113967	7
Q9JK81	MYG1 exonuclease	16660	42723	5
A0A1Y7VJW9	Fibulin-5	16660	51769	13
Q9JHW2	Omega-amidase NIT2	16657	30502	6
Q5EBG6	Heat shock protein beta-6	16655	17521	7
Q9QYJ0	DnaJ homolog subfamily A member 2	16651	45746	6
P61255	60S ribosomal protein L26	16651	17258	15
Q9CYZ2	Tumor protein D54	16644	24043	6
Q8VCI0	Phospholipase B-like 1	16641	62999	2
A0A0R4J0B2	Phospholipase B-like	16641	63019	2
Q8K1J6	CCA tRNA nucleotidyltransferase 1 mitochondrial	16639	49895	5
Q8C3X2	Coiled-coil domain-containing protein 90B mitochondrial	16633	29597	4
Q99LX0	Parkinson disease protein 7 homolog	16633	20021	15
E9PX23	Metastasis-associated protein MTA1	16632	79385	13
Q8R326	Paraspeckle component 1	16628	58758	4
D3Z4V1	Pleiotropic regulator 1	16610	56060	8
Q6P5D8	Structural maintenance of chromosomes flexible hinge domain-containing protein 1	16608	225646	3
Q9DBM2	Peroxisomal bifunctional enzyme	16597	78302	4
K3W4S6	Glycogenin	16593	41926	1
Q9CZU3	Exosome RNA helicase MTR4	16590	117636	4
Q9WVE8	Protein kinase C and casein kinase substrate in neurons protein 2	16589	55833	7
Q3UKJ7	WD40 repeat-containing protein SMU1	16584	57544	6
Q6PB44	Tyrosine-protein phosphatase non-receptor type 23	16579	185215	6
Q9Z0E6	Guanylate-binding protein 2	16578	66740	4
Q8BFY9	Transportin-1	16575	102357	10
Q9ESB3	Histidine-rich glycoprotein	16569	59163	6
E9Q4Q2	Splicing factor 1	16566	59699	6
L7N451	Interferon-induced very large GTPase 1	16564	280781	6
P62835	Ras-related protein Rap-1A	16563	20987	6
Q9R0P5	Destrin	16560	18522	6
Q9D1B1	Cystatin E/M	16551	16796	9
E9QAD4	Coiled-coil domain-containing protein 93	16547	72475	4
Q9R112	Sulfide:quinone oxidoreductase mitochondrial	16537	50282	3
Q9DBR1	5'-3' exoribonuclease 2	16536	108687	5
A0A0R4J170	Transcription activator BRG1	16535	181856	5
B1AQ75	Keratin type I cuticular Ha6	16531	52791	61
P54116	Stomatin	16529	31375	9
F8WI22	Bcl-2-associated transcription factor 1	16527	100286	5
Q9EPC1	Alpha-parvin	16525	42330	4
A2AS98	Nck-associated protein 1	16525	129511	3
O89020	Afamin	16524	69379	12
Q8BWF0	Succinate-semialdehyde dehydrogenase mitochondrial	16518	55968	2
P14131	40S ribosomal protein S16	16510	16445	15
Q9JLI8	Squamous cell carcinoma antigen recognized by T-cells 3	16486	109619	8
Q5SVJ0	Calcium/calmodulin-dependent protein kinase	16485	72903	9
Q6DVA0	LEM domain-containing protein 2	16484	57507	5
Q9ESU7	Amino acid transporter	16484	58423	2
Q922Q8	Leucine-rich repeat-containing protein 59	16477	34877	13
Q9DB15	39S ribosomal protein L12 mitochondrial	16474	21708	11
E9PYK3	Protein mono-ADP-ribosyltransferase PARP4	16464	216131	2
A1L3S7	Gatad2b protein	16462	63639	7
Q8VHR5	Transcriptional repressor p66-beta	16462	65411	7
O35841	Apoptosis inhibitor 5	16445	56785	8
P52196	Thiosulfate sulfurtransferase	16444	33466	5
Q9DCE9	Interferon gamma-induced GTPase	16435	48494	1
Q8JZX4	Splicing factor 45	16435	45304	10
Q922W5	Pyrroline-5-carboxylate reductase 1 mitochondrial	16432	32373	1
Q3TJD7	PDZ and LIM domain protein 7	16427	50119	11
E0CZ78	Serine/threonine-protein phosphatase	16426	59074	3
P48453	Serine/threonine-protein phosphatase 2B catalytic subunit beta isoform	16426	59174	3
Q99PR8	Heat shock protein beta-2	16419	20375	4
P50171	Estradiol 17-beta-dehydrogenase 8	16418	26588	6
Q6PFD9	Nuclear pore complex protein Nup98-Nup96	16417	197239	8
A0A1B0GSX7	Nuclear pore complex protein Nup96	16417	197311	8
Q3UGN9	Signal transducing adapter molecule 1	16411	51145	4
E9QM38	Solute carrier family 12 member 2	16410	130668	1
Q61036	Serine/threonine-protein kinase PAK 3	16403	62398	1
Q9JHS4	ATP-dependent Clp protease ATP-binding subunit clpX-like mitochondrial	16403	69229	12
Q9CR16	Peptidyl-prolyl cis-trans isomerase D	16401	40743	13
Q99J77	Sialic acid synthase	16399	40024	3
A2A839	Band 4.1	16393	72424	4
Q9JII6	Aldo-keto reductase family 1 member A1	16387	36587	14
P60229	Eukaryotic translation initiation factor 3 subunit E	16386	52221	13
Q64674	Spermidine synthase	16383	33995	2
A0A0R4J093	UMP-CMP kinase	16381	25715	4
P35980	60S ribosomal protein L18	16378	21645	14
Q91XH5	Sepiapterin reductase	16372	27928	14
D3Z6S1	Transmembrane protein 214	16364	71303	8
P70452	Syntaxin-4	16360	34165	2
P57784	U2 small nuclear ribonucleoprotein A'	16357	28357	12
Q64737	Trifunctional purine biosynthetic protein adenosine-3	16356	107503	9
A0A075B680	Immunoglobulin heavy variable 1-62-2	16356	11225	1
P46660	Alpha-internexin	16354	55383	19
Q99JR1	Sideroflexin-1	16350	35649	14
A0A075B5V1	Immunoglobulin heavy variable 1-31	16350	10966	2
Q91XD7	Protein disulfide isomerase Creld1	16345	45718	3
Q9WUD1	STIP1 homology and U box-containing protein 1	16341	34909	6
P32233	Developmentally-regulated GTP-binding protein 1	16341	40512	7
P14576	Signal recognition particle 54 kDa protein	16334	55721	5
Q03958	Prefoldin subunit 6	16327	14455	7
O08807	Peroxiredoxin-4	16317	31053	24
A0A2I3BQS6	E3 ubiquitin-protein ligase UBR5	16317	308967	5
P50462	Cysteine and glycine-rich protein 3	16315	20895	2
P55292	Desmocollin-2	16314	99961	6
Q6P9Q6	FK506-binding protein 15	16313	132961	9
Q9Z1T1	AP-3 complex subunit beta-1	16310	122740	7
P70402	Myosin-binding protein H	16306	52642	5
Q9WVB4	Slit homolog 3 protein	16301	167726	2
Q8BXZ1	Protein disulfide-isomerase TMX3	16294	51848	1
O70503	Very-long-chain 3-oxoacyl-CoA reductase	16289	34742	6
O70475	UDP-glucose 6-dehydrogenase	16287	54832	5
P35282	Ras-related protein Rab-21	16285	24106	4
Q9Z2U0	Proteasome subunit alpha type-7	16282	27855	12
Q6ZWY3	40S ribosomal protein S27-like	16277	9477	8
Q3TMX5	Mesencephalic astrocyte-derived neurotrophic factor	16256	20388	8
Q80ZP8	Armet protein	16256	19012	8
Q80X50	Ubiquitin-associated protein 2-like	16248	116799	10
Q9QYI4	DnaJ homolog subfamily B member 12	16246	41988	2
Q80UW5	Serine/threonine-protein kinase MRCK gamma	16243	172146	4
W4VSP4	Serine (or cysteine) peptidase inhibitor clade B member 6c	16241	42914	2
H7BWY4	Disks large homolog 1	16237	96892	7
Q7TMF3	NADH dehydrogenase [ubiquinone] 1 alpha subcomplex subunit 12	16222	17086	7
Q6ZWR6	Nesprin-1	16221	1009946	6
Q8VCW8	Medium-chain acyl-CoA ligase ACSF2 mitochondrial	16218	67951	4
Q9CQR4	Acyl-coenzyme A thioesterase 13	16213	15183	9
Q99KH8	Serine/threonine-protein kinase 24	16206	47954	8
Q7TQ95	Endoplasmic reticulum junction formation protein lunapark	16195	47500	5
Q9CQX2	Cytochrome b5 type B	16194	16318	3
Q9Z0R6	Intersectin-2	16194	188907	8
Q99LJ6	Glutathione peroxidase 7	16191	21061	5
Q9CRD0	OCIA domain-containing protein 1	16190	27610	4
Q80WJ7	Protein LYRIC	16175	63846	7
Q8K3G9	DCC-interacting protein 13-beta	16173	73854	4
Q8K409	DNA polymerase beta	16171	38288	2
P46412	Glutathione peroxidase 3	16159	25424	4
G5E8I8	Calcium homeostasis endoplasmic reticulum protein	16158	107671	7
Q9CR00	26S proteasome non-ATPase regulatory subunit 9	16157	24720	7
P61164	Alpha-centractin	16156	42614	12
P62141	Serine/threonine-protein phosphatase PP1-beta catalytic subunit	16156	37187	5
Q08943	FACT complex subunit SSRP1	16155	80860	5
Q8BTZ7	Mannose-1-phosphate guanyltransferase beta	16154	39917	8
A2AEW8	GRIP1-associated protein 1	16146	95913	2
Q9R099	Transducin beta-like protein 2	16145	49584	8
Q8CH25	SAFB-like transcription modulator	16145	116920	7
E9Q1T9	Chromosome segregation 1-like protein	16145	103889	10
Q9ERK4	Exportin-2	16145	110455	10
Q08093	Calponin-2	16141	33156	11
Q9CZ04	COP9 signalosome complex subunit 7a	16135	30224	7
Q3TYQ9	Aldehyde oxidase 4	16134	148279	4
Q9D554	Splicing factor 3A subunit 3	16132	58842	13
Q9Z0N1	Eukaryotic translation initiation factor 2 subunit 3 X-linked	16128	51066	14
Q8K370	Acyl-CoA dehydrogenase family member 10	16125	118979	2
Q61503	5'-nucleotidase	16105	63864	4
Q9CR57	60S ribosomal protein L14	16100	23564	16
A0A0A6YY47	Neural cell adhesion molecule 1	16100	93492	5
Q9QUJ7	Long-chain-fatty-acid--CoA ligase 4	16099	79077	3
P70695	Fructose-1 6-bisphosphatase isozyme 2	16093	36947	1
A2A8L5	Receptor-type tyrosine-protein phosphatase F	16090	211488	8
O55126	Protein NipSnap homolog 2	16085	32933	5
Q7TMG8	Glioblastoma amplified sequence	16085	32899	5
Q9CQD1	Ras-related protein Rab-5A	16080	23599	11
Q9CQ60	6-phosphogluconolactonase	16078	27254	12
P63242	Eukaryotic translation initiation factor 5A-1	16077	16832	6
Q11136	Xaa-Pro dipeptidase	16074	55029	11
J3QPC8	Troponin T slow skeletal muscle	16070	31284	4
P26883	Peptidyl-prolyl cis-trans isomerase FKBP1A	16070	11923	10
E9QKA4	Serine/arginine repetitive matrix protein 1	16069	101162	4
P01901	H-2 class I histocompatibility antigen K-B alpha chain	16067	41302	7
Q6ZWU9	40S ribosomal protein S27	16061	9461	8
Q9ES00	Ubiquitin conjugation factor E4 B	16059	133317	4
P57759	Endoplasmic reticulum resident protein 29	16056	28823	9
Q9DBX3	Sushi domain-containing protein 2	16053	90641	7
Q3UKC1	Tax1-binding protein 1 homolog	16048	93630	7
Q9EPJ9	ADP-ribosylation factor GTPase-activating protein 1	16046	45288	5
Q3UGC7	Eukaryotic translation initiation factor 3 subunit J-A	16030	29344	9
Q66JS6	Eukaryotic translation initiation factor 3 subunit J-B	16030	29486	9
Q8K354	Carbonyl reductase [NADPH] 3	16029	30953	7
Q7TNV0	Protein DEK	16025	43159	5
Q9R111	Guanine deaminase	16024	51013	2
Q64442	Sorbitol dehydrogenase	16020	38249	6
Q9R1T4	Septin-6	16019	49620	13
P63085	Mitogen-activated protein kinase 1	16018	41276	17
P02089	Hemoglobin subunit beta-2	16008	15878	35
A0A0R4IZX2	Na(+)/H(+) exchange regulatory cofactor NHE-RF	16004	37433	3
Q64010	Adapter molecule crk	16004	33815	4
Q63918	Caveolae-associated protein 2	16002	46764	5
P06330	Ig heavy chain V region AC38 205.12	15998	12934	2
Q9R233	Tapasin	15997	49736	7
O55222	Integrin-linked protein kinase	15995	51373	6
Q9CZJ2	Heat shock 70 kDa protein 12B	15992	76119	1
Q06185	ATP synthase subunit e mitochondrial	15984	8236	12
Q9R257	Heme-binding protein 1	15983	21067	5
Q9CQH3	NADH dehydrogenase [ubiquinone] 1 beta subcomplex subunit 5 mitochondrial	15983	21710	9
D3Z568	Complex I-SGDH	15983	14038	9
O70589	Peripheral plasma membrane protein CASK	15971	105109	3
G5DDB7	Phosphoinositide phospholipase C	15965	88846	4
Q8R3B1	1-phosphatidylinositol 4 5-bisphosphate phosphodiesterase delta-1	15965	85873	4
Q925B0	PRKC apoptosis WT1 regulator protein	15961	35908	11
Q8CFZ6	C-type lectin domain family 3 member b	15960	22255	3
P43025	Tetranectin	15960	22257	3
Q5SQX6	Cytoplasmic FMR1-interacting protein 2	15959	145659	6
Q80U93	Nuclear pore complex protein Nup214	15958	212977	8
Q8BH40	Syntaxin-7	15956	29737	5
B1AS46	Zinc finger protein castor homolog 1	15955	191284	10
Q921L5	Conserved oligomeric Golgi complex subunit 2	15928	82040	1
B1AZ46	Brain-specific angiogenesis inhibitor 1-associated protein 2	15923	57682	4
Q9JKK7	Tropomodulin-2	15918	39511	3
Q8BMP6	Golgi resident protein GCP60	15906	60181	4
O88543	COP9 signalosome complex subunit 3	15896	47832	8
Q99M20	Kallikrein j	15894	31044	6
Q9QUI0	Transforming protein RhoA	15875	21782	15
P03977	Ig kappa chain V-III region 50S10.1	15865	12042	1
A2AD84	Serine/threonine-protein kinase 26	15861	43953	8
Q9EQU5	Protein SET	15861	33378	12
O70310	Glycylpeptide N-tetradecanoyltransferase 1	15854	56888	7
O88448	Kinesin light chain 2	15851	66662	3
Q8BPM0	Disheveled-associated activator of morphogenesis 1	15847	123370	4
O09174	Alpha-methylacyl-CoA racemase	15842	41704	3
E9Q166	ATPase family AAA domain-containing 2B	15837	164723	10
Q9JJV2	Profilin-2	15830	15032	9
A6H8H2	DENN domain-containing protein 4C	15826	211456	5
Q9QUM9	Proteasome subunit alpha type-6	15825	27372	8
Q6ZWX6	Eukaryotic translation initiation factor 2 subunit 1	15824	36108	16
Q8BP47	Asparagine--tRNA ligase cytoplasmic	15824	64279	4
O54941	SWI/SNF-related matrix-associated actin-dependent regulator of chromatin subfamily E member 1	15824	46638	3
Q6ZWN5	40S ribosomal protein S9	15822	22591	10
Q9CY64	Biliverdin reductase A	15796	33525	4
Q8CI32	BAG family molecular chaperone regulator 5	15793	50943	6
Q923D2	Flavin reductase (NADPH)	15790	22197	4
Q8VCI5	Peroxisomal biogenesis factor 19	15787	32733	6
P97427	Dihydropyrimidinase-related protein 1	15786	62168	15
Q6P1J1	Crmp1 protein	15786	74221	15
P41105	60S ribosomal protein L28	15785	15733	11
P49443	Protein phosphatase 1A	15780	42433	7
Q9DBH5	Vesicular integral-membrane protein VIP36	15780	40430	7
J3QMK6	Aldehyde dehydrogenase family 3 member B3	15772	53120	3
Q8QZR5	Alanine aminotransferase 1	15761	55143	4
Q8K2C7	Protein OS-9	15760	76108	3
P29788	Vitronectin	15756	54849	7
P68181	cAMP-dependent protein kinase catalytic subunit beta	15755	40708	3
O35459	Delta(3 5)-Delta(2 4)-dienoyl-CoA isomerase mitochondrial	15746	36118	6
Q6IFX3	Keratin type I cytoskeletal 40	15744	48928	59
B2RSH2	Guanine nucleotide-binding protein G(i) subunit alpha-1	15740	40361	9
Q9D783	Kelch-like protein 40	15738	69589	3
Q9ERS2	NADH dehydrogenase [ubiquinone] 1 alpha subcomplex subunit 13	15735	16860	3
P52760	2-iminobutanoate/2-iminopropanoate deaminase	15732	14255	4
O89079	Coatomer subunit epsilon	15731	34567	3
E9PWB1	Pleckstrin homology-like domain family B member 1	15731	145040	3
Q8VH51	RNA-binding protein 39	15726	59407	12
Q61216	Double-strand break repair protein MRE11	15721	80223	3
Q9Z2Y8	Pyridoxal phosphate homeostasis protein	15720	30049	2
Q6P4S8	Integrator complex subunit 1	15709	245165	8
Q9R0E2	Procollagen-lysine 2-oxoglutarate 5-dioxygenase 1	15699	83595	1
Q922Q4	Pyrroline-5-carboxylate reductase 2	15696	33659	6
Q6PFB2	Rcc1 protein	15695	46375	15
Q8VE37	Regulator of chromosome condensation	15695	44931	15
Q9CT10	Ran-binding protein 3	15691	52573	4
Q9QXD6	Fructose-1 6-bisphosphatase 1	15687	36912	10
P50427	Steryl-sulfatase	15687	66591	5
A2AFG7	Neural cell adhesion molecule L1	15686	139822	2
Q6PGJ3	L1 cell adhesion molecule	15686	140916	2
P29621	Serine protease inhibitor A3C	15685	46766	16
Z4YKC4	Eukaryotic translation initiation factor 4 gamma 3	15664	173550	4
E9QP49	EH domain-binding protein 1-like protein 1	15664	184801	2
Q8C166	Copine-1	15659	58887	4
Q8R5C5	Beta-centractin	15657	42281	11
O70591	Prefoldin subunit 2	15654	16534	11
Q99KK7	Dipeptidyl peptidase 3	15647	82898	5
Q8R5H1	Ubiquitin carboxyl-terminal hydrolase 15	15643	112325	6
Q9D154	Leukocyte elastase inhibitor A	15642	42575	1
Q60994	Adiponectin	15638	26809	4
O88952	Protein lin-7 homolog C	15630	21834	8
P28843	Dipeptidyl peptidase 4	15625	87437	3
B2RY56	RNA-binding protein 25	15623	99552	5
Q9CPQ8	ATP synthase subunit g mitochondrial	15617	11425	12
Q9D6J6	NADH dehydrogenase [ubiquinone] flavoprotein 2 mitochondrial	15610	27285	6
P35585	AP-1 complex subunit mu-1	15609	48543	2
Q3UMF0	Cordon-bleu protein-like 1	15606	137381	5
Q9QYS9	Protein quaking	15603	37671	4
Q62376	U1 small nuclear ribonucleoprotein 70 kDa	15599	51992	7
Q9D0J8	Parathymosin	15594	11430	10
O70252	Heme oxygenase 2	15592	35739	12
F8VPK0	Tetratricopeptide repeat domain 37	15591	173941	7
P84096	Rho-related GTP-binding protein RhoG	15587	21308	5
Q920A5	Retinoid-inducible serine carboxypeptidase	15586	50965	8
Q8K0C4	Lanosterol 14-alpha demethylase	15585	56776	4
A0A140LHL5	NAD-dependent protein deacetylase	15585	39425	4
Q8VDQ8	NAD-dependent protein deacetylase sirtuin-2	15585	43256	4
Q8K2F0	Bromodomain-containing protein 3	15574	79762	5
H3BKN0	NOL1/NOP2/Sun domain family member 2	15573	81374	7
Q1HFZ0	RNA cytosine C(5)-methyltransferase NSUN2	15573	85452	7
Q5SYD0	Unconventional myosin-Id	15571	116081	6
Q9QXD1	Peroxisomal acyl-coenzyme A oxidase 2	15567	76863	1
Q91YI0	Argininosuccinate lyase	15561	51739	8
Q8CDG3	Deubiquitinating protein VCIP135	15550	134503	5
Q91X78	Erlin-1	15548	39182	4
Q148R4	Serine peptidase inhibitor Kazal type 5	15548	114891	5
Q80X82	Symplekin	15542	142620	5
O70571	[Pyruvate dehydrogenase (acetyl-transferring)] kinase isozyme 4 mitochondrial	15541	46596	1
P47758	Signal recognition particle receptor subunit beta	15538	29579	2
P42225	Signal transducer and activator of transcription 1	15533	87197	6
Q8C3V4	Signal transducer and activator of transcription	15533	87315	6
Q91YR7	Pre-mRNA-processing factor 6	15533	106722	7
A0A0R4J104	Disabled homolog 2	15533	82213	4
P54869	Hydroxymethylglutaryl-CoA synthase mitochondrial	15533	56823	2
Q9QWW1	Homer protein homolog 2	15527	40570	3
P04441	H-2 class II histocompatibility antigen gamma chain	15524	31557	3
Q80ZX0	Sec24-related gene family member B (S. cerevisiae)	15522	135551	6
A7ISP9	EMAP-like protein 4	15514	108710	8
F8WJ93	Echinoderm microtubule-associated protein-like 4	15514	109972	8
P27601	Guanine nucleotide-binding protein subunit alpha-13	15504	44055	8
Q9CQW9	Interferon-induced transmembrane protein 3	15500	14954	10
P61222	ATP-binding cassette sub-family E member 1	15497	67314	10
P36371	Antigen peptide transporter 2	15493	77445	3
Q8R317	Ubiquilin-1	15492	61976	5
Q9DCJ9	N-acetylneuraminate lyase	15491	35130	4
A6PWC3	Nardilysin N-arginine dibasic convertase NRD convertase 1	15490	127773	9
Q8BHG1	Nardilysin	15490	132891	9
Q99LB2	Dehydrogenase/reductase SDR family member 4	15488	29885	8
A0A0G2JEX1	Nexilin	15486	80036	6
D3YY36	RIKEN cDNA 1300017J02 gene	15486	68601	2
Q9DBD0	Inhibitor of carbonic anhydrase	15486	76766	2
Q9R1P1	Proteasome subunit beta type-3	15474	22965	5
Q9WVJ2	26S proteasome non-ATPase regulatory subunit 13	15473	42809	8
Q9JMA1	Ubiquitin carboxyl-terminal hydrolase 14	15471	56002	7
E9Q394	A-kinase anchor protein 13	15467	303974	3
A0A2R8VHP9	Poly(rC)-binding protein 2	15463	35347	14
Q6R891	Neurabin-2	15460	89520	4
Q3UIX4	Serine and arginine-rich-splicing factor 11	15457	53103	6
Q99JR8	SWI/SNF-related matrix-associated actin-dependent regulator of chromatin subfamily D member 2	15456	59085	5
Q99L04	Dehydrogenase/reductase SDR family member 1	15453	34005	4
Q3UJU9	Regulator of microtubule dynamics protein 3	15452	52029	5
Q91VH2	Sorting nexin-9	15451	66546	3
O89023	Tripeptidyl-peptidase 1	15451	61342	5
Q99NF7	Protein-serine/threonine phosphatase	15438	52111	5
P50518	V-type proton ATPase subunit E 1	15430	26157	5
H3BJL6	S-formylglutathione hydrolase	15412	29347	6
Q8CF02	Protein FAM25C	15410	9235	2
Q6ZQ58	La-related protein 1	15404	121125	7
Q8BH86	D-glutamate cyclase mitochondrial	15403	66366	3
Q9R0X4	Acyl-coenzyme A thioesterase 9 mitochondrial	15403	50561	5
P70257	Nuclear factor 1 X-type	15402	53394	2
Q9Z1Q5	Chloride intracellular channel protein 1	15400	27013	15
Q8VBV7	COP9 signalosome complex subunit 8	15399	23256	8
G3X8Y3	N-alpha-acetyltransferase 15 NatA auxiliary subunit	15389	101095	5
Q9D7B6	Isobutyryl-CoA dehydrogenase mitochondrial	15387	45020	3
Q60770	Syntaxin-binding protein 3	15387	67943	7
A0A075B5M7	Immunoglobulin kappa variable 5-39	15386	10345	1
E9QK48	Echinoderm microtubule-associated protein-like 2	15379	90792	6
P63154	Crooked neck-like protein 1	15377	83416	6
O54774	AP-3 complex subunit delta-1	15375	135081	4
Q8VE70	Programmed cell death protein 10	15375	24716	4
Q62186	Translocon-associated protein subunit delta	15372	18937	3
Q9D8L3	Signal sequence receptor subunit delta	15372	19008	3
Q3UW53	Protein Niban 1	15369	102649	6
Q99KY4	Cyclin-G-associated kinase	15369	143640	8
Q3UHZ5	Leiomodin-2	15368	62019	2
P01666	Ig kappa chain V-III region PC 7183	15366	11952	2
P01665	Ig kappa chain V-III region PC 7043	15366	12002	2
Q9JHQ5	Leucine zipper transcription factor-like protein 1	15364	34773	8
P0C0S6	Histone H2A.Z	15360	13553	62
Q3THW5	Histone H2A.V	15360	13509	61
Q3V188	Poly(U)-specific endoribonuclease	15358	47010	12
P63024	Vesicle-associated membrane protein 3	15355	11480	8
Q60749	KH domain-containing RNA-binding signal transduction-associated protein 1	15347	48371	6
Q9Z1T2	Thrombospondin-4	15346	106366	4
Q61301	Catenin alpha-2	15343	105286	2
P12815	Programmed cell death protein 6	15336	21867	4
Q6P5F9	Exportin-1	15335	123093	6
Q9CQC9	GTP-binding protein SAR1b	15334	22382	4
Q8CH18	Cell division cycle and apoptosis regulator protein 1	15331	132060	10
P21126	Ubiquitin-like protein 4A	15330	17801	3
Q8BMA6	Signal recognition particle subunit SRP68	15330	70574	6
Q9JLN9	Serine/threonine-protein kinase mTOR	15321	288788	5
Q60972	Histone-binding protein RBBP4	15314	47656	6
Q05186	Reticulocalbin-1	15312	38113	10
P01664	Ig kappa chain V-III region CBPC 101	15305	11964	2
A0A2R8VHH1	Nuclear pore complex protein Nup155	15304	150137	6
Q6QD59	Vesicle transport protein SEC20	15299	26175	2
Q9D9V3	Ethylmalonyl-CoA decarboxylase	15288	35467	4
Q9CXI0	2-methoxy-6-polyprenyl-1 4-benzoquinol methylase mitochondrial	15286	37336	1
Q8C788	Sorting nexin	15285	67790	1
P61089	Ubiquitin-conjugating enzyme E2 N	15284	17138	10
Q64726	Zinc-alpha-2-glycoprotein	15277	35332	3
Q62168	Keratin type I cuticular Ha2	15268	46423	42
Q3UEB3	Poly(U)-binding-splicing factor PUF60	15268	60249	6
Q9DBB8	Trans-1 2-dihydrobenzene-1 2-diol dehydrogenase	15267	36301	2
P82349	Beta-sarcoglycan	15261	34873	3
Q9JIH2	Nuclear pore complex protein Nup50	15255	49485	8
P83917	Chromobox protein homolog 1	15253	21418	8
P17918	Proliferating cell nuclear antigen	15243	28785	15
P10833	Ras-related protein R-Ras	15241	23764	4
Q9DAW6	U4/U6 small nuclear ribonucleoprotein Prp4	15234	58370	1
P60766	Cell division control protein 42 homolog	15231	21259	8
P49718	DNA replication licensing factor MCM5	15230	82407	7
Q9CPX6	Ubiquitin-like-conjugating enzyme ATG3	15226	35796	6
Q8BMG7	Rab3 GTPase-activating protein non-catalytic subunit	15210	152534	4
Q61102	ATP-binding cassette sub-family B member 7 mitochondrial	15208	82581	4
Q9EQS3	c-Myc-binding protein	15207	11970	8
J3QMM7	ATP-dependent (S)-NAD(P)H-hydrate dehydratase	15200	35169	11
Q99J47	Dehydrogenase/reductase SDR family member 7B	15197	34987	5
Q810A7	ATP-dependent RNA helicase DDX42	15179	101965	9
P55258	Ras-related protein Rab-8A	15179	23668	16
Q924B0	Inositol-1-monophosphatase	15175	30429	13
O55023	Inositol monophosphatase 1	15175	30436	13
Q9CQ22	Ragulator complex protein LAMTOR1	15174	17749	12
D3YTQ3	Heterogeneous nuclear ribonucleoprotein D-like	15170	46270	13
Q3U1J4	DNA damage-binding protein 1	15168	126853	2
O88441	Metaxin-2	15166	29758	1
Q8BGH2	Sorting and assembly machinery component 50 homolog	15164	51864	1
Q8K1R3	Polyribonucleotide nucleotidyltransferase 1 mitochondrial	15157	85683	3
O88746	Target of Myb protein 1	15156	54325	8
Q9CQM9	Glutaredoxin-3	15151	37778	10
Q6PD03	Serine/threonine-protein phosphatase 2A 56 kDa regulatory subunit alpha isoform	15147	56347	4
Q7TSC1	Protein PRRC2A	15143	229200	10
Q9JJI8	60S ribosomal protein L38	15143	8204	19
Q91XD6	Vacuolar protein-sorting-associated protein 36	15140	43736	4
Q99M74	Keratin type II cuticular Hb2	15135	57140	22
Q6NXI6	Regulation of nuclear pre-mRNA domain-containing protein 2	15131	156585	6
D3YYT1	Glyoxylate reductase 1 homolog	15126	60435	6
Q922P9	Putative oxidoreductase GLYR1	15126	59716	6
Q5SSH7	Zinc finger ZZ-type and EF-hand domain-containing protein 1	15124	328311	5
Q3TWW8	Serine/arginine-rich splicing factor 6	15124	39025	17
E0CYM1	Filamin A-interacting protein 1-like	15122	101925	7
Q9D8B3	Charged multivesicular body protein 4b	15122	24936	3
Q5SUT0	RNA-binding protein EWS	15122	64988	3
P06797	Procathepsin L	15119	37547	4
B2RSU7	GRIP and coiled-coil domain containing 2	15109	194556	2
E9PWI6	GRIP and coiled-coil domain-containing protein 2	15109	190733	2
Q9Z247	Peptidyl-prolyl cis-trans isomerase FKBP9	15101	62996	4
Q62523	Zyxin	15101	60546	13
Q7TQE2	Zyx protein	15101	57027	13
Q8CFX1	GDH/6PGL endoplasmic bifunctional protein	15098	88928	2
Q8CCJ3	E3 UFM1-protein ligase 1	15096	89520	3
Q9CQF9	Prenylcysteine oxidase	15092	56495	3
Q9WTX6	Cullin-1	15091	89691	7
Q8VCR8	Myosin light chain kinase 2 skeletal/cardiac muscle	15088	65990	11
P31324	cAMP-dependent protein kinase type II-beta regulatory subunit	15085	46167	1
A0A571BDG0	SRC kinase-signaling inhibitor 1	15084	131621	2
P14901	Heme oxygenase 1	15083	32929	10
P49586	Choline-phosphate cytidylyltransferase A	15082	41667	4
Q8CFE3	REST corepressor 1	15079	52715	7
O55022	Membrane-associated progesterone receptor component 1	15074	21694	9
Q9CS42	Ribose-phosphate pyrophosphokinase 2	15073	34786	8
Q3UUY6	Prominin-2	15068	93206	12
Q9D706	RNA polymerase II-associated protein 3	15067	74096	4
Q8R4N0	Citramalyl-CoA lyase mitochondrial	15066	37549	13
Q8VHE0	Translocation protein SEC63 homolog	15065	87870	4
P05784	Keratin type I cytoskeletal 18	15059	47538	32
E9Q1P8	Interferon regulatory factor 2-binding protein 2	15058	59292	6
Q3UWL8	Prefoldin subunit 4	15055	15238	3
P62751	60S ribosomal protein L23a	15048	17695	13
Q9EPM5	Syncoilin	15046	53630	5
S4R1M0	Protein-tyrosine-phosphatase	15045	128570	1
P06800	Receptor-type tyrosine-protein phosphatase C	15045	144836	1
Q6PGC1	ATP-dependent RNA helicase DHX29	15021	153975	4
Q9D4H2	GRIP and coiled-coil domain-containing protein 1	15021	87678	5
Q8C0D5	Elongation factor-like GTPase 1	15019	125777	7
B2RUJ2	Erbb2ip protein	15017	145095	3
Q80TH2	Erbin	15017	157248	3
Z4YK85	Agrin	15010	204952	3
P51655	Glypican-4	15008	62586	4
E9PX48	Dedicator of cytokinesis protein 7	15007	238354	4
Q921F2	TAR DNA-binding protein 43	15005	44548	10
Q9DCM2	Glutathione S-transferase kappa 1	15003	25704	5
Q8C483	Seryl-tRNA synthetase	14998	61167	12
Q8K299	Scavenger receptor class A member 5	14990	53667	5
Q9ET80	Junctophilin-1	14990	71905	3
Q3UDD3	Polymerase delta-interacting protein 3	14990	42936	4
Q3U0J8	TBC1 domain family member 2B	14988	109950	6
[truncated: 2,882 more rows]

## Sheet: 01_M_B
Accession	Description	-10lgP	Avg. Mass	Spectral count
Q5SX40	Myosin-1	53658	223340	2071
Q5SX39	Myosin-4	53637	222857	2440
G3UW82	Myosin heavy polypeptide 2 skeletal muscle adult	52428	223217	1627
A0A571BF46	Nebulin	51116	867113	723
P13542	Myosin-8	50299	222706	1403
E9Q616	AHNAK nucleoprotein (desmoyokin)	47531	604264	740
Q9QXS1	Plectin	46498	534193	492
P11087	Collagen alpha-1(I) chain	46180	138033	2635
Q91Z83	Myosin-7	45523	222877	634
Q02566	Myosin-6	44125	223563	583
E9Q447	Spectrin alpha chain non-erythrocytic 1	43539	285344	297
E9PWQ3	Collagen type VI alpha 3	43124	353932	494
Q01149	Collagen alpha-2(I) chain	42419	129557	1594
P68134	Actin alpha skeletal muscle	41938	42051	937
P68033	Actin alpha cardiac muscle 1	41251	42019	892
P13541	Myosin-3	41190	223789	589
P62737	Actin aortic smooth muscle	40965	42009	890
A0A338P6K2	Myosin-11	40874	227868	264
B1AR69	Myosin heavy polypeptide 13 skeletal muscle	40784	223559	585
P63268	Actin gamma-enteric smooth muscle	40673	41877	863
E9Q557	Desmoplakin	40395	332913	270
Q8VDD5	Myosin-9	40380	226370	355
Q62261	Spectrin beta chain non-erythrocytic 1	39954	274221	221
Q8BTM8	Filamin-A	39693	281219	245
B7FAU9	Filamin alpha	39693	280498	245
Q8VHX6	Filamin-C	39007	291117	207
P58771	Tropomyosin alpha-1 chain	38927	32681	441
P60710	Actin cytoplasmic 1	38924	41737	820
P58774	Tropomyosin beta chain	38844	32837	371
Q922U2	Keratin type II cytoskeletal 5	38824	61767	407
P63260	Actin cytoplasmic 2	38818	41793	818
P05977	Myosin light chain 1/3 skeletal muscle isoform	38573	20594	358
Q61781	Keratin type I cytoskeletal 14	38109	52867	301
Q6IFZ6	Keratin type II cytoskeletal 1b	38081	61359	367
P48678	Prelamin-A/C	37987	74238	374
G5E898	Periplakin	37972	203778	176
P07724	Albumin	37665	68693	795
A0A5F8MPH8	Tenascin XB	37074	474067	172
P20152	Vimentin	36985	53688	534
Q80X90	Filamin-B	36796	277822	166
Q9QWL7	Keratin type I cytoskeletal 17	36676	48162	285
Q8R429	Sarcoplasmic/endoplasmic reticulum calcium ATPase 1	36384	109425	285
Q9R0H5	Keratin type II cytoskeletal 71	36138	57383	241
P04104	Keratin type II cytoskeletal 1	36010	65606	200
E9QPZ3	Filaggrin-2	35924	248589	91
Q8R0W0	Epiplakin	35787	724747	89
Q9JHU4	Cytoplasmic dynein 1 heavy chain 1	35584	532050	181
O88990	Alpha-actinin-3	35419	103043	196
P28654	Decorin	35245	39809	245
P50446	Keratin type II cytoskeletal 6A	35234	59335	250
A0A0A6YY62	Filaggrin	35065	35580	38
A0A0R4J1P2	Tropomyosin alpha-3 chain	35055	32863	144
A6ZI44	Fructose-bisphosphate aldolase	34997	45120	205
A0A0B4J1F9	Trichohyalin	34982	208218	209
Q6URW6	Myosin-14	34964	228584	117
P26039	Talin-1	34796	269819	157
A2AAJ9	Obscurin	34728	966606	86
Q9JI91	Alpha-actinin-2	34682	103834	154
E9Q7G0	Nuclear mitotic apparatus protein 1	34661	235628	65
A2AVJ7	Ribosome-binding protein 1	34521	158395	199
P08121	Collagen alpha-1(III) chain	34457	138944	430
E9QQ96	Non-specific serine/threonine protein kinase	34392	815649	85
A0A1L1SV25	Alpha-actinin-4	34269	107108	157
A2A513	Keratin type I cytoskeletal 10	34093	57041	221
Q9D952	Envoplakin	33921	232010	85
Q8VED5	Keratin type II cytoskeletal 79	33905	57552	175
E9PX70	Collagen alpha-1(XII) chain	33892	333731	96
E9PVY8	Microtubule-actin cross-linking factor 1	33799	831893	100
E9QPB2	Suprabasin	33759	70493	60
Z4YKF8	Troponin T fast skeletal muscle	33752	30768	176
P31001	Desmin	33714	53498	164
Q62234	Myomesin-1	33696	185463	65
P07310	Creatine kinase M-type	33608	43045	254
E9PZQ0	Ryanodine receptor 1	33473	565047	80
Q5XKE0	Myosin-binding protein C fast-type	33454	127352	83
Q921I1	Serotransferrin	33438	76724	166
P11531	Dystrophin	33341	425833	70
Q6P6L5	Myosin-binding protein C slow-type	33313	126197	112
Q61414	Keratin type I cytoskeletal 15	33275	49138	284
E9PZ16	Basement membrane-specific heparan sulfate proteoglycan core protein	33256	469789	106
F6ZDS4	Nucleoprotein TPR	33234	273988	78
Q14BI5	Myomesin 2	33212	164737	94
D3Z2H9	Tropomyosin 3 related sequence 7	33203	28992	132
Q03265	ATP synthase subunit alpha mitochondrial	33150	59753	183
A0A571BEC9	Perilipin-4	33097	158666	47
Q8CGC7	Bifunctional glutamate/proline--tRNA ligase	33026	170078	74
Q8BL66	Early endosome antigen 1	32868	160914	67
P20029	Endoplasmic reticulum chaperone BiP	32845	72422	210
P52480	Pyruvate kinase PKM	32776	57845	135
P10126	Elongation factor 1-alpha 1	32442	50114	134
P07356	Annexin A2	32379	38676	202
Q60675	Laminin subunit alpha-2	32373	343815	47
P56480	ATP synthase subunit beta mitochondrial	32355	56301	228
P11499	Heat shock protein HSP 90-beta	32345	83281	149
P21550	Beta-enolase	32269	47025	139
Q8BGZ7	Keratin type II cytoskeletal 75	32192	59741	178
Q3UV11	Keratin type II cytoskeletal 6B	32192	59526	191
Q68FG2	Spectrin beta chain	32180	270921	61
Q64727	Vinculin	32139	116717	96
P19324	Serpin H1	32074	46534	215
Q8CAQ8	MICOS complex subunit Mic60	32040	83900	68
F8WIA1	CAP-Gly domain-containing linker protein 1	31876	161235	56
E9Q6R7	Utrophin	31759	392707	66
P70670	Nascent polypeptide-associated complex subunit alpha muscle-specific form	31739	220497	50
F8VQJ3	Laminin subunit gamma-1	31728	177187	45
P97457	Myosin regulatory light chain 2 skeletal muscle isoform	31593	18955	202
Q7TPR4	Alpha-actinin-1	31544	103068	105
Q8BMK4	Cytoskeleton-associated protein 4	31515	63692	176
Q9JKF1	Ras GTPase-activating-like protein IQGAP1	31481	188741	91
P63017	Heat shock cognate 71 kDa protein	31476	70871	301
A1BN54	Alpha-actinin cytoskeletal isoform	31423	102720	105
Q61838	Pregnancy zone protein	31387	165852	62
P58252	Elongation factor 2	31372	95314	95
P19096	Fatty acid synthase	31334	272426	102
P68372	Tubulin beta-4B chain	31302	49831	175
Q6IME9	Keratin type II cytoskeletal 72	31276	56750	147
Q68FD5	Clathrin heavy chain 1	31164	191555	98
Q5SXR6	Clathrin heavy chain	31164	191985	98
F8WIT2	Annexin	31153	75289	103
P14824	Annexin A6	31153	75885	103
Q9Z2K1	Keratin type I cytoskeletal 16	31146	51606	124
P99024	Tubulin beta-5 chain	31093	49671	176
P26231	Catenin alpha-1	30907	100106	63
P14733	Lamin-B1	30842	66786	95
E9Q1Y9	Keratin 83	30819	52810	120
Q61879	Myosin-10	30802	228994	97
P09103	Protein disulfide-isomerase	30702	57059	139
B7ZNH7	Collagen alpha-1(XIV) chain	30681	192753	167
P08113	Endoplasmin	30636	92476	80
P97861	Keratin type II cuticular Hb6	30503	53251	132
Q9ERE2	Keratin type II cuticular Hb1	30503	52863	132
P13020	Gelsolin	30433	85942	71
P27773	Protein disulfide-isomerase A3	30433	56678	134
Q7TMM9	Tubulin beta-2A chain	30381	49907	162
Q9CWF2	Tubulin beta-2B chain	30339	49953	157
P17182	Alpha-enolase	30326	47141	103
A0A0A0MQF6	Glyceraldehyde-3-phosphate dehydrogenase	30318	38653	155
Q02788	Collagen alpha-2(VI) chain	30226	110334	72
Q8BMS1	Trifunctional enzyme subunit alpha mitochondrial	30224	82670	61
P10107	Annexin A1	30177	38734	110
Q6NXH9	Keratin type II cytoskeletal 73	30164	58911	119
E9QAH1	Golgi autoantigen golgin subfamily b macrogolgin 1	30154	365297	63
Q8R2Q0	Tripartite motif-containing protein 29	30098	65820	66
P16015	Carbonic anhydrase 3	30002	29366	43
Q04857	Collagen alpha-1(VI) chain	29997	108489	99
E9QP46	Nesprin-2	29810	782157	53
A2ABU4	Myomesin-3	29809	161778	39
Q6ZWY9	Histone H2B type 1-C/E/G	29788	13906	183
Q64478	Histone H2B type 1-H	29788	13920	183
P10853	Histone H2B type 1-F/J/L	29785	13936	183
Q62009	Periostin	29762	93144	76
A0A286YDF5	Myoferlin	29748	234524	47
P08249	Malate dehydrogenase mitochondrial	29714	35611	80
O55143	Sarcoplasmic/endoplasmic reticulum calcium ATPase 2	29675	114858	101
Q64525	Histone H2B type 2-B	29659	13920	183
A0A087WS56	Fibronectin	29590	249550	66
A2AQP0	Myosin-7B	29585	221495	188
P62631	Elongation factor 1-alpha 2	29565	50454	93
Q9WU78	Programmed cell death 6-interacting protein	29557	96024	67
Q99KI0	Aconitate hydratase mitochondrial	29523	85464	59
D3YYN7	Sodium/potassium-transporting ATPase subunit alpha	29393	103586	55
Q6PIE5	Sodium/potassium-transporting ATPase subunit alpha-2	29393	112217	55
Q8VDN2	Sodium/potassium-transporting ATPase subunit alpha-1	29356	112982	66
P05213	Tubulin alpha-1B chain	29338	50152	126
Q9EQG3	Sciellin	29328	72972	25
P48036	Annexin A5	29263	35752	110
A8DUK4	Beta-globin	29250	15748	90
P47857	ATP-dependent 6-phosphofructokinase muscle type	29221	85269	34
P68369	Tubulin alpha-1A chain	29217	50136	127
P68373	Tubulin alpha-1C chain	29201	49909	125
E9PUM4	Talin-2	29199	271665	43
P43277	Histone H1.3	29189	22100	107
P63038	60 kDa heat shock protein mitochondrial	29182	60956	94
P15864	Histone H1.2	29170	21267	99
Q6GSS7	Histone H2A type 2-A	29157	14095	220
Q61292	Laminin subunit beta-2	29038	196578	74
P38647	Stress-70 protein mitochondrial	28956	73461	77
P40142	Transketolase	28850	67631	58
Q8CGN5	Perilipin-1	28808	55596	40
Q6NVF7	Periaxin	28667	147531	24
Q8CGP5	Histone H2A type 1-F	28616	14162	242
C0HKE8	Histone H2A type 1-O	28616	14135	241
C0HKE4	Histone H2A type 1-E	28616	14135	241
C0HKE2	Histone H2A type 1-C	28616	14135	241
C0HKE1	Histone H2A type 1-B	28616	14135	241
C0HKE9	Histone H2A type 1-P	28616	14135	241
C0HKE3	Histone H2A type 1-D	28616	14135	241
C0HKE5	Histone H2A type 1-G	28616	14135	241
C0HKE6	Histone H2A type 1-I	28616	14135	241
C0HKE7	Histone H2A type 1-N	28616	14135	241
Q8CGP6	Histone H2A type 1-H	28616	13950	241
Q8BFU2	Histone H2A type 3	28616	14121	241
Q99MQ4	Asporin	28607	42573	45
P43274	Histone H1.4	28604	21977	95
E9Q2P1	Dermokine	28592	52812	28
P07901	Heat shock protein HSP 90-alpha	28563	84788	85
Q8VCW2	Keratin type I cytoskeletal 25	28535	48922	74
Q8R1M2	Histone H2A.J	28529	14045	239
A0A0N4SV66	Histone H2A	28529	13660	239
P09411	Phosphoglycerate kinase 1	28509	44550	62
P62806	Histone H4	28500	11367	205
P68368	Tubulin alpha-4A chain	28449	49924	113
Q8VEK3	Heterogeneous nuclear ribonucleoprotein U	28440	87918	64
Q60864	Stress-induced-phosphoprotein 1	28395	62582	50
Q60932	Voltage-dependent anion-selective channel protein 1	28368	32351	80
P51885	Lumican	28347	38265	185
P26041	Moesin	28329	67767	60
Q8CGP1	Histone H2B type 1-K	28305	13920	181
F8VQC7	Kinectin	28291	152543	41
Q7TQ48	Sarcalumenin	28280	54287	47
Q00623	Apolipoprotein A-I	28280	30616	117
Q6IMF0	Keratin type II cuticular 87	28245	54629	75
P97350	Plakophilin-1	28201	80896	56
Q01853	Transitional endoplasmic reticulum ATPase	28104	89322	83
P28665	Murinoglobulin-1	28082	165297	62
Q9WUB3	Glycogen phosphorylase muscle form	28079	97286	80
Q02257	Junction plakoglobin	27947	81801	67
Q9ERD7	Tubulin beta-3 chain	27796	50419	133
Q61789	Laminin subunit alpha-3	27788	366228	23
Q6IRU2	Tropomyosin alpha-4 chain	27781	28468	74
A0A0R4J0I9	Prolow-density lipoprotein receptor-related protein 1	27693	504775	71
E9QN70	Laminin subunit beta-1	27660	202440	51
Q61739	Integrin alpha-6	27655	122159	40
Q9D8E6	60S ribosomal protein L4	27581	47154	60
Q61768	Kinesin-1 heavy chain	27557	109551	39
Q91YQ5	Dolichyl-diphosphooligosaccharide--protein glycosyltransferase subunit 1	27534	68528	58
P17879	Heat shock 70 kDa protein 1B	27517	70176	101
Q61696	Heat shock 70 kDa protein 1A	27517	70079	101
E9PYJ9	LIM domain-binding protein 3	27450	72312	63
Q9JIF9	Myotilin	27424	55316	26
A0A1B0GSX0	L-lactate dehydrogenase	27370	39758	46
P06151	L-lactate dehydrogenase A chain	27356	36499	46
P01027	Complement C3	27345	186483	47
A2A863	Integrin beta-4	27320	201649	34
P14602	Heat shock protein beta-1	27308	23014	86
A2A864	Integrin beta	27308	199865	38
Q63870	Collagen alpha-1(VII) chain	27299	295229	60
D3Z041	Long-chain-fatty-acid--CoA ligase 1	27269	78035	32
O88207	Collagen alpha-1(V) chain	27263	183676	82
Q9Z320	Keratin type I cytoskeletal 27	27245	49105	56
Q64511	DNA topoisomerase 2-beta	27199	181908	27
Q8BMF4	Dihydrolipoyllysine-residue acetyltransferase component of pyruvate dehydrogenase complex mitochondrial	27177	67942	34
E9Q586	Dynactin subunit 1	27131	136848	49
Q9CRB1	Galectin	27123	15202	108
Q8QZT1	Acetyl-CoA acetyltransferase mitochondrial	27120	44816	74
Q922F4	Tubulin beta-6 chain	27110	50090	86
O88844	Isocitrate dehydrogenase [NADP] cytoplasmic	27023	46674	50
P26443	Glutamate dehydrogenase 1 mitochondrial	26998	61337	60
Q9D1A2	Cytosolic non-specific dipeptidase	26936	52767	41
P47738	Aldehyde dehydrogenase mitochondrial	26837	56538	59
P08003	Protein disulfide-isomerase A4	26805	71982	61
P23116	Eukaryotic translation initiation factor 3 subunit A	26791	161936	37
Q9WTI7	Unconventional myosin-Ic	26753	121944	40
Q91YE8	Synaptopodin-2	26732	116527	32
Q8BFZ3	Beta-actin-like protein 2	26730	42004	231
P29341	Polyadenylate-binding protein 1	26701	70671	46
E9PVA8	eIF-2-alpha kinase activator GCN1	26643	293018	55
Q9JK53	Prolargin	26638	43293	47
Q7TPV4	Myb-binding protein 1A	26622	152036	25
P10493	Nidogen-1	26558	136538	29
P09542	Myosin light chain 3	26494	22422	81
B1ATS5	Calcium-transporting ATPase	26493	111709	73
Q64518	Sarcoplasmic/endoplasmic reticulum calcium ATPase 3	26493	113638	73
Q921H8	3-ketoacyl-CoA thiolase A peroxisomal	26464	43953	36
P27661	Histone H2AX	26451	15143	193
B2M1R6	Heterogeneous nuclear ribonucleoprotein K	26449	48562	40
Q9D6F9	Tubulin beta-4A chain	26421	49586	130
Q8BH64	EH domain-containing protein 2	26389	61175	38
P13412	Troponin I fast skeletal muscle	26340	21358	51
Q61495	Desmoglein-1-alpha	26311	114597	24
A0A0R4J036	160 kDa neurofilament protein	26301	95941	50
E9QPD7	Pyruvate carboxylase	26248	129832	39
Q05920	Pyruvate carboxylase mitochondrial	26248	129684	39
Q8CE80	Calpain inhibitor	26240	81441	34
P51125	Calpastatin	26240	84922	34
Q61029	Lamina-associated polypeptide 2 isoforms beta/delta/epsilon/gamma	26225	50373	37
P21619	Lamin-B2	26198	67318	37
Q3V117	ATP-citrate synthase	26177	120795	53
Q9QY23	Plakophilin-3	26164	87332	47
Q61941	NAD(P) transhydrogenase mitochondrial	26146	113838	23
Q99KJ8	Dynactin subunit 2	26137	44117	43
Q9Z1Q9	Valine--tRNA ligase	26126	140215	38
Q61554	Fibrillin-1	26044	312298	90
Q9Z2T6	Keratin type II cuticular Hb5	26020	55759	55
E9Q852	Afadin	25962	204524	27
Q9EQ20	Methylmalonate-semialdehyde dehydrogenase [acylating] mitochondrial	25932	57916	30
Q60597	2-oxoglutarate dehydrogenase mitochondrial	25926	116449	34
A0A0R4J0I1	Serine protease inhibitor A3K	25913	46673	107
P08228	Superoxide dismutase [Cu-Zn]	25885	15943	27
P17751	Triosephosphate isomerase	25834	26713	61
O70318	Band 4.1-like protein 2	25834	109940	23
E9PVX6	Proliferation marker protein Ki-67	25818	350864	23
P17156	Heat shock-related 70 kDa protein 2	25771	69642	83
P24369	Peptidyl-prolyl cis-trans isomerase B	25742	23713	87
Q9CU62	Structural maintenance of chromosomes protein 1A	25741	143235	26
Q9CW03	Structural maintenance of chromosomes protein 3	25729	141555	30
Q3U2G2	Heat shock 70 kDa protein 4	25707	94209	41
Q7TSF1	Desmoglein-1-beta	25683	114454	23
P97449	Aminopeptidase N	25620	109651	25
Q99M73	Keratin type II cuticular Hb4	25581	64983	101
A6BLY7	Keratin type I cytoskeletal 28	25578	50346	59
O09165	Calsequestrin-1	25575	46378	25
Q9JJZ2	Tubulin alpha-8 chain	25564	50052	81
P58871	182 kDa tankyrase-1-binding protein	25555	181824	32
Q02053	Ubiquitin-like modifier-activating enzyme 1	25537	117809	51
P58281	Dynamin-like 120 kDa protein mitochondrial	25529	111339	17
Q3U7R1	Extended synaptotagmin-1	25516	121553	29
P30999	Catenin delta-1	25513	104925	35
O54724	Caveolae-associated protein 1	25512	43954	41
O35640	Annexin A8	25497	36724	39
P43276	Histone H1.5	25460	22576	49
Q8VHY0	Chondroitin sulfate proteoglycan 4	25439	252305	22
P24270	Catalase	25420	59795	41
E9Q1Z0	Keratin 90	25416	58224	119
P14211	Calreticulin	25416	47995	46
P28653	Biglycan	25381	41639	72
Q91VD9	NADH-ubiquinone oxidoreductase 75 kDa subunit mitochondrial	25365	79777	40
Q64522	Histone H2A type 2-B	25359	14013	120
Q07563	Collagen alpha-1(XVII) chain	25352	147975	56
Q6ZQ38	Cullin-associated NEDD8-dissociated protein 1	25348	136331	37
Q8CI51	PDZ and LIM domain protein 5	25340	63299	22
E9Q3X0	Major vault protein	25310	96857	32
Q62465	Synaptic vesicle membrane protein VAT-1 homolog	25299	43097	42
A0A668KLV9	A-kinase anchor protein 12	25289	172559	33
Q8BWT1	3-ketoacyl-CoA thiolase mitochondrial	25252	41830	35
P08551	Neurofilament light polypeptide	25249	61509	25
Q6NZJ6	Eukaryotic translation initiation factor 4 gamma 1	25238	176076	38
Q9JK37	Myozenin-1	25223	31457	31
E9QLJ0	Cardiomyopathy-associated protein 5	25208	405580	12
O88569	Heterogeneous nuclear ribonucleoproteins A2/B1	25207	37403	31
Q62000	Mimecan	25193	34012	59
P09405	Nucleolin	25185	76723	48
S4R1P5	Dystonin	25170	870551	23
Q3UJB0	Splicing factor 3b subunit 2	25168	98199	36
Q9DB20	ATP synthase subunit O mitochondrial	25133	23364	38
Q99LC5	Electron transfer flavoprotein subunit alpha mitochondrial	25119	35009	27
Q61087	Laminin subunit beta-3	25110	128900	20
P22599	Alpha-1-antitrypsin 1-2	25104	45975	47
Q9DCW4	Electron transfer flavoprotein subunit beta	25082	27623	34
A0A0R4J0K2	Cytoskeleton-associated protein 5	25064	223517	29
G5E829	Plasma membrane calcium-transporting ATPase 1	25056	134747	22
Q6Q477	Plasma membrane calcium-transporting ATPase 4	25050	133068	18
D9J302	ENH isoform 1e	25050	66097	22
D9J300	ENH isoform 1c	25050	56968	22
Q8CGP0	Histone H2B type 3-B	25017	13908	154
Q9D2U9	Histone H2B type 3-A	25017	13994	154
Q99JY0	Trifunctional enzyme subunit beta mitochondrial	24986	51386	39
Q61897	Keratin type I cuticular Ha3-II	24971	45864	123
Q8VIJ6	Splicing factor proline- and glutamine-rich	24968	75442	26
Q8BTI8	Serine/arginine repetitive matrix protein 2	24917	294841	29
P23927	Alpha-crystallin B chain	24906	20069	42
Q9CZ13	Cytochrome b-c1 complex subunit 1 mitochondrial	24881	52852	39
Q11011	Puromycin-sensitive aminopeptidase	24844	103325	32
Q3UV17	Keratin type II cytoskeletal 2 oral	24834	62845	101
Q8K0Y2	Keratin type I cuticular Ha3-I	24831	46137	114
Q6IFX2	Keratin type I cytoskeletal 42	24792	50133	145
Q640N1	Adipocyte enhancer-binding protein 1	24773	128365	34
P06745	Glucose-6-phosphate isomerase	24771	62767	31
P62908	40S ribosomal protein S3	24759	26674	52
Q91VB8	Alpha globin 1	24751	15112	58
A0A3B2WCD8	Far upstream element-binding protein 2	24736	74253	33
Q9CR68	Cytochrome b-c1 complex subunit Rieske mitochondrial	24735	29368	31
Q99NB9	Splicing factor 3B subunit 1	24735	145816	25
Q9CQV8	14-3-3 protein beta/alpha	24706	28086	54
A0A140T8T7	Collagen alpha-5(VI) chain	24677	289514	12
Q9JIK5	Nucleolar RNA helicase 2	24652	93551	34
Q9Z2I0	Mitochondrial proton/calcium exchanger protein	24650	82989	29
Q91VW5	Golgin subfamily A member 4	24637	257561	24
P50544	Very long-chain specific acyl-CoA dehydrogenase mitochondrial	24608	70876	31
G5E846	Peripherin	24608	54298	41
P32020	Non-specific lipid-transfer protein	24588	59126	29
P04117	Fatty acid-binding protein adipocyte	24585	14650	32
Q8K009	Mitochondrial 10-formyltetrahydrofolate dehydrogenase	24574	101590	64
Q99P72	Reticulon-4	24549	126613	27
E9Q0S6	Tensin 1	24548	201381	24
P51660	Peroxisomal multifunctional enzyme type 2	24540	79482	20
A0A1W2P7Q9	Myosin light polypeptide 6	24538	17673	101
Q78PY7	Staphylococcal nuclease domain-containing protein 1	24501	102088	46
Q9CZU6	Citrate synthase mitochondrial	24500	51737	42
Q9JKR6	Hypoxia up-regulated protein 1	24491	111181	34
Q61765	Keratin type I cuticular Ha1	24490	47117	119
Q3TTY5	Keratin type II cytoskeletal 2 epidermal	24459	70923	82
P29699	Alpha-2-HS-glycoprotein	24457	37326	50
Q99MR9	Protein phosphatase 1 regulatory subunit 3A	24442	121435	13
Q9JMH9	Unconventional myosin-XVIIIa	24436	232753	22
B2RRE2	Myo18a protein	24436	232136	22
Q61702	Inter-alpha-trypsin inhibitor heavy chain H1	24395	101067	13
Q9D3P1	Trichohyalin-like protein 1	24393	70707	28
Q9D0E1	Heterogeneous nuclear ribonucleoprotein M	24380	77649	53
Q8K2B3	Succinate dehydrogenase [ubiquinone] flavoprotein subunit mitochondrial	24371	72585	25
Q501J6	Probable ATP-dependent RNA helicase DDX17	24371	72400	46
Q3U741	RNA helicase	24371	72585	46
P63101	14-3-3 protein zeta/delta	24369	27771	57
P35700	Peroxiredoxin-1	24356	22176	88
Q9JIX8	Apoptotic chromatin condensation inducer in the nucleus	24355	150719	22
Q70IV5	Synemin	24349	173208	26
E9Q0F0	Keratin 78	24348	112265	51
Q9DB77	Cytochrome b-c1 complex subunit 2 mitochondrial	24330	48235	42
D9J303	ENH isoform 3a	24320	25887	22
Q8K010	5-oxoprolinase	24301	137611	25
Q6IFZ9	Keratin type II cytoskeletal 74	24282	54747	106
Q8K0E8	Fibrinogen beta chain	24249	54753	38
Q8BH59	Calcium-binding mitochondrial carrier protein Aralar1	24202	74570	30
Q9D0F9	Phosphoglucomutase-1	24149	61418	31
P80315	T-complex protein 1 subunit delta	24119	58066	37
P01029	Complement C4-B	24091	192914	18
Q9D6Z1	Nucleolar protein 56	24023	64464	25
O08749	Dihydrolipoyl dehydrogenase mitochondrial	24012	54272	17
Q8VCH0	3-ketoacyl-CoA thiolase B peroxisomal	24011	43995	25
G3UVV4	Hexokinase	24006	101873	19
P17710	Hexokinase-1	24006	108303	19
Q8BJS4	SUN domain-containing protein 2	24005	81605	24
E9Q9F5	Septin-7	23983	50681	27
H7BX64	Sarcolemmal membrane-associated protein	23977	95090	17
G3X9D9	Involucrin	23970	55046	34
Q8K4L4	Protein POF1B	23932	67785	18
Q6P8J7	Creatine kinase S-type mitochondrial	23920	47473	30
Q9QZQ8	Core histone macro-H2A.1	23912	39735	30
P97434	Myosin phosphatase Rho-interacting protein	23895	116408	23
A2AN08	E3 ubiquitin-protein ligase UBR4	23884	572298	23
Q9WVK4	EH domain-containing protein 1	23874	60603	34
P49817	Caveolin-1	23840	20539	18
P21614	Vitamin D-binding protein	23813	53600	38
P07744	Keratin type II cytoskeletal 4	23796	56283	86
Q9D646	Keratin type I cuticular Ha4	23791	44560	110
P08032	Spectrin alpha chain erythrocytic 1	23787	279863	4
Q76MZ3	Serine/threonine-protein phosphatase 2A 65 kDa regulatory subunit A alpha isoform	23786	65323	35
Q62318	Transcription intermediary factor 1-beta	23756	88847	34
P49300	C-type lectin domain family 10 member A	23756	34596	29
Q9DCV7	Keratin type II cytoskeletal 7	23754	50709	112
P05202	Aspartate aminotransferase mitochondrial	23745	47411	37
F8VPK5	Rho-associated protein kinase	23724	160615	30
Q9CPY7	Cytosol aminopeptidase	23724	56141	41
P05201	Aspartate aminotransferase cytoplasmic	23721	46248	35
Q3UN88	Mast cell protease 4	23690	27197	36
Q8C6K9	Collagen alpha-6(VI) chain	23689	246320	27
Q9EP71	Ankycorbin	23688	108852	24
P97927	Laminin subunit alpha-4	23684	201818	15
O70456	14-3-3 protein sigma	23632	27706	86
Q9CWK8	Sorting nexin-2	23587	58471	29
Q9JIF7	Coatomer subunit beta	23567	107066	41
A2AUC9	Kelch-like protein 41	23562	68190	26
P80317	T-complex protein 1 subunit zeta	23551	58004	44
E9QA15	Caldesmon 1	23550	89274	31
Q61033	Lamina-associated polypeptide 2 isoforms alpha/zeta	23546	75168	23
E9PV24	Fibrinogen alpha chain	23545	87429	68
P80318	T-complex protein 1 subunit gamma	23520	60630	43
P80314	T-complex protein 1 subunit beta	23510	57477	30
P07758	Alpha-1-antitrypsin 1-1	23503	46003	47
A0A0R4J0X5	Alpha-1-antitrypsin 1-3	23489	45854	48
Q9Z1X4	Interleukin enhancer-binding factor 3	23481	96021	19
A0A5F8MPB9	Radixin	23458	71028	39
E9QNP3	Hornerin	23447	323369	3
P50247	Adenosylhomocysteinase	23446	47688	34
Q9DBR7	Protein phosphatase 1 regulatory subunit 12A	23445	114996	22
Q8K4Z5	Splicing factor 3A subunit 1	23420	88545	25
A0A1B0GS91	Supervillin	23419	253263	15
Q3TXS7	26S proteasome non-ATPase regulatory subunit 1	23400	105730	25
Q8JZN5	Complex I assembly factor ACAD9 mitochondrial	23389	68722	26
O08553	Dihydropyrimidinase-related protein 2	23387	62278	42
P17742	Peptidyl-prolyl cis-trans isomerase A	23369	17971	86
Q6PIC6	Sodium/potassium-transporting ATPase subunit alpha-3	23353	111691	34
P19783	Cytochrome c oxidase subunit 4 isoform 1 mitochondrial	23328	19530	43
E9QNA7	Sorbin and SH3 domain-containing protein 1	23321	82875	12
P23953	Carboxylesterase 1C	23307	61056	36
Q8CIE6	Coatomer subunit alpha	23306	138432	51
Q00897	Alpha-1-antitrypsin 1-4	23290	45998	46
E9Q8T1	Transforming acidic coiled-coil-containing protein 2	23288	305230	15
Q925I1	ATPase family AAA domain-containing protein 3	23281	66742	21
O88685	26S proteasome regulatory subunit 6A	23259	49549	28
P06728	Apolipoprotein A-IV	23249	45029	44
P42932	T-complex protein 1 subunit theta	23221	59556	27
Z4YJU8	Golgin subfamily A member 2	23218	108688	24
Q80YX1	Tenascin	23213	231805	13
B1B1A8	Myosin light chain kinase smooth muscle	23208	213608	21
Q61001	Laminin subunit alpha-5	23176	404056	22
A2AL12	Heterogeneous nuclear ribonucleoprotein A3	23165	34476	22
Q148V8	Protein FAM83H	23164	131115	15
Q91VI7	Ribonuclease inhibitor	23161	49817	42
A2AMW0	F-actin-capping protein subunit beta	23140	29295	46
Q9EQP2	EH domain-containing protein 4	23102	61481	22
O08532	Voltage-dependent calcium channel subunit alpha-2/delta-1	23101	124630	11
Q91Z25	Actin-related protein 2/3 complex subunit	23065	41498	20
Q9WV32	Actin-related protein 2/3 complex subunit 1B	23065	41064	20
P54071	Isocitrate dehydrogenase [NADP] mitochondrial	23054	50906	21
Q8BH95	Enoyl-CoA hydratase mitochondrial	23034	31474	23
Q8BVQ9	26S proteasome AAA-ATPase subunit RPT1	23014	52867	20
P46471	26S proteasome regulatory subunit 7	23014	48648	20
P17183	Gamma-enolase	23007	47297	33
P08730	Keratin type I cytoskeletal 13	23001	47754	87
P68510	14-3-3 protein eta	22998	28212	44
Q8BI84	Transport and Golgi organization protein 1 homolog	22996	213673	39
Q6GT24	Peroxiredoxin-6	22991	24827	43
Q9DCX2	ATP synthase subunit d mitochondrial	22985	18749	35
Q6P5E4	UDP-glucose:glycoprotein glucosyltransferase 1	22984	176433	19
O55029	Coatomer subunit beta'	22974	102449	42
Q99L13	3-hydroxyisobutyrate dehydrogenase mitochondrial	22974	35440	23
P60843	Eukaryotic initiation factor 4A-I	22958	46154	31
P97351	40S ribosomal protein S3a	22942	29885	41
A0A0R4J1H6	Golgin subfamily A member 3	22932	162891	21
Q60710	Deoxynucleoside triphosphate triphosphohydrolase SAMHD1	22931	75893	18
Q3TML0	Protein disulfide-isomerase A6	22923	48689	50
A0A2I3BRQ3	Inter-alpha-trypsin inhibitor heavy chain H3	22908	78017	13
O88322	Nidogen-2	22890	153913	12
Q3UPL0	Protein transport protein Sec31A	22878	133569	44
P48962	ADP/ATP translocase 1	22866	32904	48
P28271	Cytoplasmic aconitate hydratase	22863	98126	13
P63158	High mobility group protein B1	22853	24894	26
P21981	Protein-glutamine gamma-glutamyltransferase 2	22848	77061	23
P70302	Stromal interaction molecule 1	22844	77567	26
P40124	Adenylyl cyclase-associated protein 1	22842	51565	23
B1AU25	Apoptosis-inducing factor 1 mitochondrial	22824	66114	22
F8VPN4	4-alpha-glucanotransferase	22774	174286	18
Q61753	D-3-phosphoglycerate dehydrogenase	22739	56586	22
P17427	AP-2 complex subunit alpha-2	22734	104016	28
P43883	Perilipin-2	22721	46646	16
Q8VDJ3	Vigilin	22713	141742	48
Q60634	Flotillin-2	22711	47038	19
Q5SS83	Flotillin	22711	47116	19
Q3U4W8	Ubiquitin carboxyl-terminal hydrolase	22699	93355	22
P56399	Ubiquitin carboxyl-terminal hydrolase 5	22699	95833	22
Q00519	Xanthine dehydrogenase/oxidase	22686	146562	23
Q6NZD2	Sorting nexin-1	22675	58879	26
Q91VR5	ATP-dependent RNA helicase DDX1	22671	82500	24
Q60902	Epidermal growth factor receptor substrate 15-like 1	22643	99309	28
Q00898	Alpha-1-antitrypsin 1-5	22638	45891	41
Q922D8	C-1-tetrahydrofolate synthase cytoplasmic	22620	101200	19
Q8VDM4	26S proteasome non-ATPase regulatory subunit 2	22616	100203	19
Q9CQ62	2 4-dienoyl-CoA reductase mitochondrial	22598	36214	19
P61982	14-3-3 protein gamma	22587	28303	46
O70250	Phosphoglycerate mutase 2	22580	28827	36
Q8BGJ5	Polypyrimidine tract-binding protein 1	22570	56892	23
P54310	Hormone-sensitive lipase	22570	83348	19
E9PWE8	Dihydropyrimidinase-related protein 3	22558	73884	27
E9PVU0	Unconventional myosin-6	22549	146307	21
Q9DBJ1	Phosphoglycerate mutase 1	22518	28832	17
Q9DB05	Alpha-soluble NSF attachment protein	22512	33190	24
Q91ZA3	Propionyl-CoA carboxylase alpha chain mitochondrial	22495	79922	21
P04247	Myoglobin	22490	17070	14
A0A0G2JG52	Crystallin beta-gamma domain-containing 1	22484	223446	23
Q8BH61	Coagulation factor XIII A chain	22481	83207	43
P62259	14-3-3 protein epsilon	22475	29174	44
P97298	Pigment epithelium-derived factor	22448	46234	44
P24549	Retinal dehydrogenase 1	22439	54468	26
O35643	AP-1 complex subunit beta-1	22424	103935	26
Q5SVG5	AP complex subunit beta	22424	101193	26
Q61656	Probable ATP-dependent RNA helicase DDX5	22417	69290	58
Q8BTS0	DEAD box protein 5	22417	69266	58
H3BK24	Homeobox protein cut-like	22410	164503	18
P47739	Aldehyde dehydrogenase dimeric NADP-preferring	22394	50481	20
P70124	Serpin B5	22388	42111	36
P51881	ADP/ATP translocase 2	22378	32931	55
Q6PB66	Leucine-rich PPR motif-containing protein mitochondrial	22377	156614	20
P53564	Homeobox protein cut-like 1	22364	165595	19
Q9JKB3	Y-box-binding protein 3	22351	38814	14
Q64524	Histone H2B type 2-E	22323	13993	151
Q9Z110	Delta-1-pyrroline-5-carboxylate synthase	22323	87266	36
E9Q4Z2	Acetyl-CoA carboxylase 2	22301	275748	23
Q61335	B-cell receptor-associated protein 31	22295	27957	14
P10922	Histone H1.0	22279	20861	27
P29758	Ornithine aminotransferase mitochondrial	22279	48355	31
P80316	T-complex protein 1 subunit epsilon	22273	59624	39
Q9CRB9	MICOS complex subunit Mic19	22247	26335	12
A0A5F8MPM4	Myelin peripheral protein	22240	34499	58
A0A5F8MPT6	Cingulin	22232	136546	13
Q8CC88	von Willebrand factor A domain-containing protein 8	22231	213420	15
Q61166	Microtubule-associated protein RP/EB family member 1	22230	30016	28
Q9D0I9	Arginine--tRNA ligase cytoplasmic	22228	75674	30
Q8BFR5	Elongation factor Tu mitochondrial	22227	49508	30
P15089	Mast cell carboxypeptidase A	22217	48790	20
P12970	60S ribosomal protein L7a	22205	29977	36
P30416	Peptidyl-prolyl cis-trans isomerase FKBP4	22203	51572	23
Q4VA53	Sister chromatid cohesion protein PDS5 homolog B	22197	164418	22
V9GXP8	ELKS/Rab6-interacting/CAST family member 1	22180	127942	19
P08226	Apolipoprotein E	22180	35867	41
Q91X72	Hemopexin	22177	51318	56
P31786	Acyl-CoA-binding protein	22169	10000	38
P19246	Neurofilament heavy polypeptide	22160	116994	18
P80313	T-complex protein 1 subunit eta	22156	59652	28
Q3UXJ2	Transforming growth factor-beta-induced protein ig-h3	22148	70913	20
Q02248	Catenin beta-1	22147	85471	19
Q04750	DNA topoisomerase 1	22139	90876	25
Q8VCT4	Carboxylesterase 1D	22122	61788	18
P47962	60S ribosomal protein L5	22097	34401	50
G5E874	Laminin subunit gamma-2	22088	130339	12
P14873	Microtubule-associated protein 1B	22085	270252	23
Q3ULD5	Methylcrotonoyl-CoA carboxylase beta chain mitochondrial	22084	61379	13
Q9JLQ0	CD2-associated protein	22070	70450	14
Q9Z204	Heterogeneous nuclear ribonucleoproteins C1/C2	22068	34385	40
Q9CZX8	40S ribosomal protein S19	22059	16085	61
E9PZD8	Ceruloplasmin	22055	124211	13
E9QNP0	60S ribosomal protein L40	22032	26856	38
E9PUF7	Rho guanine nucleotide exchange factor 1	22024	108693	22
E9QB02	Methionine--tRNA ligase cytoplasmic	22016	102373	19
Q62230	Sialoadhesin	22003	182978	30
D4AFX7	DnaJ heat shock protein family (Hsp40) member C13	21986	255064	17
Q02819	Nucleobindin-1	21981	53409	26
Q07076	Annexin A7	21972	49925	30
O35639	Annexin A3	21970	36384	28
P55850	Desmocollin-3	21961	100203	18
Q9Z1Z0	General vesicular transport factor p115	21952	106983	33
O08528	Hexokinase-2	21947	102535	13
Q99K48	Non-POU domain-containing octamer-binding protein	21946	54541	14
Q93092	Transaldolase	21945	37387	29
P97450	ATP synthase-coupling factor 6 mitochondrial	21938	12496	10
G5E8K2	Ankyrin-3	21935	211798	10
Q91VA7	Isocitrate dehydrogenase [NAD] subunit mitochondrial	21929	42195	13
Q9Z315	U4/U6.U5 tri-snRNP-associated protein 1	21926	90885	18
P68040	Receptor of activated protein C kinase 1	21894	35077	33
Q3U962	Collagen alpha-2(V) chain	21882	145018	71
Q3V1D3	AMP deaminase 1	21875	86105	13
A0A0R4J038	Bradykinin	21858	73101	16
O08677	Kininogen-1	21858	73102	16
A0A0R4J1E2	Elongation factor 1-delta	21849	72930	44
P62983	Ubiquitin-40S ribosomal protein S27a	21846	17951	38
Q9ERU9	E3 SUMO-protein ligase RanBP2	21838	341122	12
Q91ZJ5	UTP--glucose-1-phosphate uridylyltransferase	21836	56979	17
Q9JHR7	Insulin-degrading enzyme	21824	117772	14
A0A1B0GT92	Glycogen [starch] synthase	21816	76624	9
Q9Z1E4	Glycogen [starch] synthase muscle	21816	83927	9
Q8R2Y2	Cell surface glycoprotein MUC18	21816	71546	12
O35206	Collagen alpha-1(XV) chain	21788	140472	26
A0A0G2JGW9	Far upstream element-binding protein 1	21785	67530	19
Q78IK4	MICOS complex subunit Mic27	21761	29261	9
P01872	Immunoglobulin heavy constant mu	21751	49972	3
Q60598	Src substrate cortactin	21743	61250	7
P47963	60S ribosomal protein L13	21740	24305	25
Q9D6R2	Isocitrate dehydrogenase [NAD] subunit alpha mitochondrial	21730	39639	26
Q9CZD3	Glycine--tRNA ligase	21730	81878	11
A0A286YCV9	Kinesin family member 13B	21719	204940	22
Q8R422	CD109 antigen	21718	161658	10
P10852	4F2 cell-surface antigen heavy chain	21715	58337	25
P17563	Methanethiol oxidase	21703	52514	12
Q9JHJ0	Tropomodulin-3	21700	39503	27
P68254	14-3-3 protein theta	21700	27778	46
E9QQ25	Striated muscle-specific serine/threonine-protein kinase	21693	354315	7
P70227	Inositol 1 4 5-trisphosphate receptor type 3	21681	304273	29
P97315	Cysteine and glycine-rich protein 1	21663	20583	10
Q8BJ71	Nuclear pore complex protein Nup93	21633	93281	16
Q6P4T2	U5 small nuclear ribonucleoprotein 200 kDa helicase	21633	244544	22
Q3TRJ4	Keratin type I cytoskeletal 26	21605	51118	24
Q9CQA3	Succinate dehydrogenase [ubiquinone] iron-sulfur subunit mitochondrial	21599	31814	19
Q5SWU9	Acetyl-CoA carboxylase 1	21594	265254	20
P26040	Ezrin	21587	69407	37
O09164	Extracellular superoxide dismutase [Cu-Zn]	21575	27392	7
E9Q3E1	Aldehyde dehydrogenase family 3 member B2	21570	52983	16
P45952	Medium-chain specific acyl-CoA dehydrogenase mitochondrial	21566	46481	23
Q9JKY5	Huntingtin-interacting protein 1-related protein	21548	119426	17
Q9EQR4	Chloride channel accessory 3A2	21542	99856	12
P16627	Heat shock 70 kDa protein 1-like	21536	70637	56
P47911	60S ribosomal protein L6	21506	33510	54
Q8R081	Heterogeneous nuclear ribonucleoprotein L	21501	63964	20
P35564	Calnexin	21501	67278	28
P97429	Annexin A4	21480	35916	23
Q06890	Clusterin	21470	51656	25
P42208	Septin-2	21463	41526	28
P16125	L-lactate dehydrogenase B chain	21449	36572	5
E9QAI5	Aspartate carbamoyltransferase	21440	236247	19
B2RQC6	CAD protein	21440	243236	19
P30275	Creatine kinase U-type mitochondrial	21432	47004	17
P49813	Tropomodulin-1	21419	40466	17
Q0VBK2	Keratin type II cytoskeletal 80	21411	50661	13
Q99KC8	von Willebrand factor A domain-containing protein 5A	21400	87143	15
A9XX86	Macrophage galactose N-acetyl-galactosamine specific lectin 2 isoform i	21395	43569	25
Q8JZN1	Macrophage galactose N-acetyl-galactosamine-specific lectin 2	21395	38068	25
Q9EP69	Phosphatidylinositol-3-phosphatase SAC1	21389	66944	11
Q9D1G1	Ras-related protein Rab-1B	21373	22187	29
P97384	Annexin A11	21372	54079	19
Q6A068	Cell division cycle 5-like protein	21333	92190	15
Q8BX70	Vacuolar protein sorting-associated protein 13C	21329	420092	20
P62754	40S ribosomal protein S6	21326	28681	32
Q60936	Atypical kinase COQ8A mitochondrial	21323	71743	14
Q8BMJ2	Leucine--tRNA ligase cytoplasmic	21319	134192	14
P70168	Importin subunit beta-1	21307	97184	26
Q8BG32	26S proteasome non-ATPase regulatory subunit 11	21304	47437	23
Q9QZE5	Coatomer subunit gamma-1	21302	97513	25
Q9WV55	Vesicle-associated membrane protein-associated protein A	21298	27855	38
Q9CY58	Plasminogen activator inhibitor 1 RNA-binding protein	21297	44714	26
O54983	Ketimine reductase mu-crystallin	21295	33523	19
Q6A0A9	Constitutive coactivator of PPAR-gamma-like protein 1	21290	121646	23
Q6ZQ08	CCR4-NOT transcription complex subunit 1	21279	266805	23
Q3TCD4	Enoyl-CoA delta isomerase 2	21270	41780	14
P14869	60S acidic ribosomal protein P0	21258	34216	18
Q9Z277	Tyrosine-protein kinase BAZ1B	21248	170650	14
G5E896	Enhancer of mRNA-decapping protein 4	21241	152483	27
Q9WTM5	RuvB-like 2	21221	51113	9
Q8JZR0	Long-chain-fatty-acid--CoA ligase 5	21202	76206	14
P09055	Integrin beta-1	21183	88231	23
Q9QY76	Vesicle-associated membrane protein-associated protein B	21181	26946	27
Q8BH80	Vesicle-associated membrane protein associated protein B and C	21181	26918	27
Q91WG2	Rab GTPase-binding effector protein 2	21179	62132	14
P35486	Pyruvate dehydrogenase E1 component subunit alpha somatic form mitochondrial	21175	43232	27
P70335	Rho-associated protein kinase 1	21168	158170	13
Q6ZWZ7	60S ribosomal protein L17	21167	21397	38
Q99L88	Beta-1-syntrophin	21166	58081	13
Q9CQR2	40S ribosomal protein S21	21161	9141	22
Q9QYE6	Golgin subfamily A member 5	21158	82368	13
P99027	60S acidic ribosomal protein P2	21146	11651	43
Q5XJY5	Coatomer subunit delta	21145	57230	27
E9QAS4	DNA helicase	21137	216369	25
Q6PDQ2	Chromodomain-helicase-DNA-binding protein 4	21137	217749	25
P42567	Epidermal growth factor receptor substrate 15	21131	98471	17
P99029	Peroxiredoxin-5 mitochondrial	21121	21897	46
P16460	Argininosuccinate synthase	21120	46585	18
Q9EPU0	Regulator of nonsense transcripts 1	21114	123967	13
Q99PV0	Pre-mRNA-processing-splicing factor 8	21108	273615	21
Q9DCS9	NADH dehydrogenase [ubiquinone] 1 beta subcomplex subunit 10	21105	21024	10
E0CXN5	Glycerol-3-phosphate dehydrogenase [NAD(+)]	21100	35231	22
P13707	Glycerol-3-phosphate dehydrogenase [NAD(+)] cytoplasmic	21100	37573	22
P50516	V-type proton ATPase catalytic subunit A	21096	68326	22
P62962	Profilin-1	21084	14957	44
Q9D051	Pyruvate dehydrogenase E1 component subunit beta mitochondrial	21039	38937	35
Q61576	Peptidyl-prolyl cis-trans isomerase FKBP10	21022	64698	27
Q80UG5	Septin-9	21018	65575	19
P62830	60S ribosomal protein L23	20998	14865	33
Q8C2Q8	ATP synthase subunit gamma	20987	30256	16
Q91VR2	ATP synthase subunit gamma mitochondrial	20987	32886	16
P11983	T-complex protein 1 subunit alpha	20987	60449	21
Q8BHN3	Neutral alpha-glucosidase AB	20986	106911	17
Q00612	Glucose-6-phosphate 1-dehydrogenase X	20979	59263	27
A0A0R4J293	Protein-glutamine gamma-glutamyltransferase K	20977	89796	5
Q8CIN4	Serine/threonine-protein kinase PAK 2	20975	57930	28
P35550	rRNA 2'-O-methyltransferase fibrillarin	20969	34307	15
Q91V61	Sideroflexin-3	20965	35406	17
Q9ET01	Glycogen phosphorylase liver form	20958	97463	22
Q8CI94	Glycogen phosphorylase brain form	20950	96730	26
P14685	26S proteasome non-ATPase regulatory subunit 3	20946	60718	10
Q9CQQ7	ATP synthase F(0) complex subunit B1 mitochondrial	20945	28949	36
Q3UQ44	Ras GTPase-activating-like protein IQGAP2	20938	180527	18
P51667	Myosin regulatory light chain 2 ventricular/cardiac muscle isoform	20931	18864	2
Q91YT0	NADH dehydrogenase [ubiquinone] flavoprotein 1 mitochondrial	20927	50834	14
P25444	40S ribosomal protein S2	20919	31231	33
Q8K1M6	Dynamin-1-like protein	20913	82658	22
Q9WTP7	GTP:AMP phosphotransferase AK3 mitochondrial	20912	25426	13
P14148	60S ribosomal protein L7	20893	31420	35
O35711	Liprin-beta-2	20881	98753	11
Q8C8U0	Liprin-beta-1	20866	108540	14
Q922B2	Aspartate--tRNA ligase cytoplasmic	20828	57147	16
P27612	Phospholipase A-2-activating protein	20824	87221	19
Q61171	Peroxiredoxin-2	20814	21779	30
E9Q512	Thyroid hormone receptor interactor 11	20813	226453	24
P43275	Histone H1.1	20805	21785	32
Q6PHQ9	Polyadenylate-binding protein	20796	72242	23
Q99LF4	RNA-splicing ligase RtcB homolog	20796	55249	17
Q8BVY0	Ribosomal L1 domain-containing protein 1	20789	50421	7
G3X8T9	Serine protease inhibitor A3N	20782	46766	33
O88342	WD repeat-containing protein 1	20759	66407	24
Q99PS0	Keratin type I cytoskeletal 23	20758	48027	12
B9EHJ3	Tight junction protein ZO-1	20755	188851	12
A0A0J9YTY0	Septin-11	20754	48979	9
P32921	Tryptophan--tRNA ligase cytoplasmic	20751	54358	15
Q9EPL9	Peroxisomal acyl-coenzyme A oxidase 3	20746	78404	13
A0A1B0GSX6	PDZ and LIM domain protein 3	20743	39289	17
Q62446	Peptidyl-prolyl cis-trans isomerase FKBP3	20742	25148	21
Q61830	Macrophage mannose receptor 1	20720	164981	24
Q497I4	Keratin type I cuticular Ha5	20698	50530	37
Q8VD75	Huntingtin-interacting protein 1	20693	115202	17
A0A0R4J083	Long-chain specific acyl-CoA dehydrogenase mitochondrial	20684	47897	24
Q9CWJ9	Bifunctional purine biosynthesis protein ATIC	20679	64217	22
Q64433	10 kDa heat shock protein mitochondrial	20676	10963	30
Q9Z2I9	Succinate--CoA ligase [ADP-forming] subunit beta mitochondrial	20660	50114	12
P27659	60S ribosomal protein L3	20651	46110	17
E9Q3G8	Nucleoporin 153	20645	152007	12
Q60715	Prolyl 4-hydroxylase subunit alpha-1	20641	60910	30
Q05D44	Eukaryotic translation initiation factor 5B	20638	137616	12
Q99LB4	Capping protein (Actin filament) gelsolin-like	20630	38769	31
P19157	Glutathione S-transferase P 1	20615	23609	24
Q60604	Adseverin	20615	80254	10
A0A571BDS0	Xin actin-binding repeat-containing protein 1	20614	196687	1
Q91VJ2	Caveolae-associated protein 3	20610	27853	12
P62270	40S ribosomal protein S18	20594	17719	39
Q6ZQ73	Cullin-associated NEDD8-dissociated protein 2	20593	135632	14
Q62167	ATP-dependent RNA helicase DDX3X	20590	73102	27
P47934	Carnitine O-acetyltransferase	20587	70840	19
O08810	116 kDa U5 small nuclear ribonucleoprotein component	20577	109361	17
Q61598	Rab GDP dissociation inhibitor beta	20572	50537	36
Q8R1Q8	Cytoplasmic dynein 1 light intermediate chain 1	20552	56614	17
Q60854	Serpin B6	20536	42599	38
F8WIV2	Serine (or cysteine) peptidase inhibitor clade B member 6a	20536	44774	38
Q9WVA4	Transgelin-2	20535	22395	37
E9Q9C1	Actin-binding LIM protein 1	20534	83742	8
Q64521	Glycerol-3-phosphate dehydrogenase mitochondrial	20501	80954	15
A2AQR0	Glycerol-3-phosphate dehydrogenase	20501	82830	15
P27546	Microtubule-associated protein 4	20501	117429	11
P56395	Cytochrome b5	20498	15241	22
Q61937	Nucleophosmin	20491	32560	9
Q99PT1	Rho GDP-dissociation inhibitor 1	20483	23407	17
Q6PDI5	Proteasome adapter and scaffold protein ECM29	20482	203702	16
A0A3B2WBH9	Tight junction protein ZO-2	20481	131106	16
Q7TSF0	Desmoglein-1-gamma	20479	100516	12
Q9D8N0	Elongation factor 1-gamma	20474	50061	40
A0A0R4J0V5	DNA-directed RNA polymerase subunit	20455	213479	11
P08775	DNA-directed RNA polymerase II subunit RPB1	20455	217174	11
Q61584	Fragile X mental retardation syndrome-related protein 1	20452	76222	14
Q1XH17	Tripartite motif-containing protein 72	20448	52817	11
Q9D0K2	Succinyl-CoA:3-ketoacid coenzyme A transferase 1 mitochondrial	20444	55989	27
E9PZF0	Nucleoside diphosphate kinase	20441	30200	41
Q6A026	Sister chromatid cohesion protein PDS5 homolog A	20424	150327	13
P20918	Plasminogen	20407	90808	18
O35902	Desmoglein-3	20404	107889	15
P29391	Ferritin light chain 1	20393	20802	10
Q9CPX4	Ferritin	20393	20772	10
Q61233	Plastin-2	20392	70149	28
Q5SUH6	Clathrin interactor 1	20390	69759	16
F2Z456	NADH-cytochrome b5 reductase	20387	34929	23
Q9DCN2	NADH-cytochrome b5 reductase 3	20387	34128	23
G3X956	FACT complex subunit	20378	119839	24
Q920B9	FACT complex subunit SPT16	20378	119825	24
P20108	Thioredoxin-dependent peroxide reductase mitochondrial	20359	28127	14
O35129	Prohibitin-2	20345	33296	21
D3Z637	Tumor protein D52	20334	17603	18
O70423	Membrane primary amine oxidase	20327	84534	16
B7ZNL2	Nap1l4 protein	20304	43935	14
Q78ZA7	Nucleosome assembly protein 1-like 4	20304	42679	14
Q91VK2	Eef1d protein	20281	30634	29
Q61191	Host cell factor 1	20276	210435	17
D3YUU6	Cornulin	20262	58041	11
Q99K51	Plastin-3	20250	70742	22
A0A3B2WBL1	Ribosomal protein	20235	24744	46
P53026	60S ribosomal protein L10a	20235	24916	46
Q8VDC1	FYVE and coiled-coil domain-containing protein 1	20221	162336	14
P62264	40S ribosomal protein S14	20216	16273	23
A0A0R4J1N7	Ankyrin-1	20202	209517	4
Q0VGY9	Ank1 protein	20202	206866	4
Q9DC70	NADH dehydrogenase [ubiquinone] iron-sulfur protein 7 mitochondrial	20200	24683	9
Q9CZ44	NSFL1 cofactor p47	20186	40710	23
P08207	Protein S100-A10	20181	11186	51
E9QNH6	Unconventional myosin-Ib	20180	125034	23
Q7TQD7	Myo1b protein	20180	132054	23
P67778	Prohibitin	20163	29820	25
Q9WTP6	Adenylate kinase 2 mitochondrial	20155	26469	17
E9Q1S3	Protein transport protein SEC23	20153	82956	23
Q01405	Protein transport protein Sec23A	20153	86162	23
O35295	Transcriptional activator protein Pur-beta	20151	33901	9
P53994	Ras-related protein Rab-2A	20149	23548	21
Q5DTJ9	Myopalladin	20130	144113	6
Q80XB4	Nebulin-related-anchoring protein	20127	195755	9
Q9JLV1	BAG family molecular chaperone regulator 3	20116	61860	14
P62821	Ras-related protein Rab-1A	20114	22678	38
Q5SW88	RAB1A member RAS oncogene family	20114	22372	38
S4R294	Protein PRRC2C	20113	298110	16
G3X8R0	Receptor expression-enhancing protein	20112	21447	6
O08917	Flotillin-1	20110	47513	8
P16110	Galectin-3	20106	27515	28
D3YUE2	Procollagen C-endopeptidase enhancer 1	20102	53134	46
Q9QYC0	Alpha-adducin	20100	80647	16
Q9WUM4	Coronin-1C	20077	53121	14
P46935	E3 ubiquitin-protein ligase NEDD4	20075	102706	20
Q8K310	Matrin-3	20075	94630	16
Q3U367	4-trimethylaminobutyraldehyde dehydrogenase	20071	55888	25
Q8CHH9	Septin-8	20069	49812	13
S4R2F3	Ankyrin-2	20059	429112	13
Q924X2	Carnitine O-palmitoyltransferase 1 muscle isoform	20045	88217	6
Q8CHT0	Delta-1-pyrroline-5-carboxylate dehydrogenase mitochondrial	20032	61841	12
E9Q7B0	Procollagen-proline 4-dioxygenase	20023	51754	23
Q5SV02	DNA repair protein RAD50	20022	153546	12
Q91VM5	RNA binding motif protein X-linked-like-1	20014	42162	12
Q61035	Histidine--tRNA ligase cytoplasmic	20008	57432	12
Q61176	Arginase-1	20006	34808	6
P62334	26S proteasome regulatory subunit 10B	20003	44173	21
Q8BJ64	Choline dehydrogenase mitochondrial	20003	66415	13
P18242	Cathepsin D	19981	44954	49
Q9CPV4	Glyoxalase domain-containing protein 4	19978	33317	18
Q9DBG5	Perilipin-3	19978	47262	16
P19001	Keratin type I cytoskeletal 19	19968	44542	86
A0A1W2P768	Histone H3.2	19958	20247	40
Q8K411	Presequence protease mitochondrial	19956	117372	19
P14069	Protein S100-A6	19925	10051	39
Q62383	Transcription elongation factor SPT6	19921	199084	10
P97443	Histone-lysine N-methyltransferase Smyd1	19909	56496	12
A0A3Q4EBK4	Myc box-dependent-interacting protein 1	19900	45786	16
Q61646	Haptoglobin	19899	38752	5
E9Q3Q6	Activated leukocyte cell adhesion molecule	19895	63669	17
Q61490	CD166 antigen	19895	65092	17
Q9ET78	Junctophilin-2	19890	74692	11
Q9Z0F7	Gamma-synuclein	19887	13160	6
Q8CJF7	Protein ELYS	19887	247644	10
Q569Z6	Thyroid hormone receptor-associated protein 3	19886	108178	16
P24527	Leukotriene A-4 hydrolase	19872	69051	25
P28650	Adenylosuccinate synthetase isozyme 1	19872	50254	9
P37040	NADPH--cytochrome P450 reductase	19867	77044	20
E9PVD2	Inter alpha-trypsin inhibitor heavy chain 4	19857	104588	13
Q921G7	Electron transfer flavoprotein-ubiquinone oxidoreductase mitochondrial	19849	68091	22
D3Z074	Protein diaphanous homolog 1	19846	135828	12
Q5SPH3	Amine oxidase	19842	59844	11
E9PYF4	LIM domain only 7	19826	192552	9
P55302	Alpha-2-macroglobulin receptor-associated protein	19824	42215	12
Q3UE92	Xaa-Pro aminopeptidase 1	19811	74560	11
E9QMH7	Inhibitor of nuclear factor kappa-B kinase-interacting protein	19807	42498	23
P62196	26S proteasome regulatory subunit 8	19795	45626	8
Q9CXR1	Dehydrogenase/reductase SDR family member 7	19794	38168	17
Q569Z5	Probable ATP-dependent RNA helicase DDX46	19793	117448	11
D3YVW2	Golgi integral membrane protein 4	19789	79905	13
O35292	Ribonuclease 2B	19788	17514	19
P32848	Parvalbumin alpha	19784	11931	32
Q9Z2D6	Methyl-CpG-binding protein 2	19779	52308	7
G3UYD0	General transcription factor II-I	19768	103080	12
P70372	ELAV-like protein 1	19764	36169	17
Q9CQB4	Cytochrome b-c1 complex subunit 7	19760	13561	24
Q8BKG3	Inactive tyrosine-protein kinase 7	19758	117532	11
Q6P542	ATP-binding cassette sub-family F member 1	19748	94945	11
Q99020	Heterogeneous nuclear ribonucleoprotein A/B	19736	30831	12
Q9WV02	RNA-binding motif protein X chromosome	19718	42301	12
E9QAQ7	AT-rich interactive domain-containing protein 1A	19711	242671	14
O08529	Calpain-2 catalytic subunit	19692	79872	6
Q8BH97	Reticulocalbin-3	19690	38002	48
P97855	Ras GTPase-activating protein-binding protein 1	19686	51829	26
A4QPC5	Chymase	19684	29051	7
O09061	Proteasome subunit beta type-1	19674	26372	22
P57016	Ladinin-1	19670	58864	11
P62960	Y-box-binding protein 1	19667	35730	8
F8VQC1	Signal recognition particle subunit SRP72	19656	74657	7
F8WJK8	Hsc70-interacting protein	19644	40539	20
P33267	Cytochrome P450 2F2	19636	55949	31
P60122	RuvB-like 1	19627	50214	12
Q99LC3	NADH dehydrogenase [ubiquinone] 1 alpha subcomplex subunit 10 mitochondrial	19623	40603	14
Q3UF95	BCL2-associated athanogene 6	19618	119144	11
Q9Z1R2	Large proline-rich protein BAG6	19618	121037	11
Q8JZQ2	AFG3-like protein 2	19618	89519	13
Q61543	Golgi apparatus protein 1	19616	133734	19
Q9QXY6	EH domain-containing protein 3	19613	60821	9
P62301	40S ribosomal protein S13	19607	17222	33
Q04447	Creatine kinase B-type	19605	42713	21
P14206	40S ribosomal protein SA	19585	32838	54
Q08857	Platelet glycoprotein 4	19568	52698	5
Q8R1B4	Eukaryotic translation initiation factor 3 subunit C	19559	105531	22
P20065	Thymosin beta-4	19552	5679	26
Q8CFQ9	Fusion derived from t(1216) malignant liposarcoma (Human)	19548	52602	12
P56959	RNA-binding protein FUS	19548	52673	12
P54823	Probable ATP-dependent RNA helicase DDX6	19546	54192	8
Q8CBM2	Aspartyl/asparaginyl beta-hydroxylase	19530	75128	19
Q99N15	17beta-hydroxysteroid dehydrogenase type 10/short chain L-3-hydroxyacyl-CoA dehydrogenase	19514	27274	13
A2AFQ2	3-hydroxyacyl-CoA dehydrogenase type-2	19514	28374	13
Q61425	Hydroxyacyl-coenzyme A dehydrogenase mitochondrial	19513	34464	15
P62897	Cytochrome c somatic	19510	11605	18
P05063	Fructose-bisphosphate aldolase C	19507	39395	6
A2AFQ0	HECT-type E3 ubiquitin transferase	19490	482697	15
Q7TMY8	E3 ubiquitin-protein ligase HUWE1	19490	482640	15
P32067	Lupus La protein homolog	19486	47756	14
G3X928	SEC23-interacting protein	19481	110763	15
A1L317	Keratin type I cytoskeletal 24	19470	54041	15
Q9D1D4	Transmembrane emp24 domain-containing protein 10	19458	24911	24
A2A545	Calcium channel voltage-dependent subunit beta 1	19438	57818	6
Q99MN1	Lysine--tRNA ligase	19435	67840	14
Q08642	Protein-arginine deiminase type-2	19435	76250	4
P46460	Vesicle-fusing ATPase	19434	82613	26
Q62165	Dystroglycan	19431	96905	10
Q8C1A5	Thimet oligopeptidase	19428	78026	11
Q9QYG0	Protein NDRG2	19428	40789	9
A0A0R4J259	Heterogeneous nuclear ribonucleoprotein Q	19421	62544	19
Q9D8U8	Sorting nexin-5	19421	46797	14
Q3UM45	Protein phosphatase 1 regulatory subunit 7	19420	41292	13
Q9DCT2	NADH dehydrogenase [ubiquinone] iron-sulfur protein 3 mitochondrial	19418	30149	12
Q99KD5	Protein unc-45 homolog A	19415	103447	10
Q9R190	Metastasis-associated protein MTA2	19411	75030	14
Q9Z2I8	Succinate--CoA ligase [GDP-forming] subunit beta mitochondrial	19410	46840	13
Q8CCK0	Core histone macro-H2A.2	19405	40092	11
Q8VDM6	Heterogeneous nuclear ribonucleoprotein U-like protein 1	19400	96002	15
A2ACG7	Dolichyl-diphosphooligosaccharide--protein glycosyltransferase subunit 2	19398	67502	27
Q9EST1	Gasdermin-A	19392	49593	13
Q99JY9	Actin-related protein 3	19381	47357	31
Q32ME9	Desmocollin-1	19380	92772	12
P63037	DnaJ homolog subfamily A member 1	19366	44868	14
A2ADY9	Protein DDI1 homolog 2	19366	44591	12
P63321	Ras-related protein Ral-A	19361	23553	13
Q91WS0	CDGSH iron-sulfur domain-containing protein 1	19339	12097	8
Q9CYH2	Peroxiredoxin-like 2A	19338	24395	14
Q91WQ3	Tyrosine--tRNA ligase cytoplasmic	19337	59105	26
A2A7S7	Tyrosine--tRNA ligase	19337	63002	26
A0A494B9K4	Gamma-adducin	19330	78318	12
E9QA62	Leiomodin-3	19325	65689	7
A0A0N4SVX9	Dysferlin	19313	240725	5
O08784	Treacle protein	19307	135001	6
H9KV00	Protein SON	19296	268820	11
G3X9G4	Dynamin GTPase	19296	98074	20
P39054	Dynamin-2	19296	98145	20
Q8BLN5	Lanosterol synthase	19291	83141	2
B2RXQ2	Ppfia1 protein	19290	142676	9
Q7TPC1	Corneodesmosin	19288	54313	13
P19536	Cytochrome c oxidase subunit 5B mitochondrial	19285	13813	48
Q9D881	Cytochrome c oxidase polypeptide Vb	19285	13847	48
Q8K1Z0	Ubiquinone biosynthesis protein COQ9 mitochondrial	19272	35083	5
Q91W50	Cold shock domain-containing protein E1	19268	88791	9
Q8VDP3	[F-actin]-monooxygenase MICAL1	19264	116785	11
Q9EPX2	Papilin	19262	138904	7
Q9WUM5	Succinate--CoA ligase [ADP/GDP-forming] subunit alpha mitochondrial	19254	36155	11
P70441	Na(+)/H(+) exchange regulatory cofactor NHE-RF1	19254	38600	17
P48758	Carbonyl reductase [NADPH] 1	19242	30641	11
Q9DCJ5	NADH dehydrogenase [ubiquinone] 1 alpha subcomplex subunit 8	19241	19992	12
A0A0R4J086	Olfactomedin-like protein 3	19211	45798	32
Q9Z2U1	Proteasome subunit alpha type-5	19178	26411	12
Q9CR62	Mitochondrial 2-oxoglutarate/malate carrier protein	19177	34155	10
P01899	H-2 class I histocompatibility antigen D-B alpha chain	19155	40836	17
Q91V41	Ras-related protein Rab-14	19137	23897	24
Q00PI9	Heterogeneous nuclear ribonucleoprotein U-like protein 2	19132	84940	24
P51859	Hepatoma-derived growth factor	19123	26269	21
P11679	Keratin type II cytoskeletal 8	19117	54565	50
O55201	Transcription elongation factor SPT5	19111	120664	6
Q9D379	Epoxide hydrolase 1	19109	52577	16
E9PWK1	Epoxide hydrolase	19109	50970	16
Q8BFZ9	Erlin-2	19098	37873	7
O55137	Acyl-coenzyme A thioesterase 1	19097	46136	16
P07309	Transthyretin	19096	15776	18
Q9R1P4	Proteasome subunit alpha type-1	19094	29547	20
O89053	Coronin-1A	19085	50989	15
P60335	Poly(rC)-binding protein 1	19077	37498	15
A0A0R4J0G0	Phosphoenolpyruvate carboxykinase (GTP)	19068	73418	16
Q8BH04	Phosphoenolpyruvate carboxykinase [GTP] mitochondrial	19068	70528	15
Q9EPE9	Manganese-transporting ATPase 13A1	19064	132388	7
Q8BUK6	Protein Hook homolog 3	19048	83218	10
Q543K9	Purine nucleoside phosphorylase	19041	32263	12
Q8BKZ9	Pyruvate dehydrogenase protein X component mitochondrial	19039	53999	14
Q9ET54	Palladin	19020	152131	13
Q8K3H0	DCC-interacting protein 13-alpha	19016	79328	16
P09470	Angiotensin-converting enzyme	19016	150918	17
Q9Z1D1	Eukaryotic translation initiation factor 3 subunit G	19015	35638	14
Q9D666	SUN domain-containing protein 1	19014	101976	6
P24547	Inosine-5'-monophosphate dehydrogenase 2	19004	55815	11
G3X924	Plasmalemma vesicle-associated protein	19001	49903	9
Q6PDM2	Serine/arginine-rich splicing factor 1	18979	27745	31
A0A5F8MPN8	Malate dehydrogenase	18972	39005	26
P14152	Malate dehydrogenase cytoplasmic	18972	36511	26
A6H644	Protein phosphatase 1 regulatory subunit	18966	110972	11
Q8BG95	Protein phosphatase 1 regulatory subunit 12B	18966	109049	11
Q9JJW5	Myozenin-2	18962	29762	10
Q8BML9	Glutamine--tRNA ligase	18957	87677	25
Q07133	Histone H1t	18955	21540	34
I7HFT9	H1.6 linker histone cluster member	18955	21669	34
Q6P8X1	Sorting nexin-6	18951	46649	13
Q99MR8	Methylcrotonoyl-CoA carboxylase subunit alpha mitochondrial	18949	79344	10
Q9D024	Coiled-coil domain-containing protein 47	18942	55844	7
Q91VC3	Eukaryotic initiation factor 4A-III	18940	46840	24
F7AEH4	40S ribosomal protein S12	18923	15181	22
Q5UE59	Kinesin light chain	18921	61630	9
Q60931	Voltage-dependent anion-selective channel protein 3	18915	30753	32
E9Q3B9	Monoglyceride lipase	18915	35257	9
A0A0R4J2B2	BTB/POZ domain-containing protein KCTD12	18907	35888	10
P10630	Eukaryotic initiation factor 4A-II	18901	46402	22
Q8BFW7	Lipoma-preferred partner homolog	18900	65891	15
Q8JZQ9	Eukaryotic translation initiation factor 3 subunit B	18899	91370	15
Q59IW7	ABI gene family member 3 (NESH)-binding protein	18887	120657	8
P42125	Enoyl-CoA delta isomerase 1 mitochondrial	18882	32250	17
Q9ESX5	H/ACA ribonucleoprotein complex subunit DKC1	18872	57402	7
P97807	Fumarate hydratase mitochondrial	18871	54357	21
Q8QZY1	Eukaryotic translation initiation factor 3 subunit L	18870	66613	5
Q19LI2	Alpha-1B-glycoprotein	18852	56554	1
Q9DCD0	6-phosphogluconate dehydrogenase decarboxylating	18852	53247	11
A2AQD5	Protein ITPRID2	18837	134671	10
P62702	40S ribosomal protein S4 X isoform	18830	29598	20
Q8CI43	Myosin light chain 6B	18830	22749	21
O54998	Peptidyl-prolyl cis-trans isomerase FKBP7	18826	24913	28
P23242	Gap junction alpha-1 protein	18820	43004	15
P52825	Carnitine O-palmitoyltransferase 2 mitochondrial	18818	73981	7
Q9ER00	Syntaxin-12	18816	31195	13
E9Q0U7	Heat shock protein 105 kDa	18815	91678	16
E9QN92	Metalloreductase STEAP3	18814	58529	19
O35381	Acidic leucine-rich nuclear phosphoprotein 32 family member A	18812	28538	21
Q9QYR9	Acyl-coenzyme A thioesterase 2 mitochondrial	18802	49657	10
A0A1L1SVG0	Uveal autoantigen with coiled-coil domains and ankyrin repeats	18799	160802	12
Q5I1X5	RelA-associated inhibitor	18799	88976	8
P32261	Antithrombin-III	18793	52004	18
Q9DBG3	AP-2 complex subunit beta	18790	104583	18
Q3UWK8	OTTMUSG00000000712 protein	18790	43315	2
Q60714	Long-chain fatty acid transport protein 1	18780	71276	3
S4R1M2	Scaffold attachment factor B1	18778	105317	10
P35492	Histidine ammonia-lyase	18777	72258	12
Q9D0F3	Protein ERGIC-53	18765	57789	21
Q91ZV0	Melanoma inhibitory activity protein 2	18764	156461	15
Q8CAY6	Acetyl-CoA acetyltransferase cytosolic	18763	41298	13
P28481	Collagen alpha-1(II) chain	18762	141974	91
Q3UID0	SWI/SNF complex subunit SMARCC2	18762	124677	13
P39053	Dynamin-1	18761	97803	15
P54775	26S proteasome regulatory subunit 6B	18754	47408	12
P18760	Cofilin-1	18742	18560	48
F8WGL3	Cofilin non-muscle isoform	18742	24576	48
P62082	40S ribosomal protein S7	18740	22127	15
P81117	Nucleobindin-2	18732	50305	24
Q9CQN1	Heat shock protein 75 kDa mitochondrial	18732	80209	10
Q80UM7	Mannosyl-oligosaccharide glucosidase	18716	91831	25
P04919	Band 3 anion transport protein	18715	103135	5
A2AJ72	Far upstream element (FUSE)-binding protein 3	18714	61447	12
Q3TDD9	Protein phosphatase 1 regulatory subunit 21	18714	88337	9
Q3THS6	S-adenosylmethionine synthase isoform type-2	18711	43689	14
P62281	40S ribosomal protein S11	18704	18431	14
A0A087WNZ7	E3 ubiquitin-protein ligase TRIP12	18702	220659	12
Q8BRF7	Sec1 family domain-containing protein 1	18701	72323	15
Q61703	Inter-alpha-trypsin inhibitor heavy chain H2	18695	105928	16
P0DP27	Calmodulin-2	18682	16838	25
P0DP26	Calmodulin-1	18682	16838	25
P0DP28	Calmodulin-3	18682	16838	25
A0A668KLE1	Leucine-rich repeat flightless-interacting protein 2	18676	82063	5
Q8K2Q9	Shootin-1	18671	71343	18
Q8R1F1	Protein Niban 2	18663	84819	14
P30681	High mobility group protein B2	18661	24162	11
Q9Z1N5	Spliceosome RNA helicase Ddx39b	18657	49035	19
Q8CGF7	Transcription elongation regulator 1	18649	123788	11
E9PYH0	Versican core protein	18639	366895	17
G3X9W0	Heterogeneous nuclear ribonucleoprotein D0	18636	36208	11
O88986	2-amino-3-ketobutyrate coenzyme A ligase mitochondrial	18632	44931	6
B9EKI3	TATA element modulatory factor	18618	121803	9
P51150	Ras-related protein Rab-7a	18612	23490	23
D3YZ62	Unconventional myosin-Va	18598	212334	7
Q8BYY9	Serine protease inhibitor A3B	18597	47415	6
Q91W90	Thioredoxin domain-containing protein 5	18595	46416	26
O35286	Pre-mRNA-splicing factor ATP-dependent RNA helicase DHX15	18580	91007	12
O35737	Heterogeneous nuclear ribonucleoprotein H	18575	49199	12
Q3UHX2	28 kDa heat- and acid-stable phosphoprotein	18569	20605	7
P11404	Fatty acid-binding protein heart	18567	14819	17
Q9R045	Angiopoietin-related protein 2	18563	57106	10
P35279	Ras-related protein Rab-6A	18549	23590	16
Q3U9G9	Delta(14)-sterol reductase LBR	18548	71440	5
P39061	Collagen alpha-1(XVIII) chain	18545	182171	20
P16330	2' 3'-cyclic-nucleotide 3'-phosphodiesterase	18543	47123	10
Q4FZC9	Nesprin-3	18540	112035	4
Q62189	U1 small nuclear ribonucleoprotein A	18539	31835	10
P61202	COP9 signalosome complex subunit 2	18511	51597	9
P48722	Heat shock 70 kDa protein 4L	18511	94382	16
P03987	Ig gamma-3 chain C region	18488	43929	6
P08752	Guanine nucleotide-binding protein G(i) subunit alpha-2	18487	40489	13
Q9CPW4	Actin-related protein 2/3 complex subunit 5	18486	16288	23
Q9D0R2	Threonine--tRNA ligase 1 cytoplasmic	18482	83356	18
Q6DFW4	Nucleolar protein 58	18473	60343	11
Q9ERG2	Striatin-3	18469	87150	7
O35945	Aldehyde dehydrogenase cytosolic 1	18459	54588	16
Q61074	Protein phosphatase 1G	18459	58728	7
O35350	Calpain-1 catalytic subunit	18452	82106	14
Q9DBS1	Transmembrane protein 43	18447	44783	11
P62814	V-type proton ATPase subunit B brain isoform	18447	56551	18
Q8VCM7	Fibrinogen gamma chain	18444	49391	26
Q8C845	EF-hand domain-containing protein D2	18441	26800	10
P12787	Cytochrome c oxidase subunit 5A mitochondrial	18439	16101	41
P31428	Dipeptidase 1	18437	45722	18
Q6P5B5	Fragile X mental retardation syndrome-related protein 2	18432	74253	11
Q9QYR6	Microtubule-associated protein 1A	18416	300139	17
A2AEX8	Four and a half LIM domains protein 1	18408	33564	35
Q91W40	Kinesin light chain 3	18407	56006	8
Q9WV27	Sodium/potassium-transporting ATPase subunit alpha-4	18400	114887	18
Q9JM83	Calmodulin-4	18398	16767	6
Q8BU30	Isoleucine--tRNA ligase cytoplasmic	18396	144270	13
Q7TQ62	Podocan	18395	68718	22
Q8CJ53	Cdc42-interacting protein 4	18393	68489	5
Q99JB8	Protein kinase C and casein kinase II substrate protein 3	18392	48585	7
Q9ERG0	LIM domain and actin-binding protein 1	18392	84060	16
Q9ER72	Cysteine--tRNA ligase cytoplasmic	18385	94860	15
Q9QXX4	Calcium-binding mitochondrial carrier protein Aralar2	18381	74467	10
Z4YKB8	Heterochromatin protein 1-binding protein 3	18376	60851	18
Q9CZ19	Myosin light chain 4	18348	21189	18
Q9CZW5	Mitochondrial import receptor subunit TOM70	18346	67590	13
O70622	Reticulon-2	18346	51347	10
E9Q8H9	Complement factor H	18343	134738	20
Q9JLH8	Tropomodulin-4	18342	39261	8
Q9QZD9	Eukaryotic translation initiation factor 3 subunit I	18340	36461	15
Q64133	Amine oxidase [flavin-containing] A	18340	59602	10
P28738	Kinesin heavy chain isoform 5C	18338	109275	11
P45376	Aldo-keto reductase family 1 member B1	18326	35732	16
E9QQ10	A-kinase anchor protein 9	18325	434142	10
Q8BWB1	Synaptopodin 2-like protein	18320	102953	9
Q6XLQ8	Calumenin	18316	37118	16
Q8BGD9	Eukaryotic translation initiation factor 4B	18316	68840	15
O70400	PDZ and LIM domain protein 1	18305	35774	17
Q921K2	Poly [ADP-ribose] polymerase	18303	112721	9
Q9DBF1	Alpha-aminoadipic semialdehyde dehydrogenase	18297	58862	16
Q9D7X8	Gamma-glutamylcyclotransferase	18290	21166	7
E9Q855	Secretory carrier-associated membrane protein	18289	34516	6
O35609	Secretory carrier-associated membrane protein 3	18289	38458	6
P62852	40S ribosomal protein S25	18288	13742	32
E9PV22	Leucine-rich repeat-containing protein 47	18288	65904	16
P11835	Integrin beta-2	18281	85026	10
Q9QZF2	Glypican-1	18277	61360	10
Q8BX02	KN motif and ankyrin repeat domain-containing protein 2	18276	90245	15
O70435	Proteasome subunit alpha type-3	18267	28405	19
A0A0G2JEC4	Endophilin-B1	18264	44303	11
G5E8V9	ADP-ribosylation factor-interacting protein 1	18264	41518	7
Q9WTR5	Cadherin-13	18262	78186	15
Q9D7N9	Adipocyte plasma membrane-associated protein	18260	46434	12
Q9JHI5	Isovaleryl-CoA dehydrogenase mitochondrial	18253	46325	7
Q9Z2X1	Heterogeneous nuclear ribonucleoprotein F	18245	45730	10
P83741	Serine/threonine-protein kinase WNK1	18242	250931	10
Q3V1T4	Prolyl 3-hydroxylase 1	18232	83651	15
A2A7Q5	Procollagen-proline 3-dioxygenase	18232	84479	15
Q9Z1W8	Potassium-transporting ATPase alpha chain 2	18231	114726	14
A2AE89	Glutathione transferase	18227	28556	21
P10649	Glutathione S-transferase Mu 1	18227	25970	21
Q3UPH1	Protein PRRC1	18222	46298	14
Q62433	Protein NDRG1	18213	43009	7
P46467	Vacuolar protein sorting-associated protein 4B	18212	49419	9
E9Q7L3	Protein polybromo-1	18208	182117	11
A0A0R4J196	C-Jun-amino-terminal kinase-interacting protein 4	18200	127244	7
P10605	Cathepsin B	18182	37280	14
Q8R016	Bleomycin hydrolase	18177	52511	14
Q99MR6	Serrate RNA effector molecule homolog	18175	100452	8
P60867	40S ribosomal protein S20	18168	13373	24
O08970	Tuftelin	18164	44576	3
G5E8W8	Zinc finger protein 185	18162	52872	7
Q8BGQ7	Alanine--tRNA ligase cytoplasmic	18162	106908	17
Q3B7Z2	Oxysterol-binding protein 1	18160	88797	15
Q08189	Protein-glutamine gamma-glutamyltransferase E	18158	77309	14
A0A0U1RPL0	Ataxin-2-like protein	18157	115266	14
Q9Z0H8	CAP-Gly domain-containing linker protein 2	18148	115910	10
Q80YQ1	Thrombospondin-1	18124	129690	17
Q6DIC0	Probable global transcription activator SNF2L2	18117	180252	16
P13864	DNA (cytosine-5)-methyltransferase 1	18113	183188	7
A2AJ76	Hemicentin-2	18112	547202	10
P54822	Adenylosuccinate lyase	18111	54866	18
E9Q4X5	Epidermal growth factor receptor kinase substrate 8-like protein 1	18107	87118	5
A0A6I8MWX0	Fibronectin type III domain-containing 1	18105	199812	2
P61022	Calcineurin B homologous protein 1	18103	22432	6
G3UX26	Outer mitochondrial membrane protein porin 2	18103	30446	23
Q60930	Voltage-dependent anion-selective channel protein 2	18103	31733	23
Q99KV1	DnaJ homolog subfamily B member 11	18103	40555	13
Q8R0Y6	Cytosolic 10-formyltetrahydrofolate dehydrogenase	18102	98709	8
E9Q634	Unconventional myosin-Ie	18100	126818	9
Q91YR1	Twinfilin-1	18099	40079	10
Q9WUA3	ATP-dependent 6-phosphofructokinase platelet type	18099	85455	11
Q3TLP8	Ras-related C3 botulinum toxin substrate 1	18098	23432	30
S4R2P8	Baculoviral IAP repeat-containing protein 6	18091	530668	13
D3Z451	Serine (or cysteine) peptidase inhibitor clade A (alpha-1 antiproteinase antitrypsin) member 3J	18090	47362	8
Q921M3	Splicing factor 3B subunit 3	18090	135550	13
P70398	Probable ubiquitin carboxyl-terminal hydrolase FAF-X	18089	290709	11
Q4FE56	Ubiquitinyl hydrolase 1	18089	290214	11
B1ATI0	Aldehyde dehydrogenase	18080	59277	13
P47740	Aldehyde dehydrogenase family 3 member A2	18080	53971	12
Q5DTM8	E3 ubiquitin-protein ligase BRE1A	18067	113520	11
E9Q4N7	AT-rich interactive domain-containing protein 1B	18057	237793	9
E9Q3I4	Intersectin-1	18049	133144	13
Q8CG48	Structural maintenance of chromosomes protein 2	18047	134239	12
Q91VE0	Long-chain fatty acid transport protein 4	18045	72319	4
P62242	40S ribosomal protein S8	18045	24205	27
A2AQ25	Sickle tail protein	18044	213035	6
E9QAU4	Enhancer trap locus 4	18044	218444	6
Q9WUA2	Phenylalanine--tRNA ligase beta subunit	18043	65697	11
Q99J99	3-mercaptopyruvate sulfurtransferase	18039	33097	7
Q8VEM8	Phosphate carrier protein mitochondrial	18036	39632	24
A2BE45	Sushi-repeat-containing protein SRPX	18023	49380	18
A0A0R4IZW8	Calcium-activated neutral proteinase small subunit	18008	28406	19
O88456	Calpain small subunit 1	18008	28463	19
Q9D819	Inorganic pyrophosphatase	18007	32667	12
Q8BKC5	Importin-5	18005	123591	11
Q2VLH6	Scavenger receptor cysteine-rich type 1 protein M130	17998	120921	20
P97371	Proteasome activator complex subunit 1	17996	28673	20
P43406	Integrin alpha-V	17992	115360	9
Q99KQ4	Nicotinamide phosphoribosyltransferase	17983	55447	10
Q91YW3	DnaJ homolog subfamily C member 3	17977	57464	22
Q3TU36	RAP1 GTP-GDP dissociation stimulator 1	17969	66005	10
P19253	60S ribosomal protein L13a	17957	23464	37
E9Q9D8	Ankyrin repeat domain 35	17956	109388	3
Q99MN9	Propionyl-CoA carboxylase beta chain mitochondrial	17954	58409	8
Q8BH43	Wiskott-Aldrich syndrome protein family member 2	17951	54074	10
Q61247	Alpha-2-antiplasmin	17945	54972	9
P06801	NADP-dependent malic enzyme	17938	63954	9
Q9WTX8	Mitotic spindle assembly checkpoint protein MAD1	17919	83541	9
Q9R0H0	Peroxisomal acyl-coenzyme A oxidase 1	17911	74649	9
P15626	Glutathione S-transferase Mu 2	17909	25717	17
Q3UVI3	Tumor protein 63 (p63)	17898	65321	8
O88898	Tumor protein 63	17898	76789	8
Q91WD5	NADH dehydrogenase [ubiquinone] iron-sulfur protein 2 mitochondrial	17894	52626	12
D3YXT0	Complex I-49kD	17894	49573	12
P12382	ATP-dependent 6-phosphofructokinase liver type	17891	85360	6
Q6NZR5	Superkiller viralicidic activity 2-like (S. cerevisiae)	17886	137524	9
Q99PU5	Long-chain-fatty-acid--CoA ligase ACSBG1	17884	80426	6
P26645	Myristoylated alanine-rich C-kinase substrate	17879	29661	4
P54728	UV excision repair protein RAD23 homolog B	17874	43513	11
Q60716	Prolyl 4-hydroxylase subunit alpha-2	17867	61002	15
P18654	Ribosomal protein S6 kinase alpha-3	17858	83694	6
P62858	40S ribosomal protein S28	17853	7841	10
Q8CC35	Synaptopodin	17847	99552	6
O08795	Glucosidase 2 subunit beta	17844	58793	27
P01831	Thy-1 membrane glycoprotein	17843	18080	13
V9GWW6	Muscular LMNA-interacting protein	17839	103448	8
Q07113	Cation-independent mannose-6-phosphate receptor	17837	273814	15
A0A0B4J1E2	SNW domain-containing protein 1	17828	61462	12
Q64514	Tripeptidyl-peptidase 2	17825	139878	15
Q8BJW6	Eukaryotic translation initiation factor 2A	17815	64403	12
Q9R069	Basal cell adhesion molecule	17812	67670	4
Q3U3J1	2-oxoisovalerate dehydrogenase subunit alpha	17809	50773	1
P63328	Serine/threonine-protein phosphatase 2B catalytic subunit alpha isoform	17809	58644	11
Q9WV91	Prostaglandin F2 receptor negative regulator	17798	98722	12
P63325	40S ribosomal protein S10	17797	18916	27
Q9CWZ7	Gamma-soluble NSF attachment protein	17794	34732	8
P62317	Small nuclear ribonucleoprotein Sm D2	17793	13527	8
Q8VHM5	Heterogeneous nuclear ribonucleoprotein R	17782	70888	14
E9PV12	Cullin-5	17781	95851	7
P35979	60S ribosomal protein L12	17778	17805	40
Q99KF1	Transmembrane emp24 domain-containing protein 9	17778	27127	25
Q9Z2N8	Actin-like protein 6A	17768	47448	10
Q9R1P3	Proteasome subunit beta type-2	17763	22906	15
A0JNY3	Molybdopterin molybdenumtransferase	17756	83666	9
Q8BUV3	Gephyrin	17756	83282	9
P61161	Actin-related protein 2	17746	44761	18
Q69ZR2	E3 ubiquitin-protein ligase HECTD1	17744	290085	13
Q6PA06	Atlastin-2	17726	66224	5
Q8VDW0	ATP-dependent RNA helicase DDX39A	17713	49067	14
Q9CRB6	Tubulin polymerization-promoting protein family member 3	17708	18965	9
Q7M6Y3	Phosphatidylinositol-binding clathrin assembly protein	17704	71543	9
Q3TZZ7	Extended synaptotagmin-2	17704	94139	6
Q2KN98	Cytospin-A	17700	124488	5
Q80VC9	Calmodulin-regulated spectrin-associated protein 3	17699	135175	10
Q922U1	U4/U6 small nuclear ribonucleoprotein Prp3	17697	77455	13
Q99JB2	Stomatin-like protein 2 mitochondrial	17696	38385	7
Q91ZW3	SWI/SNF-related matrix-associated actin-dependent regulator of chromatin subfamily A member 5	17694	121627	10
P45591	Cofilin-2	17691	18710	10
Q61391	Neprilysin	17690	85702	3
Q62426	Cystatin-B	17684	11046	23
Q91YR9	Prostaglandin reductase 1	17677	35560	12
O35864	COP9 signalosome complex subunit 5	17676	37549	5
Q8CGK3	Lon protease homolog mitochondrial	17657	105843	18
P31230	Aminoacyl tRNA synthase complex-interacting multifunctional protein 1	17652	33997	17
Q8C1C1	Proactivator polypeptide-like 1	17649	57061	10
Q6Y7W8	GRB10-interacting GYF protein 2	17645	149192	8
E9QN31	Probable 28S rRNA (cytosine-C(5))-methyltransferase	17643	86907	4
Q99K41	EMILIN-1	17643	107585	7
P35293	Ras-related protein Rab-18	17631	23035	9
Q61081	Hsp90 co-chaperone Cdc37	17631	44593	17
Q7TSH2	Phosphorylase b kinase regulatory subunit beta	17630	123889	5
E9Q0J5	Kinesin-like protein KIF21A	17624	186635	12
Q9CPP6	NADH dehydrogenase [ubiquinone] 1 alpha subcomplex subunit 5	17617	13360	6
Q64012	RNA-binding protein Raly	17616	33188	12
Q9D3D9	ATP synthase subunit delta mitochondrial	17606	17600	16
P70232	Neural cell adhesion molecule L1-like protein	17605	135074	11
Q9JIG7	Coiled-coil domain-containing protein 22	17597	70844	10
Q9WVA3	Mitotic checkpoint protein BUB3	17596	36955	10
P34914	Bifunctional epoxide hydrolase 2	17593	62515	7
Q6DFZ1	Golgi-specific brefeldin A-resistance factor 1	17590	206781	12
Q920E5	Farnesyl pyrophosphate synthase	17586	40582	12
P62137	Serine/threonine-protein phosphatase PP1-alpha catalytic subunit	17585	37540	6
P09528	Ferritin heavy chain	17575	21067	10
P37804	Transgelin	17572	22576	24
Q80YR5	Scaffold attachment factor B2	17554	111839	14
Q3UHJ0	AP2-associated protein kinase 1	17554	103346	7
P16045	Galectin-1	17553	14866	42
Q8CGY6	Protein unc-45 homolog B	17543	103638	12
A0A0R4J034	Pyridoxal-dependent decarboxylase domain-containing protein 1	17541	87480	17
P47754	F-actin-capping protein subunit alpha-2	17540	32967	12
Q921T2	Torsin-1A-interacting protein 1	17537	66781	4
Q9WUD0	Unspecific monooxygenase	17534	55871	17
P10711	Transcription elongation factor A protein 1	17521	33880	16
Q5I012	Putative sodium-coupled neutral amino acid transporter 10	17519	117194	13
Q9D832	DnaJ homolog subfamily B member 4	17508	37782	13
P14094	Sodium/potassium-transporting ATPase subunit beta-1	17506	35195	14
P12367	cAMP-dependent protein kinase type II-alpha regulatory subunit	17503	45389	10
Q8K1M3	Protein kinase cAMP dependent regulatory type II alpha	17503	45589	10
P09041	Phosphoglycerate kinase 2	17498	44853	10
A2AWT7	Nucleolar transcription factor 1	17491	88387	8
Q9R0Y5	Adenylate kinase isoenzyme 1	17491	21540	23
Q8R4R6	Nucleoporin NUP35	17489	34786	7
P51432	1-phosphatidylinositol 4 5-bisphosphate phosphodiesterase beta-3	17488	139487	13
Q3UNN4	SWI/SNF complex subunit SMARCC1	17484	122780	6
A0A6I8MWX8	DnaJ homolog subfamily C member 7	17473	65440	10
Q8BP67	60S ribosomal protein L24	17472	17779	31
Q8R0X7	Sphingosine-1-phosphate lyase 1	17470	63677	18
Q91Z58	Uncharacterized protein C6orf132 homolog	17467	127881	9
Q8R550	SH3 domain-containing kinase-binding protein 1	17463	78170	17
P08074	Carbonyl reductase [NADPH] 2	17462	25958	15
P22315	Ferrochelatase mitochondrial	17459	47130	6
[truncated: 4,080 more rows]

## Sheet: 01_F_C
Accession	Description	-10lgP	Avg. Mass	Spectral count
[truncated: 4,902 more rows]

[truncated: 19 more sheets: 01_M_C, 06_F_A, 06_M_A, 06_F_B, 06_M_B, 06_F_C, 06_M_C, 18_F_A, 18_M_A, 18_F_B, 18_M_B, 18_F_C, 18_M_C, 24_F_A, 24_M_A, 24_F_B, 24_M_B, 24_F_C, 24_M_C]
